# Supplementary material for: Quantitative Proteomics for the Identification of Differentially Expressed Proteins in the Extracellular Vesicles of Cervical Cancer Cells
Source: Viruses. 2023 Mar 8;15(3):702. doi: 10.3390/v15030702 (PMC10051161; doi:10.3390/v15030702)
Supplement: Supplementary file 1 [file viruses-15-00702-s001.zip]

Archive with 10 entries (10 files):
- S1 Identified proteins.xlsx
- S2 Analysis in Vesiclepedia.xlsx
- S3 Top 100 proteins Vesiclepedia.xlsx
- S4 Up and Down regulated proteins.xlsx
- S5 Identification by qualitative proteomics.xlsx
- S6 Gene Ontology of Up and Down regulated proteins.xlsx
- S7 Reactome Biological Pathways.xlsx
- Supplementary Figure1.pdf
- Supplementary Figure2.pdf
- Supplementary Figure3.pdf
