# Supplementary material for: Quantitative Proteomics for the Identification of Differentially Expressed Proteins in the Extracellular Vesicles of Cervical Cancer Cells
Source: Viruses. 2023 Mar 8;15(3):702. doi: 10.3390/v15030702 (PMC10051161; doi:10.3390/v15030702)
Supplement: Supplementary file 1 [file viruses-15-00702-s001.zip › S1 Identified proteins.xlsx]

## Sheet: Total proteins identified
LFQ intensity HACAT03	LFQ intensity HACAT04	LFQ intensity HELA05	LFQ intensity HELA07	Mol. weight [kDa]	Protein IDs	Majority protein IDs	Protein names	Gene names
0	0	8795400	0	28.17	P0DPI2;A0A0B4J2D5	P0DPI2;A0A0B4J2D5	Glutamine amidotransferase-like class 1 domain-containing protein 3, mitochondrial	C21orf33
7126100	14406000	0	0	117.97	A0AVT1	A0AVT1	Ubiquitin-like modifier-activating enzyme 6	UBA6
72128000	0	0	0	71.639	A0MZ66	A0MZ66	Shootin-1	KIAA1598
54347000	111490000	129010000	97573000	26.907	Q9BUP3;A2T7G9;A1YER2;Q9Z2G9	Q9BUP3;A2T7G9;A1YER2	Oxidoreductase HTATIP2	HTATIP2
0	0	8930000	0	104.47	Q9BXB1;A2ARI4	Q9BXB1;A2ARI4	Leucine-rich repeat-containing G-protein coupled receptor 4	LGR4;Lgr4
6082700	0	0	0	237.79	Q8NFD5;A2BH40;O14497	Q8NFD5;A2BH40;O14497	AT-rich interactive domain-containing protein 1B;AT-rich interactive domain-containing protein 1A	Arid1b;ARID1B;Arid1a;ARID1A
19314000	0	0	0	54.03	Q9Y6W5;Q8BH43	Q9Y6W5;Q8BH43	Wiskott-Aldrich syndrome protein family member 2	WASF2;Wasf2
5780200	0	0	0	121.44	A5A3E0	A5A3E0	POTE ankyrin domain family member F	POTEF
2010899968	1226499968	2067900032	399000000	34.196	P09651;Q32P51	P09651;Q32P51	Heterogeneous nuclear ribonucleoprotein A1;Heterogeneous nuclear ribonucleoprotein A1, N-terminally processed;Heterogeneous nuclear ribonucleoprotein A1-like 2	HNRNPA1;HNRNPA1L2
1279699968	9319199744	441830016	539609984	59.75	P25705;A5A6H5;B4RD45;A7I175;Q2GER5;A7ZC35;A7H019;Q1JHN7;C0M718;Q83G89;Q8E074;Q4L7Y6;Q2GHX3;B9KES1;A7H1H9;C0MH19;B9E8E8;Q1J7G1;Q1JCL5;Q1JMJ1;Q180W8;Q5PKX0;Q5GSX1;A6L8N5;Q8A9U7;Q8G7B1;Q4JUJ8;Q6A8C5	P25705;A5A6H5	ATP synthase subunit alpha, mitochondrial	ATP5A1
314300000	40424000	202480000	0	30.338	Q9Y287	Q9Y287	Integral membrane protein 2B;BRI2, membrane form;BRI2 intracellular domain;BRI2C, soluble form;Bri23 peptide	ITM2B
0	13038000	0	0	46.607	P11310	P11310	Medium-chain specific acyl-CoA dehydrogenase, mitochondrial	ACADM
126330000	172240000	117330000	110920000	24.567	P00492	P00492	Hypoxanthine-guanine phosphoribosyltransferase	HPRT1
543580032	300260000	360640000	267940000	37.918	O00303	O00303	Eukaryotic translation initiation factor 3 subunit F	EIF3F
0	0	0	3618200	50.135	Q71U36;P0DPH8;P0DPH7;Q6PEY2;P14642	Q71U36;P0DPH8;P0DPH7;Q6PEY2	Tubulin alpha-1A chain;Tubulin alpha-3E chain	TUBA1A;TUBA3E
241250000	322020000	90259000	0	19.595	P13693;P43348;Q56UQ5	P13693;P43348	Translationally-controlled tumor protein	TPT1
3643899904	2392100096	2982500096	4313299968	44.614	P00558;P07205;P09041	P00558	Phosphoglycerate kinase 1	PGK1
498200000	846940032	240890000	340520000	46.233	P17174	P17174	Aspartate aminotransferase, cytoplasmic	GOT1
18497000	18670000	2477700096	3659800064	42.012	O00622;P18406	O00622	Protein CYR61	CYR61
262360000	270900000	115790000	138140000	42.331	P38159;Q96E39;O75526;P0C8Z4;Q8N7X1	P38159	RNA-binding motif protein, X chromosome;RNA-binding motif protein, X chromosome, N-terminally processed	RBMX
388550016	561609984	344329984	214820000	66.696	Q9Y262	Q9Y262	Eukaryotic translation initiation factor 3 subunit L	EIF3L
0	0	0	9418000	38.658	A5D8V6	A5D8V6	Vacuolar protein sorting-associated protein 37C	VPS37C
17908000	14950000	60793000	0	34.006	A6NDG6	A6NDG6	Phosphoglycolate phosphatase	PGP
0	0	7486300	0	49.908	A6NHL2	A6NHL2	Tubulin alpha chain-like 3	TUBAL3
45524000	36122000	0	0	15.313	A8MQ03	A8MQ03	Cysteine-rich tail protein 1	CYSRT1
102980000	0	60182000	0	8.496	P62308;A8MWD9	P62308;A8MWD9	Small nuclear ribonucleoprotein G;Putative small nuclear ribonucleoprotein G-like protein 15	SNRPG;SNRPGP15
0	0	0	26259000	120.8	O75044;Q7Z6B7;B0S6J3	O75044;Q7Z6B7;B0S6J3	SLIT-ROBO Rho GTPase-activating protein 2;SLIT-ROBO Rho GTPase-activating protein 1	Srgap2;SRGAP2;SRGAP1;srgap2
0	0	12156000	0	23.85	Q9NZD2	Q9NZD2	Glycolipid transfer protein	GLTP
573580032	602750016	281889984	303740000	105.34	Q99613;B5ME19	Q99613;B5ME19	Eukaryotic translation initiation factor 3 subunit C;Eukaryotic translation initiation factor 3 subunit C-like protein	EIF3C;EIF3CL
353550016	79445000	22756000	55665000	14.135	P04908;C0HKE3;Q7L7L0;Q8BFU2;Q8CGP5;Q8CGP6;Q93077;C0HKE2;Q8CGP7;C0HKE8;C0HKE1;C0HKE7;C0HKE6;C0HKE5;C0HKE4;Q1E5N1;P04909;Q1DTG2	P04908;C0HKE3;Q7L7L0;Q8BFU2;Q8CGP5;Q8CGP6;Q93077;C0HKE2;Q8CGP7;C0HKE8;C0HKE1;C0HKE7;C0HKE6;C0HKE5;C0HKE4	Histone H2A type 1-B/E;Histone H2A type 3;Histone H2A type 1-F;Histone H2A type 1-H;Histone H2A type 1-C;Histone H2A type 1-K	HIST1H2AB;HIST3H2A;Hist3h2a;Hist1h2af;Hist1h2ah;HIST1H2AC;Hist1h2ak
1128400000	837160000	759790016	602400000	23.384	Q13765;E9PAV3	Q13765;E9PAV3	Nascent polypeptide-associated complex subunit alpha;Nascent polypeptide-associated complex subunit alpha, muscle-specific form	NACA
0	13795000	0	0	13.798	E9PRG8	E9PRG8	Uncharacterized protein C11orf98	C11orf98
4059200	0	0	0	220.43	Q14669;F1RCR6	Q14669;F1RCR6	E3 ubiquitin-protein ligase TRIP12	TRIP12;trip12
0	0	0	7530800	18.697	Q15185	Q15185	Prostaglandin E synthase 3	PTGES3
0	6531400	0	0	358.14	P49792	P49792	E3 SUMO-protein ligase RanBP2	RANBP2
128210000	0	0	0	39.58	O00115;O62855	O00115;O62855	Deoxyribonuclease-2-alpha	DNASE2
0	192500000	0	0	72.911	O00116	O00116	Alkyldihydroxyacetonephosphate synthase, peroxisomal	AGPS
1196000000	1057600000	234240000	251670000	36.071	O00151	O00151	PDZ and LIM domain protein 1	PDLIM1
17426000	13072000	26411000	0	121.68	O00159;Q9WTI7;A5PF48	O00159;Q9WTI7	Unconventional myosin-Ic	MYO1C;Myo1c
72654000	90114000	56400000	194380000	23.354	O00161	O00161	Synaptosomal-associated protein 23	SNAP23
53164000	57862000	0	0	37.636	O00170	O00170	AH receptor-interacting protein	AIP
0	15247000	0	0	67.764	O00186	O00186	Syntaxin-binding protein 3	STXBP3
0	11245000	0	0	24.56	O00194	O00194	Ras-related protein Rab-27B	Rab27b;RAB27B
0	0	0	4548700	121.32	O00203	O00203	AP-3 complex subunit beta-1	AP3B1
11424000	0	0	0	50.089	O00220	O00220	Tumor necrosis factor receptor superfamily member 10A	TNFRSF10A
601059968	305040000	310180000	197030000	47.463	O00231;F1QGH9;F6P3G4	O00231	26S proteasome non-ATPase regulatory subunit 11	PSMD11
114520000	84733000	58211000	0	52.904	O00232	O00232	26S proteasome non-ATPase regulatory subunit 12	PSMD12
0	48523000	0	0	24.682	O00233	O00233	26S proteasome non-ATPase regulatory subunit 9	PSMD9
42289000	258490000	0	0	21.671	O00264	O00264	Membrane-associated progesterone receptor component 1	PGRMC1
36514000	16931000	29010000	0	36.521	O00273	O00273	DNA fragmentation factor subunit alpha	DFFA
1003299968	582659968	915790016	736419968	26.922	O00299	O00299	Chloride intracellular channel protein 1	CLIC1
63447000	5523200	0	0	46.026	O00300	O00300	Tumor necrosis factor receptor superfamily member 11B	TNFRSF11B
1541299968	373670016	223030000	190500000	106.84	O00339;O08746	O00339	Matrilin-2	MATN2
1420099968	872440000	1770300032	1356700032	82.577	O00391	O00391	Sulfhydryl oxidase 1	QSOX1
818540032	550640000	446849984	183740000	123.63	O00410;O60518	O00410	Importin-5	IPO5
165340000	110600000	146100000	75184000	81.876	O00429	O00429	Dynamin-1-like protein	DNM1L
0	0	0	16009000	81.879	O00461	O00461	Golgi integral membrane protein 4	GOLIM4
0	0	32671000	29557000	100.89	O00462	O00462	Beta-mannosidase	MANBA
924510016	315750016	1637200000	1920300032	217.23	O00468	O00468	Agrin;Agrin N-terminal 110 kDa subunit;Agrin C-terminal 110 kDa subunit;Agrin C-terminal 90 kDa fragment;Agrin C-terminal 22 kDa fragment	AGRN
319129984	199660000	691510016	1174400000	84.685	O00469	O00469	Procollagen-lysine,2-oxoglutarate 5-dioxygenase 2	PLOD2
1512000	0	0	0	81.852	O00471	O00471	Exocyst complex component 5	EXOC5
198150000	112610000	92122000	0	34.577	O00487	O00487	26S proteasome non-ATPase regulatory subunit 14	PSMD14
0	6120900	0	0	57.81	O00505;O35344	O00505;O35344	Importin subunit alpha-4	KPNA3;Kpna3
61592000	51279000	0	0	57.13	O00515	O00515	Ladinin-1	LAD1
10961000448	4347200000	1851000064	2374000128	32.444	O00560	O00560	Syntenin-1	SDCBP
16525000	0	0	0	66.049	O00567	O00567	Nucleolar protein 56	NOP56
111180000	100070000	65575000	57963000	73.243	O00571;Q62167;Q62095;O15523	O00571;Q62167;Q62095;O15523	ATP-dependent RNA helicase DDX3X;ATP-dependent RNA helicase DDX3Y	DDX3X;Ddx3x;Ddx3y;DDX3Y
90651000	34451000	50591000	0	29.48	O00584	O00584	Ribonuclease T2	RNASET2
88131000	0	0	435880000	58.635	O00592	O00592	Podocalyxin	PODXL
126410000	75849000	164990000	0	32.113	O00625	O00625	Pirin	PIR
152100000	170360000	122550000	108340000	57.886	O00629	O00629	Importin subunit alpha-3	KPNA4
0	0	6936600	0	35.144	O00743	O00743	Serine/threonine-protein phosphatase 6 catalytic subunit;Serine/threonine-protein phosphatase 6 catalytic subunit, N-terminally processed	PPP6C
39826000	62880000	129090000	43327000	113.74	O00754	O00754	Lysosomal alpha-mannosidase;Lysosomal alpha-mannosidase A peptide;Lysosomal alpha-mannosidase B peptide;Lysosomal alpha-mannosidase C peptide;Lysosomal alpha-mannosidase D peptide;Lysosomal alpha-mannosidase E peptide	MAN2B1
12035000	0	0	0	19.652	O00762	O00762	Ubiquitin-conjugating enzyme E2 C	UBE2C
63557000	73848000	141360000	113230000	35.102	O00764	O00764	Pyridoxal kinase	PDXK
0	14051000	0	0	60.67	P10155;O08848	P10155;O08848	60 kDa SS-A/Ro ribonucleoprotein	TROVE2;Trove2
0	12377000	0	0	50.333	P18031	P18031	Tyrosine-protein phosphatase non-receptor type 1	PTPN1
0	5832200	0	0	22.077	O14493;O95484;P56747;O15551	O14493;O95484;P56747;O15551	Claudin-4;Claudin-9;Claudin-6;Claudin-3	CLDN4;CLDN9;CLDN6;CLDN3
0	35251000	0	0	12.615	O14548	O14548	Cytochrome c oxidase subunit 7A-related protein, mitochondrial	COX7A2L
0	0	0	26484000	33.382	O14562	O14562	Ubiquitin domain-containing protein UBFD1	UBFD1
60232000	37363000	38764000	0	34.482	O14579	O14579	Coatomer subunit epsilon	COPE
33323000	33923000	0	0	16.442	O14602;P47813;P47814	O14602;P47813;P47814	Eukaryotic translation initiation factor 1A, Y-chromosomal;Eukaryotic translation initiation factor 1A, X-chromosomal	EIF1AY;EIF1AX
24544000	0	0	0	29.04	O14618;Q9WU84	O14618	Copper chaperone for superoxide dismutase	CCS
23773000	63922000	0	0	37.808	O14656	O14656	Torsin-1A	TOR1A
437670016	183590000	1155699968	449680000	37.978	O14657	O14657	Torsin-1B	TOR1B
916060032	509180000	643030016	949840000	84.141	O14672	O14672	Disintegrin and metalloproteinase domain-containing protein 10	ADAM10
22409000	152260000	0	0	17.102	O14684	O14684	Prostaglandin E synthase	PTGES
65212000	111400000	186170000	223480000	14.285	O14737;P56812	O14737;P56812	Programmed cell death protein 5	PDCD5;Pdcd5
0	13906000	0	0	72.679	O14744	O14744	Protein arginine N-methyltransferase 5;Protein arginine N-methyltransferase 5;Protein arginine N-methyltransferase 5, N-terminally processed	Prmt5;PRMT5
421980000	325969984	125980000	278540000	38.868	O14745	O14745	Na(+)/H(+) exchange regulatory cofactor NHE-RF1	SLC9A3R1
0	0	0	28360000	47.878	O14763	O14763	Tumor necrosis factor receptor superfamily member 10B	TNFRSF10B
1865500032	1448700032	5194500096	1688999936	61.247	O14773;O89023	O14773	Tripeptidyl-peptidase 1	TPP1
50384000	67438000	0	0	123.9	O14776	O14776	Transcription elongation regulator 1	TCERG1
8549100	7277900	0	0	103.13	O14786	O14786	Neuropilin-1	NRP1
215680000	50620000	0	0	35.773	O14792;O35310	O14792;O35310	Heparan sulfate glucosamine 3-O-sulfotransferase 1	HS3ST1;Hs3st1
327600000	1175100032	219490000	284590016	27.887	O14818;Q8TAA3	O14818;Q8TAA3	Proteasome subunit alpha type-7;Proteasome subunit alpha type-7-like	PSMA7;PSMA8
48893000	153500000	49424000	145940000	38.287	O14828	O14828	Secretory carrier-associated membrane protein 3	SCAMP3
57069000	8522900	0	0	53.129	O14896	O14896	Interferon regulatory factor 6	IRF6
69387000	67478000	0	0	13.735	O14907	O14907	Tax1-binding protein 3	TAX1BP3
76140000	57576000	39309000	78626000	36.049	O14908	O14908	PDZ domain-containing protein GIPC1	GIPC1
0	2461600	0	0	21.943	O14925;Q5SRD1	O14925;Q5SRD1	Mitochondrial import inner membrane translocase subunit Tim23;Putative mitochondrial import inner membrane translocase subunit Tim23B	TIMM23;TIMM23B
76020000	89918000	77116000	0	49.512	O14929	O14929	Histone acetyltransferase type B catalytic subunit	HAT1
4575500	0	0	0	17.769	O14933	O14933	Ubiquitin/ISG15-conjugating enzyme E2 L6	UBE2L6
105550000	53109000	46163000	48098000	105.12	O14936	O14936	Peripheral plasma membrane protein CASK	CASK
12967000	79118000	0	0	9.9062	O14949	O14949	Cytochrome b-c1 complex subunit 8	UQCRQ
248360000	331009984	100580000	125590000	19.794	P19105;O14950;P24844	P19105;O14950;P24844	Myosin regulatory light chain 12A;Myosin regulatory light chain 12B;Myosin regulatory light polypeptide 9	MYL12A;MYL12B;MYL9
134140000	66953000	0	0	86.191	O14964;Q99LI8	O14964;Q99LI8	Hepatocyte growth factor-regulated tyrosine kinase substrate	HGS;Hgs
16801000	27318000	10714000	12741000	115.28	O14974;Q9DBR7;Q6DRG7	O14974;Q9DBR7;Q6DRG7	Protein phosphatase 1 regulatory subunit 12A	PPP1R12A;Ppp1r12a;ppp1r12a
0	12094000	0	0	70.311	O14975	O14975	Very long-chain acyl-CoA synthetase	SLC27A2
240340000	149050000	125540000	141040000	46.437	O14979	O14979	Heterogeneous nuclear ribonucleoprotein D-like	HNRNPDL
244600000	178750000	215270000	63500000	123.38	O14980;Q80U96;Q9TVM2	O14980;Q80U96	Exportin-1	XPO1;Xpo1
635640000	444849984	3203000064	4219399936	205.12	O15031;O60486;Q9QZC2;Q9Y4D7	O15031	Plexin-B2	PLXNB2
86226000	129770000	92727000	94107000	144.73	O15067	O15067	Phosphoribosylformylglycinamidine synthase	PFAS
18470000	28583000	21929000	0	142.17	O15118	O15118	Niemann-Pick C1 protein	NPC1
87345000	184020000	35159000	0	36.648	O15127	O15127	Secretory carrier-associated membrane protein 2	SCAMP2
153390000	253630000	130970000	150010000	34.333	O15144	O15144	Actin-related protein 2/3 complex subunit 2	ARPC2
184080000	254040000	113480000	110880000	20.546	O15145	O15145	Actin-related protein 2/3 complex subunit 3	ARPC3
25540000	0	21661000	0	39.249	O15160	O15160	DNA-directed RNA polymerases I and III subunit RPAC1	POLR1C
117430000	0	0	0	35.049	O15162	O15162	Phospholipid scramblase 1	PLSCR1
26690000	200970000	0	0	23.818	O15173	O15173	Membrane-associated progesterone receptor component 2	PGRMC2
0	58853000	0	0	14.582	O15212	O15212	Prefoldin subunit 6	PFDN6
218780000	70949000	518670016	848220032	399.73	O15230	O15230	Laminin subunit alpha-5	LAMA5
0	0	0	49276000	52.816	O15232	O15232	Matrilin-3	MATN3
0	45596000	0	0	22.958	O15258	O15258	Protein RER1	RER1
57325000	108400000	0	0	28.082	O15305	O15305	Phosphomannomutase 2	PMM2
39076000	0	0	0	59.271	O15355	O15355	Protein phosphatase 1G	PPM1G
149190000	46516000	72271000	21553000	63.972	O15371;Q6TH15	O15371	Eukaryotic translation initiation factor 3 subunit D	EIF3D
109590000	129940000	98466000	0	39.93	O15372	O15372	Eukaryotic translation initiation factor 3 subunit H	EIF3H
66181000	70257000	100320000	0	29.815	O15400	O15400	Syntaxin-7	STX7
65343000	116480000	165180000	251650000	49.469	O15427	O15427	Monocarboxylate transporter 4	SLC16A3
8765900	0	0	0	22.417	O15498	O15498	Synaptobrevin homolog YKT6	YKT6
47757000	124810000	0	0	16.32	O15511	O15511	Actin-related protein 2/3 complex subunit 5	ARPC5
84344000	45258000	17900000	0	47.625	O15533	O15533	Tapasin	TAPBP
4253300	0	0	0	13.178	Q99622;O35127	Q99622;O35127	Protein C10	C12orf57;Grcc10
550940032	2545299968	122730000	314500000	33.296	Q99623;O35129	Q99623;O35129	Prohibitin-2	PHB2;Phb2
23871000	45711000	28112000	0	137.82	Q8N3U4;O35638;Q9DGN1	Q8N3U4;O35638;Q9DGN1	Cohesin subunit SA-2;Cohesin subunit SA-1	stag2;STAG2;Stag2;stag1
31052000	49796000	24851000	37750000	37.578	Q92905;O35864	Q92905;O35864	COP9 signalosome complex subunit 5	COPS5;Cops5
0	0	0	11189000	22.924	Q16595	Q16595	Frataxin, mitochondrial;Frataxin intermediate form;Frataxin mature form;Frataxin, mitochondrial;Frataxin intermediate form;Frataxin(56-210);Frataxin(78-210);Frataxin mature form	Fxn;FXN
35651000	119090000	0	36243000	90.932	O43143	O43143	Pre-mRNA-splicing factor ATP-dependent RNA helicase DHX15	DHX15
0	0	5673800	0	54.843	O43148	O43148	mRNA cap guanine-N7 methyltransferase	RNMT
10785000	0	0	0	16.332	O43169	O43169	Cytochrome b5 type B	CYB5B
44817000	29665000	0	21350000	58.449	O43172	O43172	U4/U6 small nuclear ribonucleoprotein Prp4	PRPF4
204950000	324000000	897630016	946129984	56.65	O43175;A5A6P1	O43175;A5A6P1	D-3-phosphoglycerate dehydrogenase	PHGDH
17326000	0	0	0	54.099	O43237	O43237	Cytoplasmic dynein 1 light intermediate chain 2	DYNC1LI2
6905600000	5196199936	27136000	60233000	30.17	O43240	O43240	Kallikrein-10	KLK10
85248000	191930000	72413000	61945000	60.977	O43242	O43242	26S proteasome non-ATPase regulatory subunit 3	PSMD3
726649984	518550016	0	0	58.397	O43278	O43278	Kunitz-type protease inhibitor 1	SPINT1
1931299968	618659968	863660032	673180032	45.118	O43286;Q9UBX8	O43286	Beta-1,4-galactosyltransferase 5	B4GALT5
0	0	2752900	0	90.254	O43290	O43290	U4/U6.U5 tri-snRNP-associated protein 1	SART1
0	0	39687000	0	19.81	O43324	O43324	Eukaryotic translation elongation factor 1 epsilon-1	EEF1E1
329630016	239390000	196520000	46866000	70.942	O43390	O43390	Heterogeneous nuclear ribonucleoprotein R	HNRNPR
118570000	190860000	34598000	32460000	32.251	O43396	O43396	Thioredoxin-like protein 1	TXNL1
344440000	280900000	123080000	195280000	22.237	O43399	O43399	Tumor protein D54	TPD52L2
6734800	9114600	0	0	19.208	O43447	O43447	Peptidyl-prolyl cis-trans isomerase H	PPIH
28732000	25787000	37791000	0	39.589	O43488;Q8NHP1;Q8CG76;Q8CG45	O43488;Q8NHP1;Q8CG76;Q8CG45	Aflatoxin B1 aldehyde reductase member 2;Aflatoxin B1 aldehyde reductase member 4	AKR7A2;AKR7L;Akr7a2
30196000	0	63792000	101250000	112.59	O43491	O43491	Band 4.1-like protein 2	EPB41L2
0	9781000	0	0	9.6138	O43504	O43504	Ragulator complex protein LAMTOR5	LAMTOR5
321660000	184430000	911840000	743110016	47.119	O43505	O43505	Beta-1,4-glucuronyltransferase 1	B4GAT1
6330000	0	0	0	22.092	O43583	O43583	Density-regulated protein	DENR
52796000	0	111190000	0	19.108	O43598	O43598	2-deoxynucleoside 5-phosphate N-hydrolase 1	DNPH1
0	26109000	0	0	51.355	O43615	O43615	Mitochondrial import inner membrane translocase subunit TIM44	TIMM44
94176000	73258000	89774000	144320000	25.104	O43633	O43633	Charged multivesicular body protein 2a	CHMP2A
0	0	8150300	0	27.563	O43657	O43657	Tetraspanin-6	TSPAN6
128330000	61190000	40530000	43340000	50.75	O43670	O43670	BUB3-interacting and GLEBS motif-containing protein ZNF207	ZNF207
0	50078000	0	0	11.402	O43676	O43676	NADH dehydrogenase [ubiquinone] 1 beta subcomplex subunit 3	NDUFB3
0	13855000	0	0	10.921	O43678	O43678	NADH dehydrogenase [ubiquinone] 1 alpha subcomplex subunit 2	NDUFA2
42751000	89881000	109090000	110160000	38.792	O43681;Q6IQE5	O43681;Q6IQE5	ATPase ASNA1;ATPase asna1	ASNA1;asna1
107600000	88020000	81403000	89979000	37.154	O43684	O43684	Mitotic checkpoint protein BUB3	BUB3
2845499904	6043299840	1478599936	2833400064	104.85	O43707;Q9H254	O43707	Alpha-actinin-4	ACTN4
40650000	106160000	34805000	39770000	91.35	O43747	O43747	AP-1 complex subunit gamma-1	AP1G1
6351700	7040600	0	0	29.176	O43752	O43752	Syntaxin-6	STX6
102450000	247430000	148630000	0	24.81	O43760	O43760	Synaptogyrin-2	SYNGR2
17060000	0	0	0	34.063	O43765	O43765	Small glutamine-rich tetratricopeptide repeat-containing protein alpha	SGTA
314289984	208710000	121750000	66552000	62.942	O43776	O43776	Asparagine--tRNA ligase, cytoplasmic	NARS
296289984	369529984	215420000	219190000	26.227	O43809	O43809	Cleavage and polyadenylation specificity factor subunit 5	NUDT21
0	64265000	91440000	0	45.283	O43813;O89112	O43813;O89112	LanC-like protein 1	LANCL1;Lancl1
18569000	0	0	0	86.131	O43815	O43815	Striatin	STRN
29737000	213240000	0	0	42.183	O43837	O43837	Isocitrate dehydrogenase [NAD] subunit beta, mitochondrial	IDH3B
0	74712000	0	0	131.57	O43847;P47245	O43847;P47245	Nardilysin	NRD1;Nrd1
25182000	0	0	0	37.106	O43852	O43852	Calumenin	CALU
3417299968	1568000000	606550016	1106800000	53.764	O43854	O43854	EGF-like repeat and discoidin I-like domain-containing protein 3	EDIL3
0	0	0	28281000	58.951	O43865;Q96HN2	O43865;Q96HN2	Putative adenosylhomocysteinase 2;Putative adenosylhomocysteinase 3	AHCYL1;AHCYL2
0	0	42142000	0	114.71	O43897	O43897	Tolloid-like protein 1	TLL1
0	6992400	0	0	71.689	O60216;O93310;Q61550;Q9H4I0	O60216;O93310;Q61550	Double-strand-break repair protein rad21 homolog	RAD21;rad21;Rad21
0	3785100	0	0	119.65	O60231	O60231	Putative pre-mRNA-splicing factor ATP-dependent RNA helicase DHX16	DHX16
8189600	0	0	0	21.474	O60232	O60232	Sjoegren syndrome/scleroderma autoantigen 1	SSSCA1
0	0	0	12467000	48.226	O60243	O60243	Heparan-sulfate 6-O-sulfotransferase 1	HS6ST1
42158000	0	0	0	116.07	O60245	O60245	Protocadherin-7	PCDH7
12544000	0	0	0	40.925	O60256	O60256	Phosphoribosyl pyrophosphate synthase-associated protein 2	PRPSAP2
0	6079000	0	0	121.9	O60264	O60264	SWI/SNF-related matrix-associated actin-dependent regulator of chromatin subfamily A member 5	SMARCA5
9796400	3810500	0	0	146.2	O60271	O60271	C-Jun-amino-terminal kinase-interacting protein 4	SPAG9
46442000	96919000	0	0	111.63	O60313	O60313	Dynamin-like 120 kDa protein, mitochondrial;Dynamin-like 120 kDa protein, form S1	OPA1
316020000	143920000	0	41528000	204.74	O60437	O60437	Periplakin	PPL
37933000	26396000	0	0	104.83	O60462	O60462	Neuropilin-2	NRP2
0	0	72280000	0	73.003	O60476	O60476	Mannosyl-oligosaccharide 1,2-alpha-mannosidase IB	MAN1A2
80677000	56676000	45275000	48099000	24.484	O60487	O60487	Myelin protein zero-like protein 2	MPZL2
0	0	0	6166100	18.762	O60493	O60493	Sorting nexin-3	SNX3
1464700032	793740032	1328000000	263110000	69.602	O60506;Q7TMK9	O60506;Q7TMK9	Heterogeneous nuclear ribonucleoprotein Q	SYNCRIP;Syncrip
48037000	32351000	58129000	38878000	42.188	O60507	O60507	Protein-tyrosine sulfotransferase 1	TPST1
79561000	56235000	155750000	174320000	43.927	O60512	O60512	Beta-1,4-galactosyltransferase 3;N-acetyllactosamine synthase;Beta-N-acetylglucosaminylglycopeptide beta-1,4-galactosyltransferase;Beta-N-acetylglucosaminyl-glycolipid beta-1,4-galactosyltransferase	B4GALT3
593400000	163130000	727219968	818920000	40.041	O60513	O60513	Beta-1,4-galactosyltransferase 4;N-acetyllactosamine synthase;Lactotriaosylceramide beta-1,4-galactosyltransferase	B4GALT4
354560000	283080000	222060000	218330000	84.784	O60568	O60568	Procollagen-lysine,2-oxoglutarate 5-dioxygenase 3	PLOD3
76118000	64540000	42282000	57773000	141.35	O60610	O60610	Protein diaphanous homolog 1	DIAPH1
10283000	0	0	0	26.301	O60635	O60635	Tetraspanin-1	TSPAN1
96465000	0	150280000	0	28.017	O60637	O60637	Tetraspanin-3	TSPAN3
13130000	0	0	0	86.844	O60645	O60645	Exocyst complex component 3	EXOC3
233250000	157730000	283760000	400340000	47.074	O60664	O60664	Perilipin-3	PLIN3
0	14824000	0	0	60.029	O60684;O15131;Q60960	O60684;O15131;Q60960	Importin subunit alpha-7;Importin subunit alpha-6;Importin subunit alpha-5;Importin subunit alpha-5, N-terminally processed	KPNA6;KPNA5;Kpna1
112170000	126560000	0	0	55.023	O60701;O70475	O60701;O70475	UDP-glucose 6-dehydrogenase	UGDH;Ugdh
642579968	187010000	47033000	84294000	108.17	O60716	O60716	Catenin delta-1	CTNND1
28345000	0	40439000	0	58.47	O60749	O60749	Sorting nexin-2	SNX2
0	61396000	0	0	29.634	O60762;O14466	O60762;O14466	Dolichol-phosphate mannosyltransferase subunit 1;Dolichol-phosphate mannosyltransferase	DPM1;dpm1
110070000	110850000	91602000	109040000	107.89	O60763	O60763	General vesicular transport factor p115	USO1
13797000	10408000	0	0	70.755	O60826	O60826	Coiled-coil domain-containing protein 22	CCDC22
0	29434000	0	0	57.673	O60832	O60832	H/ACA ribonucleoprotein complex subunit 4	DKC1
34481000	62291000	0	0	138.83	O60841	O60841	Eukaryotic translation initiation factor 5B	EIF5B
64406000	91815000	72923000	89620000	16.368	O60869	O60869	Endothelial differentiation-related factor 1	EDF1
179460000	22665000	34295000	23610000	45.745	O60884	O60884	DnaJ homolog subfamily A member 2	DNAJA2
51693000	0	145320000	0	19.116	O60888	O60888	Protein CutA	CUTA
666220032	232770000	197280000	135150000	37.329	O60911;P43235	O60911	Cathepsin L2	CTSV
25193000	120880000	16740000	0	14.21	O60925	O60925	Prefoldin subunit 1	PFDN1
5988100	0	0	0	211.1	O75051	O75051	Plexin-A2	PLXNA2
21668000	0	0	0	135.19	O75054;REV__Q5GTS0	O75054	Immunoglobulin superfamily member 3	IGSF3
2940200	0	0	0	55.031	O75071	O75071	EF-hand calcium-binding domain-containing protein 14	EFCAB14
206040000	645550016	199590000	310760000	66.193	O75083;Q5RKI0	O75083;Q5RKI0	WD repeat-containing protein 1	WDR1;Wdr1
0	0	0	53423000	167.92	O75093	O75093	Slit homolog 1 protein	SLIT1
10291000	0	56533000	0	77.134	O75112	O75112	LIM domain-binding protein 3	LDB3
267660000	711720000	53083000	55856000	60.13	O75131;Q96FN4;Q96A23;O95741;Q9UBL6	O75131	Copine-3	CPNE3
0	0	23457000	0	33.348	O75144	O75144	ICOS ligand	ICOSLG
0	0	2130500	0	113.65	O75150	O75150	E3 ubiquitin-protein ligase BRE1B	RNF40
60467000	93331000	0	0	21.007	O75223	O75223	Gamma-glutamylcyclotransferase	GGCT
0	15829000	0	0	23.563	O75251	O75251	NADH dehydrogenase [ubiquinone] iron-sulfur protein 7, mitochondrial	NDUFS7
12562000	10179000	0	0	50.925	O75312	O75312	Zinc finger protein ZPR1	ZPR1
0	177240000	0	0	33.742	O75323;O55126	O75323;O55126	Protein NipSnap homolog 2	GBAS;Gbas
200760000	77644000	149750000	174740000	21.868	O75340	O75340	Programmed cell death protein 6	PDCD6
66274000	49188000	35524000	41789000	12.855	O75347	O75347	Tubulin-specific chaperone A	TBCA
0	74560000	0	0	13.757	O75348;Q862Z6;O95670	O75348;Q862Z6;O95670	V-type proton ATPase subunit G 1;V-type proton ATPase subunit G 2	ATP6V1G1;ATP6V1G2
121790000	92453000	0	0	49.301	O75351	O75351	Vacuolar protein sorting-associated protein 4B	VPS4B
148960000	61948000	42034000	56795000	39.617	O75367;Q9P0M6	O75367	Core histone macro-H2A.1	H2AFY
3375200000	3282800128	1120000000	1840000000	278.16	O75369	O75369	Filamin-B	FLNB
326120000	2202599936	131840000	194860000	51.712	O75390	O75390	Citrate synthase, mitochondrial	CS
8917900	8237000	0	0	24.593	O75396	O75396	Vesicle-trafficking protein SEC22b	SEC22B
3310200	0	0	0	108.8	O75400	O75400	Pre-mRNA-processing factor 40 homolog A	PRPF40A
0	11993000	0	0	29.763	O75431	O75431	Metaxin-2	MTX2
0	13462000	0	0	38.169	O75436	O75436	Vacuolar protein sorting-associated protein 26A	VPS26A
12745000	93602000	0	0	54.366	O75439	O75439	Mitochondrial-processing peptidase subunit beta	PMPCB
0	28636000	0	0	38.925	O75477;A3QK16;Q58EG2	O75477	Erlin-1	ERLIN1
11940000	79751000	0	0	30.241	O75489	O75489	NADH dehydrogenase [ubiquinone] iron-sulfur protein 3, mitochondrial	NDUFS3
4798400	0	0	0	31.3	O75494	O75494	Serine/arginine-rich splicing factor 10	SRSF10
106470000	141910000	210680000	186000000	41.496	O75503	O75503	Ceroid-lipofuscinosis neuronal protein 5	CLN5
67333000	23092000	0	0	10.058	O75531	O75531	Barrier-to-autointegration factor;Barrier-to-autointegration factor, N-terminally processed	BANF1
315550016	578830016	293209984	255690000	145.83	O75533	O75533	Splicing factor 3B subunit 1	SF3B1
0	0	8727600	0	180.43	O75581	O75581	Low-density lipoprotein receptor-related protein 6	LRP6
0	0	29120000	0	19.343	O75607	O75607	Nucleoplasmin-3	NPM3
67817000	243330000	42598000	122290000	24.669	O75608	O75608	Acyl-protein thioesterase 1	LYPLA1
61937000	62333000	103500000	86656000	24.074	O75629	O75629	Protein CREG1	CREG1
0	39233000	0	0	244.5	O75643	O75643	U5 small nuclear ribonucleoprotein 200 kDa helicase	SNRNP200
10804000	0	0	0	31.444	O75663	O75663	TIP41-like protein	TIPRL
17061000	0	0	0	52.642	O75688	O75688	Protein phosphatase 1B	PPM1B
86824000	94582000	243280000	516190016	39.641	O75695;Q9EPK2	O75695	Protein XRP2	RP2
111300000	127990000	1485100032	1044300032	46.561	O75718	O75718	Cartilage-associated protein	CRTAP
16023000	185260000	0	0	74.761	O75746	O75746	Calcium-binding mitochondrial carrier protein Aralar1	SLC25A12
6470199808	265590000	21858000896	3915800064	39.008	O75787	O75787	Renin receptor	ATP6AP2
17942000	26678000	0	0	33.395	O75792;Q2TBT5	O75792	Ribonuclease H2 subunit A	RNASEH2A
1314000	0	0	0	41.833	O75818	O75818	Ribonuclease P protein subunit p40	RPP40
216780000	126170000	152520000	115630000	35.611	O75821	O75821	Eukaryotic translation initiation factor 3 subunit G	EIF3G
141140000	172430000	48677000	195340000	29.062	O75822	O75822	Eukaryotic translation initiation factor 3 subunit J	EIF3J
0	60452000	0	0	54.812	O75844	O75844	CAAX prenyl protease 1 homolog	ZMPSTE24
928099968	992460032	785939968	955150016	46.659	O75874;P48735	O75874	Isocitrate dehydrogenase [NADP] cytoplasmic	IDH1
12267000	0	0	0	58.164	O75886	O75886	Signal transducing adapter molecule 2	STAM2
9180700	107360000	0	0	21.614	O75915	O75915	PRA1 family protein 3	ARL6IP5
27556000	0	26389000	37844000	21.119	O75935	O75935	Dynactin subunit 3	DCTN3
107830000	0	0	0	29.841	O75937	O75937	DnaJ homolog subfamily C member 8	DNAJC8
0	355320000	0	0	18.491	O75947	O75947	ATP synthase subunit d, mitochondrial	ATP5H
22490000	0	24089000	0	47.413	O75955	O75955	Flotillin-1	FLOT1
37594000	405180000	0	31529000	11.428	O75964	O75964	ATP synthase subunit g, mitochondrial	ATP5L
0	0	0	9147700	94.75	O75969	O75969	A-kinase anchor protein 3	AKAP3
0	0	19810000	0	152.93	O75976;O89001	O75976	Carboxypeptidase D	CPD
200220000	111480000	31249000	0	37.432	O76003	O76003	Glutaredoxin-3	GLRX3
0	29050000	0	0	69.223	O76031;Q9JHS4	O76031;Q9JHS4	ATP-dependent Clp protease ATP-binding subunit clpX-like, mitochondrial	CLPX;Clpx
7898400	0	122800000	60457000	33.281	O97561;O76061	O97561;O76061	Stanniocalcin-2	STC2
0	7315500	0	0	13.253	O76070	O76070	Gamma-synuclein	SNCG
0	0	0	23255000	26.825	O76076	O76076	WNT1-inducible-signaling pathway protein 2	WISP2
18384000	0	0	0	74.605	O76094	O76094	Signal recognition particle subunit SRP72	SRP72
45802000	56084000	0	0	68.393	Q13409	Q13409	Cytoplasmic dynein 1 intermediate chain 2	Dync1i2;DYNC1I2
30217000	0	120050000	0	31.121	O94760	O94760	N(G),N(G)-dimethylarginine dimethylaminohydrolase 1	DDAH1
228850000	131460000	900470016	828649984	37.121	O94766	O94766	Galactosylgalactosylxylosylprotein 3-beta-glucuronosyltransferase 3	B3GAT3
32575000	25620000	23266000	0	75.029	O94776	O94776	Metastasis-associated protein MTA2	Mta2;MTA2
0	0	0	8207500	112.13	O94804	O94804	Serine/threonine-protein kinase 10	STK10
97303000	342409984	1979399936	461260000	76.93	O94808;Q9Z2Z9	O94808;Q9Z2Z9	Glutamine--fructose-6-phosphate aminotransferase [isomerizing] 2	GFPT2;Gfpt2
31183000	627360000	17603000	7539100	67.454	O94826	O94826	Mitochondrial import receptor subunit TOM70	TOMM70A
4375300	0	0	0	150.02	O94856	O94856	Neurofascin	NFASC
9200200	32665000	0	0	89.594	O94874	O94874	E3 UFM1-protein ligase 1	UFL1
2618400	0	0	0	30.344	O94903	O94903	Proline synthase co-transcribed bacterial homolog protein	PROSC
19115000	143330000	0	0	37.839	O94905	O94905	Erlin-2	ERLIN2
17207000	0	0	0	106.92	O94906	O94906	Pre-mRNA-processing factor 6	PRPF6
54503000	0	0	0	28.671	O94907;Q9UBU2	O94907;Q9UBU2	Dickkopf-related protein 1;Dickkopf-related protein 2	DKK1;DKK2
0	10299000	0	0	339.59	O94915	O94915	Protein furry homolog-like	FRYL
13095000	83448000	0	0	73.46	O94925	O94925	Glutaminase kidney isoform, mitochondrial	GLS
12164000	0	0	0	103.96	O94973	O94973	AP-2 complex subunit alpha-2	AP2A2
25913000	30752000	37136000	24866000	133.01	O94979	O94979	Protein transport protein Sec31A	SEC31A
2518700032	1207900032	1924300032	1396800000	109.79	O94985	O94985	Calsyntenin-1;Soluble Alc-alpha;CTF1-alpha	CLSTN1
4171300	0	0	0	89.65	O95025	O95025	Semaphorin-3D	SEMA3D
310169984	63345000	3280900096	3110400000	43.001	O95084	O95084	Serine protease 23	PRSS23
0	49167000	0	0	15.489	O95139	O95139	NADH dehydrogenase [ubiquinone] 1 beta subcomplex subunit 6	NDUFB6
0	11843000	0	0	34.114	O95159	O95159	Zinc finger protein-like 1	ZFPL1
0	108340000	0	0	15.208	O95168	O95168	NADH dehydrogenase [ubiquinone] 1 beta subcomplex subunit 4	NDUFB4
0	220470000	0	0	103.88	O95197	O95197	Reticulon-3	Rtn3;RTN3
18339000	395289984	0	7145500	83.353	O95202;Q1LY46	O95202	LETM1 and EF-hand domain-containing protein 1, mitochondrial	LETM1
6968600	0	0	0	68.481	O95208	O95208	Epsin-2	EPN2
1317100	0	0	0	51.466	O95232	O95232	Luc7-like protein 3	LUC7L3
0	27930000	0	0	28.612	O95249	O95249	Golgi SNAP receptor complex member 1	GOSR1
0	3711500	0	0	40.262	O95273	O95273	Cyclin-D1-binding protein 1	CCNDBP1
35796000	98563000	0	0	27.228	O95292	O95292	Vesicle-associated membrane protein-associated protein B/C	VAPB
94533000	41552000	203420000	375480000	29.082	O95297	O95297	Myelin protein zero-like protein 1	MPZL1
1956400	0	0	0	40.75	O95299	O95299	NADH dehydrogenase [ubiquinone] 1 alpha subcomplex subunit 10, mitochondrial	NDUFA10
24767000	120630000	0	0	63.083	O95302	O95302	Peptidyl-prolyl cis-trans isomerase FKBP9	FKBP9
169920000	256890000	104090000	147880000	27.547	O95336	O95336	6-phosphogluconolactonase	PGLS
32232000	11376000	0	0	135.65	O95347	O95347	Structural maintenance of chromosomes protein 2	SMC2
41697000	53990000	39466000	59971000	24.737	O95372	O95372	Acyl-protein thioesterase 2	LYPLA2
471649984	119940000	419120000	76190000	119.49	O95373	O95373	Importin-7	Ipo7;IPO7
35267000	37044000	29934000	0	59.851	O95394	O95394	Phosphoacetylglucosamine mutase	PGM3
16412000	0	0	0	137.7	O95428	O95428	Papilin	PAPLN
151350000	71118000	177440000	0	38.274	O95433	O95433	Activator of 90 kDa heat shock protein ATPase homolog 1	AHSA1
10797000	0	56842000	0	32.854	O95456;Q9JK23	O95456	Proteasome assembly chaperone 1	PSMG1
8430400	0	0	0	22.418	O95471	O95471	Claudin-7	CLDN7
0	8524200	0	0	88.892	O95479	O95479	GDH/6PGL endoplasmic bifunctional protein;Glucose 1-dehydrogenase;6-phosphogluconolactonase	H6PD
0	0	64376000	52051000	52.846	O95502	O95502	Neuronal pentraxin receptor	NPTXR
0	0	7612000	0	48.076	O95630	O95630	STAM-binding protein	STAMBP
38507000	0	2230400000	4305299968	27.663	O95633;Q9EQC7	O95633	Follistatin-related protein 3	FSTL3
0	0	45716000	51649000	87.79	O95672	O95672	Endothelin-converting enzyme-like 1	ECEL1
24327000	17734000	27139000	0	58.022	O95747;Q863I2	O95747;Q863I2	Serine/threonine-protein kinase OSR1	OXSR1
22641000	0	83838000	55318000	94.511	O95757	O95757	Heat shock 70 kDa protein 4L	HSPA4L
41566000	23354000	28006000	20333000	107.54	O95782	O95782	AP-2 complex subunit alpha-1	AP2A1
17471000	0	0	0	63.182	O95793	O95793	Double-stranded RNA-binding protein Staufen homolog 1	STAU1
21462000	10652000	86269000	24915000	23.772	O95816	O95816	BAG family molecular chaperone regulator 2	BAG2
41279000	24658000	22265000	31337000	61.594	O95817	O95817	BAG family molecular chaperone regulator 3	BAG3
54042000	184820000	78185000	0	66.9	O95831	O95831	Apoptosis-inducing factor 1, mitochondrial	AIFM1
267760000	223170000	0	0	22.744	O95832	O95832	Claudin-1	CLDN1
19509000	0	0	0	33.392	O95861	O95861	3(2),5-bisphosphate nucleotidase 1	BPNT1
22907000	124480000	0	0	19.206	O95881	O95881	Thioredoxin domain-containing protein 12	TXNDC12
18253000	30353000	0	0	20.776	O96000	O96000	NADH dehydrogenase [ubiquinone] 1 beta subcomplex subunit 10	NDUFB10
0	38072000	0	0	76.096	O96005	O96005	Cleft lip and palate transmembrane protein 1	CLPTM1
20761000	163170000	0	0	37.893	O96008;Q9QYA2	O96008;Q9QYA2	Mitochondrial import receptor subunit TOM40 homolog	TOMM40;Tomm40
28334000	20612000	19751000	0	47.447	O96019	O96019	Actin-like protein 6A	Actl6a;ACTL6A
7733700096	15278999552	6603400192	9777000448	36.688	P00338;Q6ZMR3;P07864	P00338	L-lactate dehydrogenase A chain	LDHA
0	1203000	0	0	54.874	P00352	P00352	Retinal dehydrogenase 1	ALDH1A1
158150000	1184199936	0	38893000	61.397	P00367;P00366;P49448	P00367;P00366	Glutamate dehydrogenase 1, mitochondrial	GLUD1
42689000	561340032	26782000	32598000	34.234	P00387;P20070	P00387	NADH-cytochrome b5 reductase 3;NADH-cytochrome b5 reductase 3 membrane-bound form;NADH-cytochrome b5 reductase 3 soluble form	CYB5R3
20477000	87490000	0	0	56.256	P00390	P00390	Glutathione reductase, mitochondrial	GSR
138950000	1079800064	0	0	25.565	P00403;P50690	P00403;P50690	Cytochrome c oxidase subunit 2	MT-CO2
24751000	0	0	0	15.936	P00441;P00442	P00441;P00442	Superoxide dismutase [Cu-Zn]	SOD1
1807100	0	0	0	97.288	P11217;P09812	P11217;P09812	Glycogen phosphorylase, muscle form	PYGM;Pygm
88365000	129650000	185960000	171170000	32.118	P00491;P23492	P00491	Purine nucleoside phosphorylase	PNP
436270016	3111200000	172510000	231160000	47.517	P00505;P05202	P00505;P05202	Aspartate aminotransferase, mitochondrial	GOT2;Got2
972160000	908179968	496790016	954360000	134.28	P00533;P04626;Q15303;P04412	P00533	Epidermal growth factor receptor	EGFR
212240000	164320000	266380000	161010000	21.635	P00568	P00568	Adenylate kinase isoenzyme 1	AK1
134330000	66665000	133790000	72249000	80.118	P00736;Q8CG16	P00736	Complement C1r subcomponent;Complement C1r subcomponent heavy chain;Complement C1r subcomponent light chain	C1R
0	0	0	63297000	54.731	P00742	P00742	Coagulation factor X;Factor X light chain;Factor X heavy chain;Activated factor Xa heavy chain	F10
0	0	1152099968	391350016	27.033	P00746	P00746	Complement factor D	CFD
2372300032	1361900032	0	0	48.507	P00749	P00749	Urokinase-type plasminogen activator;Urokinase-type plasminogen activator long chain A;Urokinase-type plasminogen activator short chain A;Urokinase-type plasminogen activator chain B	PLAU
279769984	209430000	441340000	252540000	62.916	P00750	P00750	Tissue-type plasminogen activator;Tissue-type plasminogen activator chain A;Tissue-type plasminogen activator chain B	PLAT
127080000	122180000	240150000	129800000	85.532	P00751;Q864V9;Q864W1;Q864W0	P00751;Q864V9;Q864W1;Q864W0	Complement factor B;Complement factor B Ba fragment;Complement factor B Bb fragment	CFB
0	37964000	0	0	24.817	P00846	P00846	ATP synthase subunit a	MT-ATP6
682369984	590380032	0	0	29.246	P00918;P00920	P00918	Carbonic anhydrase 2	CA2
277860000	429190016	850270016	982169984	46.53	P00966;Q186Z6	P00966	Argininosuccinate synthase	ASS1
1704400	0	0	0	47.65	P01011	P01011	Alpha-1-antichymotrypsin;Alpha-1-antichymotrypsin His-Pro-less	SERPINA3
0	0	0	18701000	163.29	P01023	P01023	Alpha-2-macroglobulin	A2M
7170400256	10247999488	11150999552	6197700096	187.15	P01024;O95568	P01024	Complement C3;Complement C3 beta chain;C3-beta-c;Complement C3 alpha chain;C3a anaphylatoxin;Acylation stimulating protein;Complement C3b alpha chain;Complement C3c alpha chain fragment 1;Complement C3dg fragment;Complement C3g fragment;Complement C3d fragment;Complement C3f fragment;Complement C3c alpha chain fragment 2	C3
1241200000	662080000	4609200128	5600300032	23.171	P01033	P01033	Metalloproteinase inhibitor 1	TIMP1
5184300032	2368800000	2225400064	2497200128	15.799	P01034	P01034	Cystatin-C	CST3
182420000	313640000	119880000	143310000	11.006	P01040	P01040	Cystatin-A;Cystatin-A, N-terminally processed	CSTA
0	0	0	379110016	21.256	P01111	P01111	GTPase NRas	NRAS
293060000	174170000	230510000	625190016	21.298	P01112	P01112	GTPase HRas;GTPase HRas, N-terminally processed	Hras;HRAS
27619000	22672000	22070000	70433000	21.656	P01116	P01116	GTPase KRas;GTPase KRas, N-terminally processed	KRAS
332390016	263480000	5388499968	7219899904	95.375	P01130;Q99088;Q99087;Q14114	P01130	Low-density lipoprotein receptor	LDLR
399790016	104240000	813939968	872230016	44.341	P01137;P54831	P01137	Transforming growth factor beta-1;Latency-associated peptide	TGFB1
0	0	0	6473100	12.072	P06454	P06454	Prothymosin alpha;Prothymosin alpha, N-terminally processed;Thymosin alpha-1	PTMA
0	7565700	34370000	0	11.765	P01834	P01834	Ig kappa chain C region	IGKC
6075700	0	0	0	40.46	P01889	P01889	HLA class I histocompatibility antigen, B-7 alpha chain	HLA-B
0	0	623790016	1322000000	40.908	P01891;P30378	P01891;P30378	HLA class I histocompatibility antigen, A-68 alpha chain	HLA-A
4093300	0	0	0	43.155	P04637	P04637	Cellular tumor antigen p53	Tp53;TP53
229510000	52448000	308880000	291310016	160.61	P02462;P02463	P02462;P02463	Collagen alpha-1(IV) chain;Arresten	COL4A1;Col4a1
0	0	5351100	0	20.159	P02511	P02511	Alpha-crystallin B chain	CRYAB
6482299904	9725700096	2372600064	2513100032	74.139	P02545;P48678	P02545;P48678	Prelamin-A/C;Lamin-A/C	LMNA;Lmna
12161000	0	79279000	0	18.122	P02585	P02585	Troponin C, skeletal muscle	TNNC2
117640000	104350000	139910000	0	38.177	P02750	P02750	Leucine-rich alpha-2-glycoprotein	LRG1
5542499840	11048999936	436020000	945529984	262.62	P02751	P02751	Fibronectin;Anastellin;Ugl-Y1;Ugl-Y2;Ugl-Y3	FN1
0	0	0	4908100	68.741	P02771	P02771	Alpha-fetoprotein	AFP
785849984	2529999872	2753799936	3722400000	84.87	P02786;Q9MYZ3;Q9GLD3	P02786	Transferrin receptor protein 1;Transferrin receptor protein 1, serum form	TFRC
0	0	25893000	0	20.019	P02792	P02792	Ferritin light chain	FTL
46527000	61703000	386729984	857870016	21.225	P02794	P02794	Ferritin heavy chain;Ferritin heavy chain, N-terminally processed	FTH1
1083900032	385480000	0	0	54.006	P03956;P13943	P03956	Interstitial collagenase;22 kDa interstitial collagenase;27 kDa interstitial collagenase	MMP1
1107399936	340780000	16616999936	13898000384	54.305	P04004	P04004	Vitronectin;Vitronectin V65 subunit;Vitronectin V10 subunit;Somatomedin-B	VTN
106530000	509169984	78912000	83455000	59.755	P04040;O62839	P04040	Catalase	CAT
1385200000	671320000	4397799936	3309299968	59.716	P04062;P17439	P04062	Glucosylceramidase	GBA
7918499840	11914999808	5578899968	6951499776	39.42	P04075;A5A6I5	P04075;A5A6I5	Fructose-bisphosphate aldolase A	ALDOA
110180000	138950000	115430000	130070000	11.139	P04080	P04080	Cystatin-B	CSTB
14739000320	33816000512	923769984	1673699968	38.714	P04083;A5A6M2;P07150	P04083;A5A6M2	Annexin A1	ANXA1
83980000	186130000	0	0	24.75	P04179	P04179	Superoxide dismutase [Mn], mitochondrial	SOD2
0	0	0	52299000	49.577	P04180	P04180	Phosphatidylcholine-sterol acyltransferase	LCAT
87203000	459169984	0	0	48.534	P04181;P04182	P04181	Ornithine aminotransferase, mitochondrial;Ornithine aminotransferase, hepatic form;Ornithine aminotransferase, renal form	OAT
218200000	0	0	0	40.86	P04222	P04222	HLA class I histocompatibility antigen, Cw-3 alpha chain	HLA-C
25702000640	28999000064	14917999616	23423000576	36.053	P04406;Q8X1X3;P20287;O14556	P04406	Glyceraldehyde-3-phosphate dehydrogenase	GAPDH
165270000	321320000	77864000	126270000	28.315	P04632;Q64537;Q96L46	P04632;Q64537	Calpain small subunit 1	CAPNS1;Capns1
1079299968	1274800000	628700032	705070016	22.782	P04792	P04792	Heat shock protein beta-1	HSPB1
0	0	45400000	0	35.716	P04818	P04818	Thymidylate synthase	TYMS
199080000	1835699968	156680000	232120000	68.569	P04843	P04843	Dolichyl-diphosphooligosaccharide--protein glycosyltransferase subunit 1	RPN1
0	173390000	0	0	69.283	P04844	P04844	Dolichyl-diphosphooligosaccharide--protein glycosyltransferase subunit 2	RPN2
150160000	85897000	174250000	294009984	40.45	P04899;P11488;P19087;A8MTJ3;Q60397	P04899	Guanine nucleotide-binding protein G(i) subunit alpha-2	GNAI2
3176000000	4188699904	4833900032	13959999488	112.89	P05023;P13637;P50993;Q13733;P20648	P05023	Sodium/potassium-transporting ATPase subunit alpha-1	ATP1A1
572920000	487190016	726590016	1280400000	35.061	P05026;A5A6J8	P05026;A5A6J8	Sodium/potassium-transporting ATPase subunit beta-1	ATP1B1
1938000000	1767100032	7300299776	8960700416	87.071	P05067;P12023;O93279;O73683	P05067;P12023	Amyloid beta A4 protein;N-APP;Soluble APP-alpha;Soluble APP-beta;C99;Beta-amyloid protein 42;Beta-amyloid protein 40;C83;P3(42);P3(40);C80;Gamma-secretase C-terminal fragment 59;Gamma-secretase C-terminal fragment 57;Gamma-secretase C-terminal fragment 50;C31	APP;App
43267000	69644000	113460000	142710000	34.735	P05089	P05089	Arginase-1	ARG1
46093000	76904000	0	97327000	10.834	P05109	P05109	Protein S100-A8;Protein S100-A8, N-terminally processed	S100A8
462769984	1382599936	33624000	0	46.596	P05120	P05120	Plasminogen activator inhibitor 2	SERPINB2
208740000	94473000	304420000	173570000	45.059	P05121	P05121	Plasminogen activator inhibitor 1	SERPINE1
54782000	35670000	23650000	0	17.887	P05161	P05161	Ubiquitin-like protein ISG15	ISG15
0	11383000	0	0	58.215	P05166	P05166	Propionyl-CoA carboxylase beta chain, mitochondrial	PCCB
13578000	10424000	7820100096	10958000128	57.304	P05186	P05186	Alkaline phosphatase, tissue-nonspecific isozyme	ALPL
415889984	291329984	15674000384	22898999296	57.953	P05187;P10696;P19111	P05187;P10696	Alkaline phosphatase, placental type;Alkaline phosphatase, placental-like	ALPP;ALPPL2
276409984	402140000	263260000	316340000	36.112	P05198	P05198	Eukaryotic translation initiation factor 2 subunit 1	EIF2S1
4755500	5047000	70704000	9347800	23.718	P05231;P51494;P46650	P05231;P51494;P46650	Interleukin-6	IL6
52463000	20702000	182340000	455560000	57.825	P05362	P05362	Intercellular adhesion molecule 1	ICAM1
161710000	22960000	204470000	0	11.514	P05386	P05386	60S acidic ribosomal protein P1	RPLP1
438329984	580819968	344660000	277289984	11.665	P05387	P05387	60S acidic ribosomal protein P2	RPLP2
2163800064	878360000	2131399936	1332499968	34.273	P05388;P14869;Q8NHW5;P19889	P05388;P14869;Q8NHW5	60S acidic ribosomal protein P0;60S acidic ribosomal protein P0-like	RPLP0;Rplp0;RPLP0P6
180290000	343289984	55570000	89704000	46.836	P05455;P32067	P05455	Lupus La protein	SSB
5227400192	2761600000	1321299968	2622899968	88.414	P05556	P05556	Integrin beta-1	ITGB1
59454000	85401000	533689984	115920000	21.145	P05976	P05976	Myosin light chain 1/3, skeletal muscle isoform	MYL1
0	0	41215000	0	144.91	P05997	P05997	Collagen alpha-2(V) chain	COL5A2
19441000	20564000	21060000	0	40.786	P06132;P32362	P06132	Uroporphyrinogen decarboxylase	UROD
0	0	18927000	0	60.761	P06241	P06241	Tyrosine-protein kinase Fyn	FYN
1015500032	471560000	1617299968	804220032	48.766	P06280;P51569	P06280	Alpha-galactosidase A	GLA
4151899904	2325600000	1059699968	1042700032	85.696	P06396	P06396	Gelsolin	GSN
137040000	210670000	115620000	208470000	34.095	P06493;Q00526;P43063;Q96Q40;P50750;Q9NYV4;Q00536;Q07002;Q11179;O94921;Q9LMT0;Q07785;Q9C9M7;P61075;Q00534;Q64261;P11802;Q00535;Q14004	P06493	Cyclin-dependent kinase 1	CDK1
2276800000	12536000512	1224300032	1010200000	56.559	P06576;P00829;P85446;B9E8E6;Q0BQE8;Q8A9V4;A6L8P2;A6L4L7;Q5GRU7;Q6A8C7	P06576;P00829	ATP synthase subunit beta, mitochondrial	ATP5B
94065000	117490000	195050000	162810000	13.242	P06702	P06702	Protein S100-A9	S100A9
639929984	1483900032	0	0	10.18	P06703;P14069	P06703;P14069	Protein S100-A6	S100A6;S100a6
33860000	50143000	35774000	0	25.097	P06730	P06730	Eukaryotic translation initiation factor 4E	EIF4E
168250000	71937000	1099100032	230950000	43.101	P06732	P06732	Creatine kinase M-type;Creatine kinase M-type, N-terminally processed	CKM
20212000768	11457000448	13607999488	16321999872	47.168	P06733;I0J1J1;Q8IJN7;Q27727;Q27877	P06733	Alpha-enolase	ENO1
472809984	898649984	172820000	180680000	97.147	P06737	P06737	Glycogen phosphorylase, liver form	PYGL
1558700032	2451200000	1654200064	2581100032	63.146	P06744;P06745;A1AIK3;Q5PL07	P06744	Glucose-6-phosphate isomerase	GPI
2232100096	1299100032	1696199936	761080000	32.575	P06748	P06748	Nucleophosmin	NPM1
404190016	465209984	119180000	146940000	32.95	P06753	P06753	Tropomyosin alpha-3 chain	TPM3
403310016	373420000	413500000	1135699968	116.04	P06756	P06756	Integrin alpha-V;Integrin alpha-V heavy chain;Integrin alpha-V light chain	ITGAV
18357000	15388000	11326999552	3753999872	53.162	P06858	P06858	Lipoprotein lipase	LPL
1042600000	698249984	1546700032	876630016	60.702	P06865;P29416	P06865	Beta-hexosaminidase subunit alpha	HEXA
6336600064	2354700032	1379900032	2333400064	13.92	Q16778;P33778;P23527;P06899;Q9D2U9;Q8N257;Q8CGP0;Q64524;Q6DRA6;Q6DN03	Q16778;P33778;P23527;P06899;Q9D2U9;Q8N257;Q8CGP0;Q64524	Histone H2B type 2-E;Histone H2B type 1-B;Histone H2B type 1-O;Histone H2B type 1-J;Histone H2B type 3-A;Histone H2B type 3-B	HIST2H2BE;HIST1H2BB;HIST1H2BO;HIST1H2BJ;Hist3h2ba;HIST3H2BB;Hist3h2bb;Hist2h2be
516400000	210950000	1095500032	562689984	44.002	P07093	P07093	Glia-derived nexin	SERPINE2
5735500	29938000	0	0	52.948	P07099	P07099	Epoxide hydrolase 1	EPHX1
103420000	78829000	65210000	82652000	10.044	P07108	P07108	Acyl-CoA-binding protein	DBI
2125699968	4988199936	2627200000	6826200064	36.638	P07195;A5A6N7;Q9PVK4	P07195;A5A6N7	L-lactate dehydrogenase B chain	LDHB
3229600	0	0	0	60.329	P07204	P07204	Thrombomodulin	THBD
0	0	150290000	167030000	75.122	P07225	P07225	Vitamin K-dependent protein S	PROS1
1611100032	5650500096	1201699968	1029000000	57.116	P07237	P07237	Protein disulfide-isomerase	P4HB
105929998336	50932998144	141459996672	63545999360	44.552	P07339	P07339	Cathepsin D;Cathepsin D light chain;Cathepsin D heavy chain	CTSD
30634000384	49870999552	4306899968	8072500224	38.604	P07355;P04272;A6NMY6;P07356	P07355;P04272;A6NMY6;P07356	Annexin A2;Putative annexin A2-like protein	ANXA2;ANXA2P2;Anxa2
349880000	718120000	148680000	169310000	81.889	P07384;P97571	P07384	Calpain-1 catalytic subunit	CAPN1
2021200000	264490000	2688100096	1108999936	49.67	P07437;A6NNZ2;P24637	P07437	Tubulin beta chain	TUBB
10874999808	5401299968	49493000192	42564001792	58.112	P07602	P07602	Prosaposin;Saposin-A;Saposin-B-Val;Saposin-B;Saposin-C;Saposin-D	PSAP
554840000	400460000	1009800000	692440000	63.111	P07686	P07686	Beta-hexosaminidase subunit beta;Beta-hexosaminidase subunit beta chain B;Beta-hexosaminidase subunit beta chain A	HEXB
283310016	160760000	515880000	272049984	37.564	P07711	P07711	Cathepsin L1;Cathepsin L1 heavy chain;Cathepsin L1 light chain	CTSL
2018899968	2776199936	1085500032	1197299968	15.054	P07737	P07737	Profilin-1	PFN1
86740000	167630000	132930000	200980000	19.608	P07741	P07741	Adenine phosphoribosyltransferase	APRT
522900000	286600000	342000000	197820000	170.59	P07814	P07814	Bifunctional glutamate/proline--tRNA ligase;Glutamate--tRNA ligase;Proline--tRNA ligase	EPRS
825740032	335569984	588760000	509040000	37.821	P07858	P07858	Cathepsin B;Cathepsin B light chain;Cathepsin B heavy chain	CTSB
25084000256	42408001536	22549000192	23630000128	84.659	P07900;A5A6K9;P07901;P30946;Q14568;Q58FG0	P07900;A5A6K9;P07901;P30946	Heat shock protein HSP 90-alpha	HSP90AA1;Hsp90aa1
706300032	703089984	615459968	136920000	33.67	P07910;P0DMR1;O60812;B7ZW38;B2RXH8	P07910;P0DMR1;O60812;B7ZW38;B2RXH8	Heterogeneous nuclear ribonucleoproteins C1/C2;Heterogeneous nuclear ribonucleoprotein C-like 4;Heterogeneous nuclear ribonucleoprotein C-like 1;Heterogeneous nuclear ribonucleoprotein C-like 3;Heterogeneous nuclear ribonucleoprotein C-like 2	HNRNPC;HNRNPCL4;HNRNPCL1;HNRNPCL3;HNRNPCL2
5986999808	1612300032	13875999744	26251999232	198.04	P07942	P07942	Laminin subunit beta-1	LAMB1
20433000	0	52309000	247040000	60.801	P07947;A1A5H8;Q6EWH2;F1RDG9	P07947;A1A5H8	Tyrosine-protein kinase Yes;Tyrosine-protein kinase yes	YES1;yes1
0	9097200	0	0	58.573	P07948;Q07014;P25911	P07948;Q07014;P25911	Tyrosine-protein kinase Lyn	LYN;Lyn
549240000	2155500032	65589000	48658000	54.636	P07954	P07954	Fumarate hydratase, mitochondrial	FH
1495900032	2852000000	842209984	598419968	129.38	P07996;P35441;P35442	P07996	Thrombospondin-1	THBS1
11551000	0	36212000	42603000	154.79	P08069	P08069	Insulin-like growth factor 1 receptor;Insulin-like growth factor 1 receptor alpha chain;Insulin-like growth factor 1 receptor beta chain	IGF1R
0	31805000	773600000	301140000	75.872	P08133	P08133	Annexin A6	ANXA6
98420000	0	2188999936	7186299904	41.4	P08174	P08174	Complement decay-accelerating factor	CD55
23327000576	19384999936	20262000640	31033999360	67.993	P08195	P08195	4F2 cell-surface antigen heavy chain	SLC3A2
12024999936	21917999104	12609999872	14151000064	83.263	P08238;P11499;P30947;Q58FF7;A7H4M0;A7I226;Q9ZMM2	P08238;P11499;P30947	Heat shock protein HSP 90-beta	HSP90AB1;Hsp90ab1
5456600	0	0	0	69.81	P08240	P08240	Signal recognition particle receptor subunit alpha	SRPR
1238700032	294440000	0	0	73.881	P08253	P08253	72 kDa type IV collagenase;PEX	MMP2
20644000	0	0	0	39.33	P08397	P08397	Porphobilinogen deaminase	HMBS
1696600064	538040000	16668000	27266000	47.442	P08476	P08476	Inhibin beta A chain	INHBA
3758300	0	0	0	40.076	P08571	P08571	Monocyte differentiation antigen CD14;Monocyte differentiation antigen CD14, urinary form;Monocyte differentiation antigen CD14, membrane-bound form	CD14
5188800000	2370899968	5650999808	6818699776	167.55	P08572	P08572	Collagen alpha-2(IV) chain;Canstatin	COL4A2
51351000	679299968	0	26046000	35.422	P08574	P08574	Cytochrome c1, heme protein, mitochondrial	CYC1
0	69482000	0	0	25.486	P08579	P08579	U2 small nuclear ribonucleoprotein B	SNRPB2
1211399936	827960000	9014299648	8546500096	155.54	P08581;P06242;Q9H3Y6;P42685;Q1JPZ3;P12931	P08581	Hepatocyte growth factor receptor	MET
101980000	75725000	0	0	80.214	P08582	P08582	Melanotransferrin	MFI2
0	0	82501000	0	21.932	P08590	P08590	Myosin light chain 3	MYL3
48662000	25995000	0	0	139.09	P08603;Q02985	P08603	Complement factor H	CFH
110100000	354620000	30735000	59787000	51.556	P08621;Q62376	P08621;Q62376	U1 small nuclear ribonucleoprotein 70 kDa	SNRNP70;Snrnp70
24816000	17041000	0	0	114.54	P08648	P08648	Integrin alpha-5;Integrin alpha-5 heavy chain;Integrin alpha-5 light chain	ITGA5
0	0	1628099968	2475899904	53.651	P08670;Q5R1W8;P31001;P41219	P08670;Q5R1W8	Vimentin	VIM
99553000	105820000	57153000	83254000	15.55	P08708	P08708	40S ribosomal protein S17	RPS17
313529984	237550000	808449984	1407900032	40.532	P08754;P08753	P08754;P08753	Guanine nucleotide-binding protein G(k) subunit alpha	GNAI3;Gnai3
2673700096	3483800064	1575100032	3153700096	35.936	P08758	P08758	Annexin A5	ANXA5
1524300032	2297400064	1452999936	1259600000	32.838	P08865	P08865	40S ribosomal protein SA	Rpsa;RPSA
10252000	0	0	0	13.251	P08949	P08949	Neuromedin-B;Neuromedin-B-32;Neuromedin-B	NMB
829260032	499870016	675920000	767249984	25.636	P08962	P08962	CD63 antigen	CD63
199430000	292380000	111630000	0	31.279	P09012	P09012	U1 small nuclear ribonucleoprotein A	SNRPA
0	0	0	13844000	47.296	P09104	P09104	Gamma-enolase	Eno2;ENO2
16897000	17651000	0	0	44.292	P09110	P09110	3-ketoacyl-CoA thiolase, peroxisomal	ACAA1
5514200064	2735699968	289340000	51368000	23.356	P09211	P09211	Glutathione S-transferase P	GSTP1
0	0	4726800	0	17.286	P09234	P09234	U1 small nuclear ribonucleoprotein C	snrpc;SNRPC
101030000	33590000	0	0	29.676	P09237	P09237	Matrilysin	MMP7
91214000	38761000	0	0	54.151	P09238;P28863;P08254;P03957	P09238;P28863	Stromelysin-2	MMP10
172770000	77929000	0	0	11.301	P09341	P09341	Growth-regulated alpha protein;GRO-alpha(4-73);GRO-alpha(5-73);GRO-alpha(6-73)	CXCL1
199730000	203370000	301180000	387620000	14.716	P09382;C0HJR3;P16045	P09382;C0HJR3	Galectin-1	LGALS1
0	28399000	0	0	25.789	P09417	P09417	Dihydropteridine reductase	QDPR
2778300	0	0	0	36.842	P09467	P09467	Fructose-1,6-bisphosphatase 1	FBP1
0	0	0	26197000	40.068	P09471	P09471	Guanine nucleotide-binding protein G(o) subunit alpha	Gnao1;GNAO1
59273000	40736000	0	0	34.632	P09486;P07214	P09486	SPARC	SPARC
102750000	0	469600000	100120000	32.708	P09493	P09493	Tropomyosin alpha-1 chain	TPM1
66187000	136460000	39937000	70704000	27.076	P09496	P09496	Clathrin light chain A	CLTA
61272000	135380000	17045000	20477000	25.19	P09497	P09497	Clathrin light chain B	CLTB
882470016	1229900032	0	31923000	35.882	P09525	P09525	Annexin A4	ANXA4
58890000	66329000	64576000	106210000	47.578	P09543	P09543	2,3-cyclic-nucleotide 3-phosphodiesterase	CNP
21296000	442710016	12455000	0	54.177	P09622;P09623	P09622;P09623	Dihydrolipoyl dehydrogenase, mitochondrial	DLD
91945000	211920000	43565000	70164000	28.415	P09661	P09661	U2 small nuclear ribonucleoprotein A	SNRPA1
3379899904	1276499968	0	0	37.393	P09668	P09668	Pro-cathepsin H;Cathepsin H mini chain;Cathepsin H;Cathepsin H heavy chain;Cathepsin H light chain	CTSH
0	196240000	0	0	8.7813	P09669	P09669	Cytochrome c oxidase subunit 6C	COX6C
7853799936	4323299840	11771000	21438000	35.709	P09758	P09758	Tumor-associated calcium signal transducer 2	TACSTD2
270680000	223940000	909489984	565080000	76.684	P09871	P09871	Complement C1s subcomponent;Complement C1s subcomponent heavy chain;Complement C1s subcomponent light chain	C1S
497089984	955160000	274409984	250010000	113.08	P09874	P09874	Poly [ADP-ribose] polymerase 1	PARP1
34009000	0	0	0	55.36	P09914	P09914	Interferon-induced protein with tetratricopeptide repeats 1	IFIT1
13873000	11253000	12785000448	4138099968	56.811	P09923	P09923	Intestinal-type alkaline phosphatase	ALPI
25408000	0	0	19291000	86.677	P09958	P09958	Furin	FURIN
141690000	132120000	145090000	85909000	69.284	P09960	P09960	Leukotriene A-4 hydrolase	LTA4H
146030000	320049984	212070000	133890000	39.455	P09972	P09972	Fructose-bisphosphate aldolase C	ALDOC
0	0	390889984	142990000	192.78	P0C0L4;P01029	P0C0L4	Complement C4-A;Complement C4 beta chain;Complement C4-A alpha chain;C4a anaphylatoxin;C4b-A;C4d-A;Complement C4 gamma chain	C4A
0	0	17504000	0	192.75	P0C0L5	P0C0L5	Complement C4-B;Complement C4 beta chain;Complement C4-B alpha chain;C4a anaphylatoxin;C4b-B;C4d-B;Complement C4 gamma chain	C4B
0	0	0	161560000	13.509	Q71UI9;P0C0S5	Q71UI9;P0C0S5	Histone H2A.V;Histone H2A.Z	H2AFV;H2AFZ
17245999104	6444599808	1842599936	5046499840	13.936	Q99878;Q96KK5;Q9BTM1;Q64523;Q16777;Q6GSS7;Q6FI13;P20671;P0C0S8	Q99878;Q96KK5;Q9BTM1;Q64523;Q16777;Q6GSS7;Q6FI13;P20671;P0C0S8	Histone H2A type 1-J;Histone H2A type 1-H;Histone H2A.J;Histone H2A type 2-C;Histone H2A type 2-A;Histone H2A type 1-D;Histone H2A type 1	HIST1H2AJ;HIST1H2AH;H2AFJ;Hist2h2ac;HIST2H2AC;Hist2h2aa1;HIST2H2AA3;HIST1H2AD;HIST1H2AG
10463000	21805000	44693999616	33961000960	64.596	P0CW18	P0CW18	Serine protease 56	PRSS56
37079000	0	0	0	13.532	P0DJI8;P0DJI9	P0DJI8;P0DJI9	Serum amyloid A-1 protein;Amyloid protein A;Serum amyloid protein A(2-104);Serum amyloid protein A(3-104);Serum amyloid protein A(2-103);Serum amyloid protein A(2-102);Serum amyloid protein A(4-101);Serum amyloid A-2 protein	SAA1;SAA2
12428999680	13416999936	4734000128	4593500160	70.051	P0DMV8;P0DMV9;P34931	P0DMV8;P0DMV9	Heat shock 70 kDa protein 1A;Heat shock 70 kDa protein 1B	HSPA1A;HSPA1B
25824000	0	0	0	25.884	P0DN76;Q8WU68;Q8BGJ9;Q7TP17;Q01081	P0DN76;Q8WU68;Q8BGJ9;Q7TP17;Q01081	Splicing factor U2AF 26 kDa subunit;Splicing factor U2AF 35 kDa subunit	U2AF1L4;U2af1l4;U2AF1
149310000	110030000	153030000	76290000	16.837	P0DP25;P0DP24;P0DP23;Q6PI52;P62203	P0DP25;P0DP24;P0DP23;Q6PI52	Calmodulin	calm1a
0	18738000	0	0	10.16	P0DP57	P0DP57	Secreted Ly-6/uPAR domain-containing protein 2	SLURP2
21959000	9273700	0	0	11.32	P10145;P67813;P46653	P10145;P67813;P46653	Interleukin-8;MDNCF-a;Interleukin-8;IL-8(5-77);IL-8(6-77);IL-8(7-77);IL-8(8-77);IL-8(9-77);Interleukin-8	CXCL8
145020000	66086000	2472999936	1099299968	105.32	P10253	P10253	Lysosomal alpha-glucosidase;76 kDa lysosomal alpha-glucosidase;70 kDa lysosomal alpha-glucosidase	GAA
139310000	73116000	154710000	150540000	23.48	P10301;P10833;P0CQ43;P0CQ42	P10301;P10833	Ras-related protein R-Ras	RRAS;Rras
0	0	1228099968	1428300032	40.976	P10316;P01892	P10316;P01892	HLA class I histocompatibility antigen, A-69 alpha chain;HLA class I histocompatibility antigen, A-2 alpha chain	HLA-A
40897000	0	76642000	79629000	40.648	P10321;P30386	P10321;P30386	HLA class I histocompatibility antigen, Cw-7 alpha chain	HLA-C
0	0	0	2996700	21.865	P10412;P15864;P22492;Q07133;P40286;P43275;Q02539	P10412;P15864	Histone H1.4;Histone H1.2	HIST1H1E;Hist1h1c
0	34159000	0	0	68.996	P10515	P10515	Dihydrolipoyllysine-residue acetyltransferase component of pyruvate dehydrogenase complex, mitochondrial	DLAT
579710016	679809984	1544600064	1353299968	212.88	P10586;A4IFW2;P23468	P10586	Receptor-type tyrosine-protein phosphatase F	PTPRF
1759800064	1643200000	592060032	553569984	11.737	P10599	P10599	Thioredoxin	TXN
62031000	507600000	0	0	13.696	P10606	P10606	Cytochrome c oxidase subunit 5B, mitochondrial	COX5B
1664300032	584419968	2899699968	1710499968	54.465	P10619	P10619	Lysosomal protective protein;Lysosomal protective protein 32 kDa chain;Lysosomal protective protein 20 kDa chain	CTSA
0	0	0	6864100	42.981	P10644	P10644	cAMP-dependent protein kinase type I-alpha regulatory subunit;cAMP-dependent protein kinase type I-alpha regulatory subunit, N-terminally processed	PRKAR1A
0	0	480000000	73806000	35.015	P10646;Q28864	P10646;Q28864	Tissue factor pathway inhibitor	TFPI
50933000	0	23627000	0	31.462	P10768;Q9R0P3	P10768	S-formylglutathione hydrolase	ESD
4933100032	16990999552	1852000000	2764199936	61.054	P10809	P10809	60 kDa heat shock protein, mitochondrial	HSPD1
10579999744	4899200000	109310001152	138449993728	52.494	P10909	P10909	Clusterin;Clusterin beta chain;Clusterin alpha chain	CLU
5158099968	21494999040	4897600000	4201499904	72.332	P11021;P20029	P11021;P20029	78 kDa glucose-regulated protein	HSPA5;Hspa5
21357000704	6833699840	26058000384	34801999872	177.6	P11047;Q1LVF0;Q9Y6N6	P11047	Laminin subunit gamma-1	LAMC1
31833999360	36506001408	10899000320	15982999552	70.897	P11142;P63017;Q92260;Q96W30;P40918	P11142;P63017	Heat shock cognate 71 kDa protein	HSPA8;Hspa8
100490000	190210000	254180000	492100000	54.083	P11166	P11166	Solute carrier family 2, facilitated glucose transporter member 1	SLC2A1
0	11215000	15332000	0	52.221	P11172	P11172	Uridine 5-monophosphate synthase;Orotate phosphoribosyltransferase;Orotidine 5-phosphate decarboxylase	UMPS
0	52243000	0	0	39.233	P11177;P11966	P11177	Pyruvate dehydrogenase E1 component subunit beta, mitochondrial	PDHB
945699968	1493699968	118190000	60214000	96.695	P11216	P11216	Glycogen phosphorylase, brain form	PYGB
1211900032	921539968	446729984	826470016	23.567	P11233	P11233	Ras-related protein Ral-A	RALA
126250000	104300000	51477000	97313000	23.408	P11234	P11234	Ras-related protein Ral-B	RALB
264020000	0	235370000	0	44.882	P11279	P11279	Lysosome-associated membrane glycoprotein 1	LAMP1
21612000	120140000	0	0	90.725	P11387;Q7YR26	P11387;Q7YR26	DNA topoisomerase 1	TOP1
568600000	1119699968	395369984	312120000	59.256	P11413;P12646	P11413	Glucose-6-phosphate 1-dehydrogenase	G6PD
12919000	32549000	14813000	0	17.776	P11441	P11441	Ubiquitin-like protein 4A	UBL4A
3969300	0	0	0	45.509	P11474;O08580;P11475;O95718	P11474;O08580;P11475;O95718	Steroid hormone receptor ERR1;Steroid hormone receptor ERR2	ESRRA;Esrra;Esrrb;ESRRB
0	6413200	0	0	129.63	P11498	P11498	Pyruvate carboxylase, mitochondrial	PC
587139968	1055800000	450140000	543840000	101.56	P11586	P11586	C-1-tetrahydrofolate synthase, cytoplasmic;Methylenetetrahydrofolate dehydrogenase;Methenyltetrahydrofolate cyclohydrolase;Formyltetrahydrofolate synthetase;C-1-tetrahydrofolate synthase, cytoplasmic, N-terminally processed	MTHFD1
133150000	84228000	0	0	9.9937	P11684	P11684	Uteroglobin	SCGB1A1
37472000	63359000	264670000	557120000	274.37	P11717	P11717	Cation-independent mannose-6-phosphate receptor	IGF2R
0	0	9656500	0	39.724	P11766	P11766	Alcohol dehydrogenase class-3	ADH5
2406799872	1362800000	1251500032	1153500032	70.67	P11940;Q9H361;Q4VXU2;P60050;P60049;P60048;P60047;Q5JQF8;Q96DU9;Q7JGR2	P11940;Q9H361	Polyadenylate-binding protein 1;Polyadenylate-binding protein 3	PABPC1;PABPC3
1534400000	1443500032	575169984	479990016	28.768	P12004;Q9DEA3	P12004;Q9DEA3	Proliferating cell nuclear antigen	PCNA
322260000	612009984	407710016	346609984	57.41	P12081;P49590;A6LIF7;Q8A6N7;A6KXA6	P12081	Histidine--tRNA ligase, cytoplasmic	HARS
26412000	40519000	259130000	270529984	108.53	P12109	P12109	Collagen alpha-1(VI) chain	COL6A1
11062000	262750000	11702000	14302000	32.866	P12236;P48962;P12235;Q9H0C2;Q3V132;P18239	P12236;P48962;P12235	ADP/ATP translocase 3;ADP/ATP translocase 3, N-terminally processed;ADP/ATP translocase 1	SLC25A6;Slc25a4;SLC25A4
695070016	402649984	370020000	251900000	55.804	P12268;P12269;B0UXP9;Q5RGV1;Q6GMG5	P12268;P12269	Inosine-5-monophosphate dehydrogenase 2	IMPDH2
694230016	328460000	366400000	672819968	267.29	P12270	P12270	Nucleoprotein TPR	TPR
24504000	0	72641000	0	16.572	P12273	P12273	Prolactin-inducible protein	PIP
0	0	577600000	360200000	42.644	P12277	P12277	Creatine kinase B-type	CKB
1109299968	3791600128	511809984	1256700032	36.375	P12429	P12429	Annexin A3	ANXA3
388000000	743619968	0	0	47.036	P12532;P17540	P12532	Creatine kinase U-type, mitochondrial	CKMT1A
79094000	0	632000000	519849984	44.701	P12643	P12643	Bone morphogenetic protein 2	BMP2
105410000	48952000	0	0	53.372	P12645	P12645	Bone morphogenetic protein 3	BMP3
907329984	1695200000	387169984	673350016	103.06	P12814;P35609	P12814	Alpha-actinin-1	ACTN1
0	0	60384000	0	21.564	P12829	P12829	Myosin light chain 4	MYL4
260570000	146120000	0	0	97.455	P12830;P09803	P12830	Cadherin-1;E-Cad/CTF1;E-Cad/CTF2;E-Cad/CTF3	CDH1
176580000	35176000	1128300032	403089984	223.14	P12882;P11055;Q9UKX3;A7E2Y1	P12882	Myosin-1	MYH1
38843000	0	173950000	54588000	223.09	P12883;F1PT61;Q9H6N6	P12883	Myosin-7	MYH7
0	10017000	0	0	54.548	P12955	P12955	Xaa-Pro dipeptidase	PEPD
1162000000	1018700032	1007299968	536750016	69.842	P12956;P23475	P12956	X-ray repair cross-complementing protein 6	XRCC6
198660000	270670016	247060000	167840000	82.704	P13010	P13010	X-ray repair cross-complementing protein 5	XRCC5
42908000	397870016	0	0	19.576	P13073	P13073	Cytochrome c oxidase subunit 4 isoform 1, mitochondrial	COX4I1
567640000	257650000	4528000000	6989300224	27.963	P13284	P13284	Gamma-interferon-inducible lysosomal thiol reductase	IFI30
67620000	0	59570000	0	44.96	P13473	P13473	Lysosome-associated membrane glycoprotein 2	LAMP2
54819000	0	0	0	49.929	P13489	P13489	Ribonuclease inhibitor	RNH1
499920000	436780000	866550016	901020032	111.25	P13497;Q9Y6L7	P13497	Bone morphogenetic protein 1	BMP1
0	0	0	10618000	223.73	P13533	P13533	Myosin-6	MYH6
7079300096	10072000512	5394500096	6368699904	95.337	P13639;P58252	P13639;P58252	Elongation factor 2	EEF2;Eef2
619720000	3028400128	909960000	718889984	72.932	P13667	P13667	Protein disulfide-isomerase A4	PDIA4
28371000	92208000	0	0	61.049	P13674	P13674	Prolyl 4-hydroxylase subunit alpha-1	P4HA1
80019000	0	0	0	33.067	P13726	P13726	Tissue factor	F3
17238000	0	0	0	40.156	P13747	P13747	HLA class I histocompatibility antigen, alpha chain E	HLA-E
1556700032	2460400128	922489984	1357299968	70.81	P13797;Q61233;P13796	P13797	Plastin-3	PLS3
0	0	0	31809000	81.224	P13798	P13798	Acylamino-acid-releasing enzyme	APEH
38149000	272289984	73417000	29933000	35.079	P13804	P13804	Electron transfer flavoprotein subunit alpha, mitochondrial	ETFA
0	0	7660400	0	45.518	P13861	P13861	cAMP-dependent protein kinase type II-alpha regulatory subunit	PRKAR2A
64300000	0	0	0	36.881	P13928	P13928	Annexin A8	ANXA8
0	26580000	0	0	28.38	P13984	P13984	General transcription factor IIF subunit 2	GTF2F2
173190000	123870000	213820000	957910016	14.177	P13987	P13987	CD59 glycoprotein	CD59
154540000	175850000	194440000	0	12.476	P14174;P34884	P14174;P34884	Macrophage migration inhibitory factor	MIF;Mif
496089984	2551000064	391580000	486660000	59.425	P14314;Q28034	P14314	Glucosidase 2 subunit beta	PRKCSH
245490000	423080000	344030016	698120000	48.275	P14324;Q8WMY2	P14324	Farnesyl pyrophosphate synthase	FDPS
0	0	5597100	0	50.513	P14384	P14384	Carboxypeptidase M	CPM
0	34553000	0	0	9.3959	P14406	P14406	Cytochrome c oxidase subunit 7A2, mitochondrial	COX7A2
44498000	0	0	0	136.38	P14543	P14543	Nidogen-1	NID1
70036000	81370000	112730000	137410000	36.573	P14550	P14550	Alcohol dehydrogenase [NADP(+)]	AKR1A1
14595999744	30445000704	10218999808	10693000192	57.936	P14618;P52480;Q29536;P30613	P14618;P52480	Pyruvate kinase PKM	PKM;Pkm
2864199936	11569000448	3726000128	4329099776	92.468	P14625;Q58FF3	P14625	Endoplasmin	HSP90B1
10706000	6564500	0	0	48.337	P14635	P14635	G2/mitotic-specific cyclin-B1	CCNB1
87423000	113790000	56647000	38685000	24.614	P63162;P14678	P63162;P14678	Small nuclear ribonucleoprotein-associated protein N;Small nuclear ribonucleoprotein-associated proteins B and B	Snrpn;SNRPN;SNRPB
229770000	372870016	115690000	139600000	117.97	P14735	P14735	Insulin-degrading enzyme	IDE
463840000	422089984	184820000	134020000	64.132	P14866	P14866	Heterogeneous nuclear ribonucleoprotein L	HNRNPL
41392000	66809000	0	0	57.136	P14868	P14868	Aspartate--tRNA ligase, cytoplasmic	DARS
2289299968	1672000000	1244000000	1763600000	81.744	P14923	P14923	Junction plakoglobin	JUP
13516000	123990000	0	0	13.53	P14927	P14927	Cytochrome b-c1 complex subunit 7	UQCRB
0	0	165450000	72401000	53.308	P16870;A5A6K7	P16870;A5A6K7	Carboxypeptidase E	Cpe;CPE
102130000	118680000	1039200000	688969984	35.853	P15121;C9JRZ8	P15121	Aldose reductase	AKR1B1
212200000	174820000	543030016	869990016	45.302	P15151	P15151	Poliovirus receptor	PVR
80131000	0	0	0	21.429	P15153	P15153	Ras-related C3 botulinum toxin substrate 2	RAC2
23177000	38626000	27187000	0	55.755	P15170;Q8IYD1;Q149F3	P15170	Eukaryotic peptide chain release factor GTP-binding subunit ERF3A	GSPT1
36239000	32492000	57046000	121060000	54.404	P15260	P15260	Interferon gamma receptor 1	IFNGR1
10029000	0	34363000	0	53.588	P15289	P15289	Arylsulfatase A;Arylsulfatase A component B;Arylsulfatase A component C	ARSA
447200000	216610000	2371800064	2203800064	43.92	P15291	P15291	Beta-1,4-galactosyltransferase 1;Lactose synthase A protein;N-acetyllactosamine synthase;Beta-N-acetylglucosaminylglycopeptide beta-1,4-galactosyltransferase;Beta-N-acetylglucosaminyl-glycolipid beta-1,4-galactosyltransferase;Processed beta-1,4-galactosyltransferase 1	B4GALT1
60037000	19231000	0	0	44.566	P15309	P15309	Prostatic acid phosphatase;PAPf39	ACPP
7344099840	9515599872	3049900032	7341100032	69.412	P15311;P31977;P26040	P15311;P31977;P26040	Ezrin	EZR;Ezr
147130000	110440000	77617000	116990000	26.182	P15374;Q9JKB1;P58321	P15374;Q9JKB1;P58321	Ubiquitin carboxyl-terminal hydrolase isozyme L3;Ubiquitin carboxyl-terminal hydrolase isozyme L4	UCHL3;Uchl3;Uchl4
73696000	54690000	125940000	145930000	43.747	P15529;Q8HYX8	P15529;Q8HYX8	Membrane cofactor protein	CD46
290409984	616390016	337240000	486350016	17.149	P15531	P15531	Nucleoside diphosphate kinase A	NME1
61235000	134320000	26531000	0	30.867	P15559;Q64669	P15559	NAD(P)H dehydrogenase [quinone] 1	NQO1
66381000	133320000	197410000	171650000	62.081	P15586	P15586	N-acetylglucosamine-6-sulfatase	GNS
405320000	509489984	630700032	965329984	31.324	P15880;P31009	P15880	40S ribosomal protein S2	RPS2
328360000	311409984	245490000	296640000	331.77	P15924	P15924	Desmoplakin	DSP
480120000	330889984	1545200000	1504499968	24.399	P16035	P16035	Metalloproteinase inhibitor 2	TIMP2
1900800000	1049500032	671569984	2358099968	81.537	P16070;Q29423;P15379	P16070	CD44 antigen	CD44
142750000	1973900	0	0	14.233	Q96QV6;P27661;P16104	Q96QV6;P27661;P16104	Histone H2A type 1-A;Histone H2AX	HIST1H2AA;H2afx;H2AFX
7236499968	2693600000	4998900	13442000	202.16	P16144	P16144	Integrin beta-4	ITGB4
131710000	118280000	174980000	163960000	30.375	P16152	P16152	Carbonyl reductase [NADPH] 1	CBR1
2148999936	1410200064	2645600000	3925700096	41.003	P16189;P30512;P30459;P10314;P30377	P16189;P30512;P30459;P10314;P30377	HLA class I histocompatibility antigen, A-31 alpha chain;HLA class I histocompatibility antigen, A-29 alpha chain;HLA class I histocompatibility antigen, A-74 alpha chain;HLA class I histocompatibility antigen, A-32 alpha chain	HLA-A
0	14728000	228790000	0	40.891	P16190	P16190	HLA class I histocompatibility antigen, A-33 alpha chain	HLA-A
401280000	174940000	1468600064	1008800000	76.074	P16278;Q9TRY9;Q95LV1;P23780;Q6UWU2	P16278	Beta-galactosidase	GLB1
189860000	403520000	0	0	22.58	P16401;P43276	P16401;P43276	Histone H1.5	HIST1H1B;Hist1h1b
0	23226000	0	0	22.35	P16402	P16402	Histone H1.3	HIST1H1D
515760000	1336600064	200750000	698630016	21.364	P16403	P16403	Histone H1.2	HIST1H1C
916049984	249320000	0	0	34.932	P16422	P16422	Epithelial cell adhesion molecule	EPCAM
6750000	0	22920000	0	76.689	P16435	P16435	NADPH--cytochrome P450 reductase	POR
42398000	501889984	67965000	16003000	114.76	P16615;O14983	P16615	Sarcoplasmic/endoplasmic reticulum calcium ATPase 2	ATP2A2
39463000	0	0	0	51.58	P16871	P16871	Interleukin-7 receptor subunit alpha	IL7R
45783000	45889000	0	27573000	46.374	P16930	P16930	Fumarylacetoacetase	FAH
129560000	249900000	157220000	110320000	17.302	P16949	P16949	Stathmin	STMN1
21291000	49977000	0	0	40.089	P16989;Q9Y2T7	P16989	Y-box-binding protein 3	YBX3
2667399936	3246200064	0	2142099968	71.027	P17066;P48741	P17066;P48741	Heat shock 70 kDa protein 6;Putative heat shock 70 kDa protein 7	HSPA6;HSPA7
559539968	691310016	127410000	327500000	129.29	P17301	P17301	Integrin alpha-2	ITGA2
121580000	76767000	300990016	0	69.751	P17405	P17405	Sphingomyelin phosphodiesterase	SMPD1
0	12300000	0	0	89.405	P17480	P17480	Nucleolar transcription factor 1	UBTF
0	0	11962000	0	40.589	P17612	P17612	cAMP-dependent protein kinase catalytic subunit alpha	PRKACA
0	50987000	34071000	0	79.994	P17655	P17655	Calpain-2 catalytic subunit	CAPN2
0	0	10564000	0	53.535	P17661	P17661	Desmin	DES
0	0	132870000	0	38.208	P17693	P17693	HLA class I histocompatibility antigen, alpha chain G	HLA-G
81044000	67573000	128160000	105970000	66.69	P17812;Q9NRF8	P17812	CTP synthase 1	CTPS1
0	0	155180000	45062000	70.577	P17813	P17813	Endoglin	ENG
131620000	215540000	76604000	69333000	69.147	P17844;A5A6J2;A6RGE3;Q1DP69;P0CQ77;P0CQ76;P0CQ75;P0CQ74;Q1DJF0;A6R3L3	P17844;A5A6J2	Probable ATP-dependent RNA helicase DDX5	DDX5
959480000	394230016	799889984	1438300032	20.838	P17900	P17900	Ganglioside GM2 activator;Ganglioside GM2 activator isoform short	GM2A
688990016	1165799936	523360000	566129984	26.152	P17931	P17931	Galectin-3	LGALS3
13706000384	5366300160	47639000	88797000	31.674	P17936;P15473	P17936;P15473	Insulin-like growth factor-binding protein 3	IGFBP3;Igfbp3
810289984	355249984	314660000	63987000	49.203	P17980	P17980	26S protease regulatory subunit 6A	PSMC3
296200000	400660000	371950016	313990016	60.343	P17987;P11983	P17987;P11983	T-complex protein 1 subunit alpha	TCP1;Tcp1
0	259030000	213080000	238850000	34.814	P18065	P18065	Insulin-like growth factor-binding protein 2	IGFBP2
125250000	131580000	148550000	165070000	88.053	P18084;Q07441	P18084;Q07441	Integrin beta-5	ITGB5
20570000	12729000	35801000	0	20.511	P18085	P18085	ADP-ribosylation factor 4	ARF4
215630000	238710000	289169984	337430016	29.225	P18124	P18124	60S ribosomal protein L7	RPL7
928070016	2763000064	745230016	1484199936	123.8	P18206	P18206	Vinculin	VCL
1180999936	506990016	361220000	306590016	85.935	P18564	P18564	Integrin beta-6	ITGB6
117890000	102950000	134980000	105690000	21.397	P18621	P18621	60S ribosomal protein L17	RPL17
1436400000	1950599936	810910016	1525299968	28.804	P18669;Q8N0Y7;Q8MKE8;P15259	P18669	Phosphoglycerate mutase 1	PGAM1
286920000	321560000	218400000	200480000	44.969	P18754	P18754	Regulator of chromosome condensation	RCC1
0	2508200	0	0	32.461	P18827	P18827	Syndecan-1	SDC1
0	0	0	7594300	74.584	P18850	P18850	Cyclic AMP-dependent transcription factor ATF-6 alpha;Processed cyclic AMP-dependent transcription factor ATF-6 alpha	ATF6
0	6693200	0	0	101.73	P18858	P18858	DNA ligase 1	LIG1
359329984	274449984	3427200000	5471499776	108.33	P19021	P19021	Peptidyl-glycine alpha-amidating monooxygenase;Peptidylglycine alpha-hydroxylating monooxygenase;Peptidyl-alpha-hydroxyglycine alpha-amidating lyase	PAM
63127000	92149000	210400000	133840000	99.808	P19022	P19022	Cadherin-2	CDH2
148850000	463670016	77981000	57978000	45.133	P68400;P19139;Q8NEV1	P68400;P19139;Q8NEV1	Casein kinase II subunit alpha;Casein kinase II subunit alpha 3	Csnk2a1;CSNK2A1;CSNK2A3
0	0	0	9441500	148.53	P19174	P19174	1-phosphatidylinositol 4,5-bisphosphate phosphodiesterase gamma-1	PLCG1
41665000	39566000	48186000	94014000	28.147	P19256	P19256	Lymphocyte function-associated antigen 3	CD58
2519800064	6630300160	1773500032	1602000000	76.613	P19338	P19338	Nucleolin	NCL
198120000	614880000	33703000	39275000	102.48	P19367;Q2TB90;P52790	P19367	Hexokinase-1	HK1
3676500	0	0	0	31.441	P19387	P19387	DNA-directed RNA polymerase II subunit RPB3	POLR2C
32206000	61874000	27543000	0	27.391	P19404;P04394	P19404;P04394	NADH dehydrogenase [ubiquinone] flavoprotein 2, mitochondrial	NDUFV2
10086000	0	0	0	41.251	P19526	P19526	Galactoside 2-alpha-L-fucosyltransferase 1	FUT1
42157000	52259000	78028000	0	33.824	P19623	P19623	Spermidine synthase	SRM
9085300	24512000	0	0	41.213	P19784	P19784	Casein kinase II subunit alpha	CSNK2A2
7205000	0	0	0	105.35	P19838	P19838	Nuclear factor NF-kappa-B p105 subunit;Nuclear factor NF-kappa-B p50 subunit	NFKB1
41654000	0	0	0	38.007	P19883;P47931	P19883;P47931	Follistatin	FST;Fst
120410000	76136000	0	0	49.955	P19971	P19971	Thymidine phosphorylase	TYMP
52019000	54086000	125680000	238720000	138.75	P20020;Q16720;Q01814	P20020	Plasma membrane calcium-transporting ATPase 1	ATP2B1
96384000	193590000	0	0	38.388	P20042	P20042	Eukaryotic translation initiation factor 2 subunit 2	EIF2S2
55518000	0	0	0	47.534	P20062	P20062	Transcobalamin-2	TCN2
319710016	556529984	58041000	103600000	52.739	P20073	P20073	Annexin A7	ANXA7
486190016	39983000	101190000	0	22.168	P20290	P20290	Transcription factor BTF3	BTF3
0	0	0	10022000	23.658	P20339	P20339	Ras-related protein Rab-5A	RAB5A
190400000	381630016	146730000	437440000	23.593	P20340;Q9NRW1;P17608;Q14964	P20340;Q9NRW1	Ras-related protein Rab-6A;Ras-related protein Rab-6B	RAB6A;RAB6B
0	0	14024000	0	12.059	P20472	P20472	Parvalbumin alpha	PVALB
306700000	731400000	126100000	136340000	26.489	P20618	P20618	Proteasome subunit beta type-1	PSMB1
31051000	85210000	0	26176000	30.993	P20645	P20645	Cation-dependent mannose-6-phosphate receptor	M6PR
65996000	529780000	0	0	16.762	P20674	P20674	Cytochrome c oxidase subunit 5A, mitochondrial	COX5A
854590016	998280000	185590000	251820000	66.408	P20700	P20700	Lamin-B1	LMNB1
0	0	0	35846000	21.429	P20809	P20809	Interleukin-11	IL11
36082000	18958000	0	0	76.572	P20810	P20810	Calpastatin	CAST
464120000	461460000	536609984	791190016	23.787	P20827	P20827	Ephrin-A1;Ephrin-A1, secreted form	EFNA1
58337000	98230000	4101499904	2132999936	183.56	P20908	P20908	Collagen alpha-1(V) chain	COL5A1
0	0	226960000	218430000	26.559	P21266;P46439;P28161	P21266	Glutathione S-transferase Mu 3	GSTM3
77637000	158750000	63208000	42321000	56.5	P21281;P15313	P21281	V-type proton ATPase subunit B, brain isoform	ATP6V1B2
21953000	39989000	28953000	0	43.941	P21283;Q5XIY6	P21283	V-type proton ATPase subunit C 1	ATP6V1C1
54139000	0	134690000	87718000	20.567	P21291	P21291	Cysteine and glycine-rich protein 1	CSRP1
10188999680	5775600128	3459699968	5127699968	280.74	P21333	P21333	Filamin-A	FLNA
0	69415000	0	0	59.681	P21397	P21397	Amine oxidase [flavin-containing] A	MAOA
7697800	0	25640000	0	98.398	P21399	P21399	Cytoplasmic aconitate hydratase	ACO1
99947000	51813000	362100000	176000000	47.024	P13929	P13929	Beta-enolase	Eno3;ENO3
696899968	188750000	143390000	107330000	63.367	P21589	P21589	5-nucleotidase	NT5E
7590500	0	0	0	15.406	P21741	P21741	Midkine	Mdk;MDK
230440000	1689500032	103310000	143540000	30.772	P21796	P21796	Voltage-dependent anion-selective channel protein 1	VDAC1
0	0	4400500	0	31.629	P21912	P21912	Succinate dehydrogenase [ubiquinone] iron-sulfur subunit, mitochondrial	SDHB
2470299904	1253699968	1022400000	1972899968	25.416	P21926;P30409	P21926;P30409	CD9 antigen	CD9
6024600	0	0	0	30.037	P21964;Q99028	P21964;Q99028	Catechol O-methyltransferase	COMT
0	0	37868000	45207000	77.328	P21980;P21981	P21980	Protein-glutamine gamma-glutamyltransferase 2	TGM2
0	0	301380000	330000000	57.225	P22004;Q04906	P22004;Q04906	Bone morphogenetic protein 6	BMP6;Bmp6
0	12769000	0	0	89.42	P22059	P22059	Oxysterol-binding protein 1	OSBP
194160000	155630000	246910000	201990000	24.636	P22061	P22061	Protein-L-isoaspartate(D-aspartate) O-methyltransferase	PCMT1
12028000	43417000	15197000	13636000	33.784	P22087;A6NHQ2	P22087	rRNA 2-O-methyltransferase fibrillarin	FBL
16319000	0	37687000	0	107.77	P22102	P22102	Trifunctional purine biosynthetic protein adenosine-3;Phosphoribosylamine--glycine ligase;Phosphoribosylformylglycinamidine cyclo-ligase;Phosphoribosylglycinamide formyltransferase	GART
491240000	386209984	0	0	91.417	P22223	P22223	Cadherin-3	CDH3
170490000	174820000	494070016	578760000	47.079	P22234	P22234	Multifunctional protein ADE2;Phosphoribosylaminoimidazole-succinocarboxamide synthase;Phosphoribosylaminoimidazole carboxylase	PAICS
0	0	26645000	0	58.993	P22307	P22307	Non-specific lipid-transfer protein	SCP2
2452999936	4315700224	2105299968	2232499968	117.85	P22314;Q02053	P22314;Q02053	Ubiquitin-like modifier-activating enzyme 1	UBA1;Uba1
1823299968	4595299840	1520199936	2651200000	17.298	P22392;O60361	P22392;O60361	Nucleoside diphosphate kinase B;Putative nucleoside diphosphate kinase	NME2;NME2P1
0	0	0	3223700	87.953	P22455	P22455	Fibroblast growth factor receptor 4	FGFR4
0	0	0	104270000	13.302	P22466	P22466	Galanin peptides;Galanin;Galanin message-associated peptide	GAL
9763000	49610000	0	0	53.836	P22570	P22570	NADPH:adrenodoxin oxidoreductase, mitochondrial	FDXR
5839699968	5758900224	2992800000	1458800000	37.429	P22626	P22626	Heterogeneous nuclear ribonucleoproteins A2/B1	HNRNPA2B1
78113000	60517000	308289984	537260032	27.934	P22692;P21744	P22692	Insulin-like growth factor-binding protein 4	IGFBP4
230380000	1268400000	0	0	48.442	P22695	P22695	Cytochrome b-c1 complex subunit 2, mitochondrial	UQCRC2
0	925270	0	0	31.368	P23025	P23025	DNA repair protein complementing XP-A cells	XPA
227150000	368809984	10776000512	6505299968	77.213	P23142	P23142	Fibulin-1	FBLN1
43655000	65949000	0	0	33.969	P23193	P23193	Transcription elongation factor A protein 1	TCEA1
7740199936	4709600256	141680000	196030000	126.6	P23229	P23229	Integrin alpha-6;Integrin alpha-6 heavy chain;Integrin alpha-6 light chain;Processed integrin alpha-6	ITGA6
2211300096	2952699904	603169984	758499968	76.149	P23246	P23246	Splicing factor, proline- and glutamine-rich	SFPQ
16221000	15515000	0	0	51.091	Q9NRH3;P23258	Q9NRH3;P23258	Tubulin gamma-2 chain;Tubulin gamma-1 chain	TUBG2;TUBG1
1169500032	4767399936	547169984	592990016	23.742	P23284;P0CP78;P0CP79	P23284	Peptidyl-prolyl cis-trans isomerase B	PPIB
0	64502000	0	0	65.443	P23368	P23368	NAD-dependent malic enzyme, mitochondrial	ME2
395760000	323009984	277080000	387620000	53.165	P23381	P23381	Tryptophan--tRNA ligase, cytoplasmic;T1-TrpRS;T2-TrpRS	WARS
244020000	518329984	357300000	390800000	26.688	P23396;Q06559	P23396	40S ribosomal protein S3	RPS3
469169984	1972199936	540780032	825150016	47.716	P23526;P83783	P23526	Adenosylhomocysteinase	AHCY
6029499904	1958000000	5649600000	6649800192	18.502	P23528	P23528	Cofilin-1	CFL1
167650000	169450000	134120000	159400000	69.15	P23588	P23588	Eukaryotic translation initiation factor 4B	EIF4B
0	3447300	0	0	39.103	P23610	P23610	Factor VIII intron 22 protein	F8A1
0	20445000	0	0	73.776	P23786;Q5U3U3	P23786;Q5U3U3	Carnitine O-palmitoyltransferase 2, mitochondrial	CPT2;cpt2
30796000	0	0	0	23.819	P23919	P23919	Thymidylate kinase	DTYMK
12912000	0	21222000	0	90.069	P23921;Q76RD8;P32984;P20503	P23921	Ribonucleoside-diphosphate reductase large subunit	RRM1
268910016	196990000	133050000	0	24.763	P24534;O70251	P24534	Elongation factor 1-beta	EEF1B2
58504000	450380000	34779000	15854000	28.908	P24539	P24539	ATP synthase F(0) complex subunit B1, mitochondrial	ATP5F1
1396999936	294020000	0	0	25.322	P24592	P24592	Insulin-like growth factor-binding protein 6	IGFBP6
0	0	94924000	97059000	18.042	P24666	P24666	Low molecular weight phosphotyrosine protein phosphatase	ACP1
112860000	684300032	100290000	90929000	45.199	P24752	P24752	Acetyl-CoA acetyltransferase, mitochondrial	ACAT1
101330000	121780000	89878000	143830000	240.85	P24821	P24821	Tenascin	TNC
81976000	214410000	67186000	42110000	90.98	P25205	P25205	DNA replication licensing factor MCM3	MCM3
39069000	76384000	109330000	97420000	34.258	P25311	P25311	Zinc-alpha-2-glycoprotein	AZGP1
0	0	2091500	0	33.178	P25325	P25325	3-mercaptopyruvate sulfurtransferase	MPST
708680000	352900000	433420000	579420032	14.515	P25398	P25398	40S ribosomal protein S12	RPS12
0	0	0	13989000	37.732	P25445	P25445	Tumor necrosis factor receptor superfamily member 6	FAS
120140000	169820000	86064000	115740000	38.044	P25685	P25685	DnaJ homolog subfamily B member 1	DNAJB1
63534000	31078000	25276000	0	37.495	P25774	P25774	Cathepsin S	CTSS
278220000	984150016	223780000	315630016	29.555	P25786;O42265	P25786;O42265	Proteasome subunit alpha type-1	PSMA1
234410000	144830000	201010000	63615000	25.898	P25787	P25787	Proteasome subunit alpha type-2	PSMA2
195150000	668600000	152740000	232820000	28.433	P25788	P25788	Proteasome subunit alpha type-3	PSMA3
174460000	580640000	98079000	240370000	29.483	P25789	P25789	Proteasome subunit alpha type-4	PSMA4
1219100032	771200000	232250000	575110016	116.61	P26006	P26006	Integrin alpha-3;Integrin alpha-3 heavy chain;Integrin alpha-3 light chain	ITGA3
8005200	0	0	0	85.631	P26012	P26012	Integrin beta-8	ITGB8
1236700032	1438599936	707619968	1795299968	67.819	P26038;P26041;Q2HJ49;P26042;O35763	P26038;P26041;Q2HJ49;P26042;O35763	Moesin	MSN;Msn
0	15249000	0	0	54.416	P26196;P54823;P54824	P26196;P54823;P54824	Probable ATP-dependent RNA helicase DDX6;ATP-dependent RNA helicase ddx6	DDX6;Ddx6;ddx6
0	0	12171000	0	105.31	P26232;B7ZC77	P26232;B7ZC77	Catenin alpha-2	CTNNA2;Ctnna2
0	6532600	0	0	183.16	P26358;P13864	P26358;P13864	DNA (cytosine-5)-methyltransferase 1	DNMT1;Dnmt1
118170000	47689000	135850000	0	53.516	P26368	P26368	Splicing factor U2AF 65 kDa subunit	U2af2;U2AF2
103080000	132170000	148810000	175780000	24.261	P26373	P26373	60S ribosomal protein L13	RPL13
0	0	214020000	537840000	11.728	P26447	P26447	Protein S100-A4	S100A4
339729984	173250000	292500000	279560000	50.878	P26572;P27808	P26572	Alpha-1,3-mannosyl-glycoprotein 2-beta-N-acetylglucosaminyltransferase	MGAT1
0	43662000	0	0	24.033	P26583	P26583	High mobility group protein B2	HMGB2
1392999936	767740032	737969984	693190016	57.221	P26599;O95758	P26599	Polypyrimidine tract-binding protein 1	PTBP1
354809984	737609984	711900032	659500032	83.434	P26639;Q9D0R2;A2RTX5	P26639;Q9D0R2	Threonine--tRNA ligase, cytoplasmic	TARS;Tars
31708000	69869000	28854000	22839000	140.47	P26640	P26640	Valine--tRNA ligase	VARS
3510599936	3639500032	3333499904	2880300032	50.118	P26641	P26641	Elongation factor 1-gamma	EEF1G
16934000	174160000	18205000	21131000	15.344	P26885	P26885	Peptidyl-prolyl cis-trans isomerase FKBP2	Fkbp2;FKBP2
2920300	8139300	2522099968	5520999936	31.73	P27105	P27105	Erythrocyte band 7 integral membrane protein	STOM
23655000	252740000	0	0	25.268	P27144	P27144	Adenylate kinase 4, mitochondrial	AK4
0	19027000	0	0	35.415	P27216	P27216	Annexin A13	ANXA13
437809984	741849984	278440000	386020000	27.764	P27348	P27348	14-3-3 protein theta	YWHAQ
66708000	41518000	55355000	0	24.604	P27635;Q96L21;Q7ZV96;O61231	P27635;Q96L21;Q7ZV96;O61231	60S ribosomal protein L10;60S ribosomal protein L10-like	RPL10;RPL10L;rpl10;RpL10
13058000	71669000	10576000	0	68.137	P27694	P27694	Replication protein A 70 kDa DNA-binding subunit;Replication protein A 70 kDa DNA-binding subunit, N-terminally processed	RPA1
902920000	79731000	43463000	30302000	29.625	P27701	P27701	CD82 antigen	CD82
0	0	3866500	0	242.98	P27708	P27708	CAD protein;Glutamine-dependent carbamoyl-phosphate synthase;Aspartate carbamoyltransferase;Dihydroorotase	CAD
377240000	1748600064	213040000	193130000	48.141	P27797;Q06814;P29413	P27797	Calreticulin	CALR
127130000	131830000	67189000	0	121	P27816;P27546	P27816	Microtubule-associated protein 4	MAP4
594550016	2577600000	407780000	751009984	67.567	P27824;P35565;P35564	P27824	Calnexin	CANX
0	10104000	0	0	30.354	P28062	P28062	Proteasome subunit beta type-8	PSMB8
7155700	0	0	0	23.396	P28065	P28065	Proteasome subunit beta type-9	Psmb9;PSMB9
149610000	634070016	117070000	154520000	26.411	P28066	P28066	Proteasome subunit alpha type-5	PSMA5
158540000	372100000	101850000	122810000	29.204	P28070	P28070	Proteasome subunit beta type-4	PSMB4
89298000	392969984	97820000	117960000	25.357	P28072	P28072	Proteasome subunit beta type-6	PSMB6
59040000	185120000	66359000	85464000	28.48	P28074	P28074	Proteasome subunit beta type-5	PSMB5
43131000	234000000	0	0	79.467	P28331;Q94511	P28331	NADH-ubiquinone oxidoreductase 75 kDa subunit, mitochondrial	NDUFS1
128080000	177420000	123830000	132520000	41.389	P28482;P27361;Q63454;P31152;Q16659	P28482	Mitogen-activated protein kinase 1	MAPK1
0	0	0	63996000	19.529	P49006;P28667	P49006;P28667	MARCKS-related protein	MARCKSL1;Marcksl1
2253100	0	0	0	133.11	P28715	P28715	DNA repair protein complementing XP-G cells	ERCC5
2688600064	2105699968	10240000000	8332100096	63.544	P28799	P28799	Granulins;Acrogranin;Paragranulin;Granulin-1;Granulin-2;Granulin-3;Granulin-4;Granulin-5;Granulin-6;Granulin-7	GRN
94099000	250760000	65193000	76316000	56.166	P28838	P28838	Cytosol aminopeptidase	LAP3
666940032	794920000	0	19323000	11.117	P29034	P29034	Protein S100-A2	S100A2
12550000	3073300	0	0	49.452	P29083	P29083	General transcription factor IIE subunit 1	GTF2E1
21216000	0	49915000	0	106.42	P29122	P29122	Proprotein convertase subtilisin/kexin type 6	PCSK6
7600600	18771000	0	0	138.35	P29144	P29144	Tripeptidyl-peptidase 2	TPP2
38975000	0	272569984	224050000	38.091	P29279	P29279	Connective tissue growth factor	CTGF
0	0	20974000	31972000	108.27	P29317	P29317	Ephrin type-A receptor 2	EPHA2
24027000	11031000	0	0	117.49	P29323;P54762	P29323	Ephrin type-B receptor 2	EPHB2
33584000	0	0	0	162.24	P29400	P29400	Collagen alpha-5(IV) chain	COL4A5
1073400000	4591799808	1101799936	1146099968	67.877	P29401	P29401	Transketolase	TKT
104150000	81684000	40001000	32770000	44.564	P29508	P29508	Serpin B3	SERPINB3
48398000	36736000	0	0	97.55	P29590	P29590	Protein PML	PML
37402000	0	24587000	26039000	9.0714	Q15843;P29595	Q15843;P29595	NEDD8	NEDD8;Nedd8
1718000000	2612499968	1302000000	2550400000	31.121	P29692	P29692	Elongation factor 1-delta	EEF1D
840849984	1311800064	144220000	439280000	31.554	P29966	P29966	Myristoylated alanine-rich C-kinase substrate	MARCKS
139950000	141370000	181230000	160760000	42.123	P29992	P29992	Guanine nucleotide-binding protein subunit alpha-11	GNA11
0	6693300	0	0	61.719	P30038	P30038	Delta-1-pyrroline-5-carboxylate dehydrogenase, mitochondrial	ALDH4A1
203600000	1075900032	122500000	182820000	28.993	P30040;P81623	P30040;P81623	Endoplasmic reticulum resident protein 29	ERP29
2031000064	2197400064	2761299968	2815000064	25.035	P30041;O35244	P30041	Peroxiredoxin-6	PRDX6
48120000	28386000	49519000	35765000	22.119	P30043	P30043	Flavin reductase (NADPH)	BLVRB
545230016	1019699968	400380000	230430000	22.086	P30044	P30044	Peroxiredoxin-5, mitochondrial	PRDX5
180380000	75574000	85002000	0	12.712	P30046;A6NHG4	P30046;A6NHG4	D-dopachrome decarboxylase;D-dopachrome decarboxylase-like protein	DDT;DDTL
90346000	499750016	106490000	59128000	27.692	P30048	P30048	Thioredoxin-dependent peroxide reductase, mitochondrial	PRDX3
30407000	345120000	0	33508000	17.49	P30049	P30049	ATP synthase subunit delta, mitochondrial	ATP5D
319060000	239850000	356849984	391580000	17.818	P30050	P30050	60S ribosomal protein L12	RPL12
58775000	499070016	52390000	58644000	31.387	P30084	P30084	Enoyl-CoA hydratase, mitochondrial	ECHS1
71871000	110400000	51641000	45511000	22.222	P30085	P30085	UMP-CMP kinase	CMPK1
262420000	277729984	360100000	389540000	21.057	P30086;P31044	P30086	Phosphatidylethanolamine-binding protein 1;Hippocampal cholinergic neurostimulating peptide	PEBP1
3107399936	13530000384	828409984	1260600064	56.782	P30101	P30101	Protein disulfide-isomerase A3	PDIA3
757440000	782729984	590030016	584950016	65.308	P30153	P30153	Serine/threonine-protein phosphatase 2A 65 kDa regulatory subunit A alpha isoform	PPP2R1A
0	0	8798000	0	66.213	P30154	P30154	Serine/threonine-protein phosphatase 2A 65 kDa regulatory subunit A beta isoform	PPP2R1B
23732000	219720000	0	19544000	22.04	P30405	P30405	Peptidyl-prolyl cis-trans isomerase F, mitochondrial	PPIF
27434000	110700000	34726000	26405000	56.806	P30419;O60551;A7YT82	P30419	Glycylpeptide N-tetradecanoyltransferase 1	NMT1
110780000	63597000	146060000	1842400000	41.054	P30453;P30457;P30450;P18462;P30456	P30453;P30457;P30450;P18462;P30456	HLA class I histocompatibility antigen, A-34 alpha chain;HLA class I histocompatibility antigen, A-66 alpha chain;HLA class I histocompatibility antigen, A-26 alpha chain;HLA class I histocompatibility antigen, A-25 alpha chain;HLA class I histocompatibility antigen, A-43 alpha chain	HLA-A
0	0	48415000	0	40.388	P30464;P30484	P30464;P30484	HLA class I histocompatibility antigen, B-15 alpha chain;HLA class I histocompatibility antigen, B-46 alpha chain	HLA-B
98147000	24812000	0	0	40.539	P30479	P30479	HLA class I histocompatibility antigen, B-41 alpha chain	HLA-B
142980000	0	581200000	1386200064	40.455	P30685;P30491;P10319;P30495;P18465	P30685;P30491;P10319;P30495;P18465	HLA class I histocompatibility antigen, B-35 alpha chain;HLA class I histocompatibility antigen, B-53 alpha chain;HLA class I histocompatibility antigen, B-58 alpha chain;HLA class I histocompatibility antigen, B-56 alpha chain;HLA class I histocompatibility antigen, B-57 alpha chain	HLA-B
1151299968	840019968	3256399872	3736300032	40.885	P30508;P30505;Q29960;Q9TNN7;P30510;P30504;Q09160	P30508;P30505;Q29960;Q9TNN7;P30510;P30504	HLA class I histocompatibility antigen, Cw-12 alpha chain;HLA class I histocompatibility antigen, Cw-8 alpha chain;HLA class I histocompatibility antigen, Cw-16 alpha chain;HLA class I histocompatibility antigen, Cw-5 alpha chain;HLA class I histocompatibility antigen, Cw-14 alpha chain;HLA class I histocompatibility antigen, Cw-4 alpha chain	HLA-C
4114000	0	0	0	39.061	P30511	P30511	HLA class I histocompatibility antigen, alpha chain F	HLA-F
14789000	0	0	0	36.032	P30519	P30519	Heme oxygenase 2	HMOX2
179090000	264060000	93629000	81558000	50.097	P30520;C5PAD0;C4JYB4;C1GUH5;C1FYF6;C0S3Z3;C5JKJ6;C5GA45;A6R8V2;Q8N142	P30520	Adenylosuccinate synthetase isozyme 2	ADSS
70651000	102040000	261110000	187460000	98.336	P30530	P30530	Tyrosine-protein kinase receptor UFO	AXL
0	120830000	43565000	0	41.465	P30533	P30533	Alpha-2-macroglobulin receptor-associated protein	LRPAP1
61827000	65676000	65250000	86874000	54.889	P30566	P30566	Adenylosuccinate lyase	ADSL
52600000	37937000	0	0	162.24	P30622	P30622	CAP-Gly domain-containing linker protein 1	CLIP1
195280000	395929984	91974000	131320000	21.676	P30626	P30626	Sorcin	SRI
0	8307500	0	0	43.568	P30679	P30679	Guanine nucleotide-binding protein subunit alpha-15	GNA15
444329984	500180000	152180000	285710016	42.741	P30740;P50453;Q9D154;Q8VHP7;O75830	P30740	Leukocyte elastase inhibitor	SERPINB1
0	0	12211000	0	67.638	P30825;P52569	P30825;P52569	High affinity cationic amino acid transporter 1;Cationic amino acid transporter 2	SLC7A1;SLC7A2
0	0	43361000	0	19.795	P30990	P30990	Neurotensin/neuromedin N;Large neuromedin N;Neuromedin N;Neurotensin;Tail peptide	NTS
0	0	0	14651000	17.918	Q5VSP4;P31025	Q5VSP4;P31025	Putative lipocalin 1-like protein 1;Lipocalin-1	LCN1P1;LCN1
25298000	136370000	0	0	72.691	P31040;P31039;Q7ZVF3;Q94523	P31040	Succinate dehydrogenase [ubiquinone] flavoprotein subunit, mitochondrial	SDHA
19693000	25457000	26001000	30326000	11.471	P31151;Q86SG5	P31151;Q86SG5	Protein S100-A7;Protein S100-A7A	S100A7;S100A7A
451560000	484240000	247670000	302030016	43.66	P31153;Q9ZMN5;Q4L7C7;Q00266	P31153	S-adenosylmethionine synthase isoform type-2	MAT2A
0	0	37235000	0	164.94	P31327;P07756	P31327;P07756	Carbamoyl-phosphate synthase [ammonia], mitochondrial	CPS1;Cps1
0	14101000	0	0	21.641	P31431	P31431	Syndecan-4	SDC4
0	0	6607300	0	42.963	P31483	P31483	Nucleolysin TIA-1 isoform p40	TIA1
189430000	103450000	77951000	131060000	44.868	P31689;P63036	P31689;P63036	DnaJ homolog subfamily A member 1	DNAJA1;Dnaja1
161530000	947619968	23385000	0	52.645	P31930;P31800	P31930;P31800	Cytochrome b-c1 complex subunit 1, mitochondrial	UQCRC1
9813200	162010000	0	0	35.329	P31937	P31937	3-hydroxyisobutyrate dehydrogenase, mitochondrial	HIBADH
1251299968	1295900032	1033299968	794060032	64.615	P31939	P31939	Bifunctional purine biosynthesis protein PURH;Phosphoribosylaminoimidazolecarboxamide formyltransferase;IMP cyclohydrolase	ATIC
153240000	9065500	92831000	41033000	36.926	P31942	P31942	Heterogeneous nuclear ribonucleoprotein H3	HNRNPH3
978979968	167200000	341849984	274380000	49.229	P31943	P31943	Heterogeneous nuclear ribonucleoprotein H;Heterogeneous nuclear ribonucleoprotein H, N-terminally processed	HNRNPH1
23246000	43277000	29723000	44486000	27.679	P31944	P31944	Caspase-14;Caspase-14 subunit p17, mature form;Caspase-14 subunit p10, mature form;Caspase-14 subunit p20, intermediate form;Caspase-14 subunit p8, intermediate form	CASP14
829150016	1513699968	253660000	876060032	28.082	P31946	P31946	14-3-3 protein beta/alpha;14-3-3 protein beta/alpha, N-terminally processed	YWHAB
4746699776	8132599808	330049984	837480000	27.774	P31947	P31947	14-3-3 protein sigma	SFN
2768000000	3281600000	1539699968	1865900032	62.639	P31948	P31948	Stress-induced-phosphoprotein 1	STIP1
513289984	155240000	262850000	194310000	11.74	P31949	P31949	Protein S100-A11;Protein S100-A11, N-terminally processed	S100A11
0	15375000	4655600128	6760300032	140	P32004	P32004	Neural cell adhesion molecule L1	L1CAM
978049984	1441799936	842190016	1159299968	21.892	P32119	P32119	Peroxiredoxin-2	PRDX2
3311700	0	0	0	67.208	P32456;P32455	P32456;P32455	Interferon-induced guanylate-binding protein 2;Interferon-induced guanylate-binding protein 1	GBP2;GBP1
623009984	427360000	0	0	107.53	P32926;Q7YRU7	P32926	Desmoglein-3	DSG3
35219000	0	31291000	0	21.863	P32969	P32969	60S ribosomal protein L9	RPL9
315080000	190440000	0	0	21.118	P32970	P32970	CD70 antigen	CD70
131560000	69790000	55918000	52375000	109.68	P33176;O60282;Q12840	P33176	Kinesin-1 heavy chain	KIF5B
123210000	76314000	50242000	0	60.959	P33240;Q8HXM1;Q9H0L4	P33240;Q8HXM1;Q9H0L4	Cleavage stimulation factor subunit 2;Cleavage stimulation factor subunit 2 tau variant	CSTF2;CSTF2T
179870000	148400000	62291000	37029000	26.563	P33316;P14597	P33316	Deoxyuridine 5-triphosphate nucleotidohydrolase, mitochondrial	DUT
0	51895000	0	0	171.59	P33527;O35379	P33527;O35379	Multidrug resistance-associated protein 1	ABCC1;Abcc1
19521000	0	111210000	24013000	72.968	P33908	P33908	Mannosyl-oligosaccharide 1,2-alpha-mannosidase IA	MAN1A1
296670016	159650000	93358000	58843000	96.557	P33991	P33991	DNA replication licensing factor MCM4	MCM4
14305000	97463000	0	14033000	82.285	P33992	P33992	DNA replication licensing factor MCM5	MCM5
180160000	137820000	184290000	180510000	81.307	P33993	P33993	DNA replication licensing factor MCM7	MCM7
0	0	6833600	0	58.025	P34059	P34059	N-acetylgalactosamine-6-sulfatase	GALNS
0	30872000	0	0	53.082	P34896	P34896	Serine hydroxymethyltransferase, cytosolic	SHMT1
154220000	1251699968	79036000	136570000	55.992	P34897	P34897	Serine hydroxymethyltransferase, mitochondrial	SHMT2
357350016	846689984	451120000	607990016	94.33	P34932	P34932	Heat shock 70 kDa protein 4	HSPA4
4974400	0	0	0	46.655	P34949	P34949	Mannose-6-phosphate isomerase	MPI
0	0	0	228350000	32.528	P35030	P35030	Trypsin-3	PRSS3
510550016	268360000	196850000	285150016	61.68	P35052	P35052	Glypican-1;Secreted glypican-1	GPC1
2781199872	1623299968	295100000	614809984	100.07	P35221;Q9UI47;Q65CL1	P35221	Catenin alpha-1	CTNNA1
186810000	198430000	0	0	85.496	P35222	P35222	Catenin beta-1	CTNNB1
561910016	3367099904	52143000	130610000	29.804	P35232	P35232	Prohibitin	PHB
181580000	256130000	175230000	259580000	42.621	P35237;Q60854	P35237	Serpin B6	SERPINB6
265160000	284870016	322160000	1057800000	68.563	P35241	P35241	Radixin	RDX
94656000	205370000	0	175550000	14.787	P35268;Q98TF8	P35268;Q98TF8	60S ribosomal protein L22	RPL22
20299000	43321000	0	11770000	58.24	P35269;Q04870	P35269	General transcription factor IIF subunit 1	GTF2F1
36083000	46435000	0	0	28.048	P35270	P35270	Sepiapterin reductase	SPR
1633400064	2513600000	960750016	1363100032	226.53	P35579;P35749;P35580;REV__Q9UKV3	P35579	Myosin-9	MYH9
35541000	17973000	0	0	102.49	P35606	P35606	Coatomer subunit beta	COPB2
1040099968	906360000	3597299968	9114000384	42.2	P35613	P35613	Basigin	BSG
437350016	249820000	135980000	98843000	53.425	P35637	P35637	RNA-binding protein FUS	FUS
23684000	25987000	0	0	213.62	P35658	P35658	Nuclear pore complex protein Nup214	NUP214
91960000	199410000	24230000	29996000	42.674	P35659	P35659	Protein DEK	DEK
34479000	39932000	30557000	34789000	42.447	P35813	P35813	Protein phosphatase 1A	PPM1A
0	7268400	0	0	34.36	P35914	P35914	Hydroxymethylglutaryl-CoA lyase, mitochondrial	HMGCL
382830016	229610000	213660000	176850000	48.647	P35998;P46472;Q83FV7	P35998;P46472	26S protease regulatory subunit 7	Psmc2;PSMC2;psmc2
0	0	9699300	0	64.066	P36406	P36406	E3 ubiquitin-protein ligase TRIM23	TRIM23
52293000	378740000	0	0	32.996	P36542	P36542	ATP synthase subunit gamma, mitochondrial	ATP5C1
35209000	27394000	0	0	26.145	P36543	P36543	V-type proton ATPase subunit E 1	ATP6V1E1
223560000	112760000	219190000	229670000	47.697	P36578	P36578	60S ribosomal protein L4	RPL4
0	84121000	0	0	106.49	P36776	P36776	Lon protease homolog, mitochondrial	LONP1
186560000	223090000	440760000	479320000	61.448	P36871;P00949	P36871;P00949	Phosphoglucomutase-1	PGM1
25034000	32790000	25719000	0	36.983	P36873	P36873	Serine/threonine-protein phosphatase PP1-gamma catalytic subunit	PPP1CC
6275300	0	0	0	68.66	P36915;Q7YR35	P36915;Q7YR35	Guanine nucleotide-binding protein-like 1	GNL1
4100600064	1217299968	24760000	32030000	42.1	P36952;P70124;P70564	P36952;P70124	Serpin B5	SERPINB5;Serpinb5
24423000	324070016	17957000	31390000	48.755	P36957;Q90512	P36957	Dihydrolipoyllysine-residue succinyltransferase component of 2-oxoglutarate dehydrogenase complex, mitochondrial	DLST
39192000	22225000	0	0	14.57	P37108	P37108	Signal recognition particle 14 kDa protein	SRP14
0	0	57200000	0	22.313	P37235;P84075;P84074;P61601	P37235	Hippocalcin-like protein 1	HPCAL1
0	6607300	0	0	48.115	P37268	P37268	Squalene synthase	FDFT1
1797900032	2163899904	1227699968	1966400000	22.391	P37802;Q9UI15	P37802	Transgelin-2	TAGLN2
477009984	896070016	269800000	400600000	37.54	P37837;Q93092	P37837;Q93092	Transaldolase	TALDO1;Taldo1
35361000	413670016	20622000	29988000	27.843	P38117;Q2TBV3;Q9DCW4	P38117;Q2TBV3	Electron transfer flavoprotein subunit beta	ETFB
835250	0	0	0	62.608	P38432	P38432	Coilin	COIL
1546800000	590440000	2562800128	1215600000	45.418	P38571	P38571	Lysosomal acid lipase/cholesteryl ester hydrolase	LIPA
236070000	325249984	129960000	132460000	68.303	P38606;Q76NM6	P38606	V-type proton ATPase catalytic subunit A	ATP6V1A
593649984	3756600064	965539968	762870016	73.68	P38646	P38646	Stress-70 protein, mitochondrial	HSPA9
23657000	159200000	18084000	21701000	46.871	P38919;Q9VHS8	P38919;Q9VHS8	Eukaryotic initiation factor 4A-III;Eukaryotic initiation factor 4A-III, N-terminally processed;Eukaryotic initiation factor 4A-III	EIF4A3;eIF4AIII
425580000	758840000	361710016	773720000	16.06	P39019	P39019	40S ribosomal protein S19	RPS19
0	0	30017000	0	141.72	P39059	P39059	Collagen alpha-1(XV) chain;Restin;Restin-2;Restin-3;Restin-4	COL15A1
50466000	35116000	49022000	67514000	178.19	P39060	P39060	Collagen alpha-1(XVIII) chain;Endostatin	COL18A1
94123000	380230016	61558000	0	50.8	P39656;O54734	P39656;O54734	Dolichyl-diphosphooligosaccharide--protein glycosyltransferase 48 kDa subunit	DDOST;Ddost
95988000	120470000	0	0	28.585	P39687	P39687	Acidic leucine-rich nuclear phosphoprotein 32 family member A	ANP32A
165190000	194610000	93667000	93988000	42.592	P39748;Q4R5U5	P39748;Q4R5U5	Flap endonuclease 1	FEN1
124420000	63782000	62096000	49040000	54.001	P39900	P39900	Macrophage metalloelastase	MMP12
306740000	424440000	201260000	174350000	38.498	P40121	P40121	Macrophage-capping protein	CAPG
17263000	0	30640000	0	103.54	P40189	P40189	Interleukin-6 receptor subunit beta	IL6ST
13305000	0	0	0	37.194	P40199	P40199	Carcinoembryonic antigen-related cell adhesion molecule 6	CEACAM6
20130000	33521000	0	0	61.89	P40222	P40222	Alpha-taxilin	TXLNA
1393500032	1168999936	1618499968	1772700032	58.024	P40227	P40227	T-complex protein 1 subunit zeta	CCT6A
0	0	207720000	334190016	29.574	P40261	P40261	Nicotinamide N-methyltransferase	NNMT
8897500	0	0	0	28.936	P40306	P40306	Proteasome subunit beta type-10	PSMB10
25629000	20109000	37292000	32500000	23.577	P40429;Q6NVV1	P40429;Q6NVV1	60S ribosomal protein L13a;Putative 60S ribosomal protein L13a protein RPL13AP3	RPL13A;RPL13AP3
8856300	17449000	0	0	127.52	P40818	P40818	Ubiquitin carboxyl-terminal hydrolase 8	USP8
428590016	412740000	476129984	808520000	36.426	P40925;P14152	P40925;P14152	Malate dehydrogenase, cytoplasmic	MDH1;Mdh1
645110016	2682599936	214410000	193650000	35.503	P40926	P40926	Malate dehydrogenase, mitochondrial	MDH2
62725000	508350016	0	0	82.999	P40939	P40939	Trifunctional enzyme subunit alpha, mitochondrial;Long-chain enoyl-CoA hydratase;Long chain 3-hydroxyacyl-CoA dehydrogenase	HADHA
34743000	93472000	57309000	37505000	51.228	Q2VIR3;P81795;P41091;C9WPN6;Q9Z0N1;Q9Z0N2	Q2VIR3;P81795;P41091;C9WPN6;Q9Z0N1;Q9Z0N2	Putative eukaryotic translation initiation factor 2 subunit 3-like protein;Eukaryotic translation initiation factor 2 subunit 3;Eukaryotic translation initiation factor 2 subunit 3, X-linked;Eukaryotic translation initiation factor 2 subunit 3, Y-linked	EIF2S3L;Eif2s3;EIF2S3;Eif2s3y;Eif2s3x
48103000	51048000	0	0	26.458	P41227;Q9QY36;Q3UX61;Q9BSU3;Q4V8K3	P41227;Q9QY36	N-alpha-acetyltransferase 10	NAA10;Naa10
574310016	1039200000	504169984	382320000	83.165	P41250;Q9CZD3	P41250;Q9CZD3	Glycine--tRNA ligase	GARS;Gars
236580000	117050000	60459000	41655000	144.5	P41252	P41252	Isoleucine--tRNA ligase, cytoplasmic	IARS
84022000	74585000	233370000	198650000	26.624	P41273	P41273	Tumor necrosis factor ligand superfamily member 9	TNFSF9
0	70921000	0	0	42.785	P51553;P41565	P51553;P41565	Isocitrate dehydrogenase [NAD] subunit gamma 1, mitochondrial;Isocitrate dehydrogenase [NAD] subunit gamma, mitochondrial	Idh3g;IDH3G
0	9020600	0	0	12.732	P41567	P41567	Eukaryotic translation initiation factor 1	EIF1
17865000	6614900	12632000	0	42.293	P42025	P42025	Beta-centractin	ACTR1B
48040000	333729984	0	0	32.816	P42126	P42126	Enoyl-CoA delta isomerase 1, mitochondrial	ECI1
245700000	316889984	87190000	164170000	75.491	P42166	P42166	Lamina-associated polypeptide 2, isoform alpha;Thymopoietin;Thymopentin	TMPO
13079000	20904000	0	0	50.67	P42167	P42167	Lamina-associated polypeptide 2, isoforms beta/gamma;Thymopoietin;Thymopentin	TMPO
25471000	20862000	0	17677000	87.334	P42224;P42225	P42224;P42225	Signal transducer and activator of transcription 1-alpha/beta;Signal transducer and activator of transcription 1	STAT1;Stat1
0	42073000	0	0	117.8	P42285	P42285	Superkiller viralicidic activity 2-like 2	SKIV2L2
18722000	0	0	0	36.853	P42330;Q1XAA8;P17516	P42330;Q1XAA8;P17516	Aldo-keto reductase family 1 member C3;Aldo-keto reductase family 1 member C4	AKR1C3;AKR1C4
25243000	25868000	27895000	90355000	98.655	P42566	P42566	Epidermal growth factor receptor substrate 15	EPS15
15005000	19871000	0	0	34.883	Q00577	Q00577	Transcriptional activator protein Pur-alpha	Pura;PURA
0	0	0	55104000	123.74	P42702	P42702	Leukemia inhibitory factor receptor	LIFR
33770000	202940000	0	0	157.9	P42704	P42704	Leucine-rich PPR motif-containing protein, mitochondrial	LRPPRC
0	0	0	42928000	14.551	P42766	P42766	60S ribosomal protein L35	RPL35
490049984	324369984	1426899968	1401100032	55.799	P42785	P42785	Lysosomal Pro-X carboxypeptidase	PRCP
66905000	89926000	112870000	118410000	87.163	P42892;P42891	P42892;P42891	Endothelin-converting enzyme 1	ECE1
0	0	66602000	0	59.572	P43003	P43003	Excitatory amino acid transporter 1	SLC1A3
32876000	30883000	57882000	41988000	55.722	P43007	P43007	Neutral amino acid transporter A	SLC1A4
15700000	58545000	0	0	46.637	P43034;P63005;Q7T394	P43034;P63005	Platelet-activating factor acetylhydrolase IB subunit alpha	PAFAH1B1;Pafah1b1
0	0	1497699968	3314099968	71.607	P43121	P43121	Cell surface glycoprotein MUC18	MCAM
59990000	0	0	0	94.622	P43243	P43243	Matrin-3	MATR3
40172000	149500000	0	0	80.852	P43304	P43304	Glycerol-3-phosphate dehydrogenase, mitochondrial	GPD2
21711000	207640000	14078000	23930000	32.235	P43307	P43307	Translocon-associated protein subunit alpha	SSR1
355800000	483129984	123350000	189050000	23.31	P43487;P34022	P43487;P34022	Ran-specific GTPase-activating protein	RANBP1;Ranbp1
865009984	945760000	713920000	539230016	55.52	P43490	P43490	Nicotinamide phosphoribosyltransferase	NAMPT
386929984	126670000	145620000	88913000	47.366	P43686	P43686	26S protease regulatory subunit 6B	PSMC4
42271000	0	177520000	0	31.824	P45378	P45378	Troponin T, fast skeletal muscle	TNNT3
433729984	450710016	0	0	53.819	P45452	P45452	Collagenase 3	MMP13
0	0	0	69121000	22.763	P45877	P45877	Peptidyl-prolyl cis-trans isomerase C	PPIC
148560000	1176400000	0	101470000	31.566	P45880	P45880	Voltage-dependent anion-selective channel protein 2	VDAC2
292230016	280620000	143610000	199880000	95.785	P45974	P45974	Ubiquitin carboxyl-terminal hydrolase 5	USP5
0	12406000	0	0	44.287	P45985;P47809	P45985;P47809	Dual specificity mitogen-activated protein kinase kinase 4	MAP2K4;Map2k4
175940000	98905000	13422000	13378000	358.69	P46013	P46013	Antigen KI-67	MKI67
285009984	371369984	191820000	185440000	63.541	P46060;P46061	P46060	Ran GTPase-activating protein 1	RANGAP1
93941000	226010000	56369000	89073000	89.301	P46087;Q922K7	P46087	Probable 28S rRNA (cytosine(4447)-C(5))-methyltransferase	NOP2
24569000	29662000	25073000	0	33.83	P46108	P46108	Adapter molecule crk	CRK
95708000	99516000	0	0	33.777	P46109	P46109	Crk-like protein	CRKL
32684000	18042000	18525000	0	119.41	P46379	P46379	Large proline-rich protein BAG6	BAG6
0	24129000	0	0	82.593	P46459	P46459	Vesicle-fusing ATPase	NSF
0	0	0	137100000	16.561	P46776	P46776	60S ribosomal protein L27a	RPL27A
196520000	511910016	95387000	163070000	34.362	P46777	P46777	60S ribosomal protein L5	RPL5
0	0	78973000	76948000	18.565	P46778	P46778	60S ribosomal protein L21	RPL21
29359000	24039000	28215000	33405000	15.747	P46779	P46779	60S ribosomal protein L28	RPL28
272340000	307569984	366409984	373889984	22.591	P46781;P55935	P46781	40S ribosomal protein S9	RPS9
65623000	124650000	100570000	88649000	22.876	P46782;Q24186	P46782;Q24186	40S ribosomal protein S5;40S ribosomal protein S5, N-terminally processed;40S ribosomal protein S5a	RPS5;RpS5a
185190000	96345000	128030000	0	18.898	P46783;Q9NQ39	P46783	40S ribosomal protein S10	RPS10
20918000	201600000	25899000	42705000	32.668	P46926;Q8TDQ7	P46926	Glucosamine-6-phosphate isomerase 1	GNPDA1
24240000	0	0	0	149.11	P46934	P46934	E3 ubiquitin-protein ligase NEDD4	NEDD4
2154599936	3038500096	1471299968	2172000000	189.25	P46940;Q13576;Q86VI3	P46940	Ras GTPase-activating-like protein IQGAP1	IQGAP1
27461000	0	0	0	39.383	P46976	P46976	Glycogenin-1	GYG1
122120000	89184000	92388000	92379000	32.949	P47755	P47755	F-actin-capping protein subunit alpha-2	CAPZA2
340420000	357120000	230130000	308910016	31.35	P47756	P47756	F-actin-capping protein subunit beta	CAPZB
0	1005400	0	0	41.293	Q16539;P47811	Q16539;P47811	Mitogen-activated protein kinase 14	MAPK14;Mapk14
784929984	1251299968	0	0	56.108	P47895;O94788	P47895	Aldehyde dehydrogenase family 1 member A3	ALDH1A3
117220000	116010000	71111000	0	87.798	P47897	P47897	Glutamine--tRNA ligase	QARS
0	0	0	59567000	17.752	P47914	P47914	60S ribosomal protein L29	RPL29
13933000	29529000	0	0	15.075	P47929	P47929	Galectin-7	LGALS7
33260000	333689984	46160000	27130000	29.668	P47985;P0C7P4	P47985;P0C7P4	Cytochrome b-c1 complex subunit Rieske, mitochondrial;Cytochrome b-c1 complex subunit 11;Putative cytochrome b-c1 complex subunit Rieske-like protein 1	UQCRFS1;UQCRFS1P1
85194000	1831500032	14409000	51130000	23.277	P48047;Q24439	P48047	ATP synthase subunit O, mitochondrial	ATP5O
0	0	0	12436000	78.259	P48067	P48067	Sodium- and chloride-dependent glycine transporter 1	SLC6A9
10333000	0	0	0	80.699	P48147	P48147	Prolyl endopeptidase	PREP
14266000	19363000	0	0	64.149	P48163	P48163	NADP-dependent malic enzyme	ME1
172890000	137650000	59847000	48626000	57.21	P48444	P48444	Coatomer subunit delta	ARCN1
17537000	168260000	18900000	26623000	83.308	P48449	P48449	Lanosterol synthase	LSS
20544000	49620000	0	0	72.765	P48506;P97494;P19468	P48506;P97494;P19468	Glutamate--cysteine ligase catalytic subunit	GCLC;Gclc
19477000	30499000	0	0	30.727	P48507	P48507	Glutamate--cysteine ligase regulatory subunit	GCLM
221510000	314070016	147170000	0	39.611	P48556	P48556	26S proteasome non-ATPase regulatory subunit 8	PSMD8
16512000	0	0	0	228.86	P48634	P48634	Protein PRRC2A	PRRC2A
109180000	181680000	113670000	183300000	52.384	P48637	P48637	Glutathione synthetase	GSS
1407800064	935030016	1204899968	1265100032	59.67	P48643	P48643	T-complex protein 1 subunit epsilon	CCT5
11950000	0	0	0	19.741	P48645	P48645	Neuromedin-U;Neuromedin-U-25	NMU
473100000	253800000	2279600128	1438700032	51.927	P48723;O35162	P48723	Heat shock 70 kDa protein 13	HSPA13
191440000	296369984	281049984	259260000	31.54	P48739	P48739	Phosphatidylinositol transfer protein beta isoform	PITPNB
0	0	16490000	0	39.162	P48745	P48745	Protein NOV homolog	NOV
0	0	20826000	0	21.338	P48788	P48788	Troponin I, fast skeletal muscle	TNNI2
113440000	67343000	191240000	271249984	91.868	P48960	P48960	CD97 antigen;CD97 antigen subunit alpha;CD97 antigen subunit beta	CD97
4922200	0	0	0	61.242	P49023	P49023	Paxillin	PXN
32510000	68706000	59927000	82753000	53.801	P49189;Q9JLJ3;Q9JLJ2	P49189;Q9JLJ3;Q9JLJ2	4-trimethylaminobutyraldehyde dehydrogenase	ALDH9A1;Aldh9a1
185220000	375420000	302369984	281780000	57.548	P49257	P49257	Protein ERGIC-53	LMAN1
298700000	372340000	67528000	62067000	85.237	P49321	P49321	Nuclear autoantigenic sperm protein	NASP
115220000	98011000	86393000	75003000	273.42	P49327	P49327	Fatty acid synthase;[Acyl-carrier-protein] S-acetyltransferase;[Acyl-carrier-protein] S-malonyltransferase;3-oxoacyl-[acyl-carrier-protein] synthase;3-oxoacyl-[acyl-carrier-protein] reductase;3-hydroxyacyl-[acyl-carrier-protein] dehydratase;Enoyl-[acyl-carrier-protein] reductase;Oleoyl-[acyl-carrier-protein] hydrolase	FASN
2746899968	2027699968	2562899968	2817999872	60.533	P49368;P68626	P49368	T-complex protein 1 subunit gamma	CCT3
72234000	164430000	85360000	76038000	49.541	P49411	P49411	Elongation factor Tu, mitochondrial	TUFM
50041000	69735000	54552000	22930000	58.486	P49419;Q64057	P49419	Alpha-aminoadipic semialdehyde dehydrogenase	ALDH7A1
0	0	0	17834000	10.112	P49458	P49458	Signal recognition particle 9 kDa protein	SRP9
13713000	0	0	0	41.731	P49585;P49586;Q9Y5K3	P49585;P49586;Q9Y5K3	Choline-phosphate cytidylyltransferase A;Choline-phosphate cytidylyltransferase B	PCYT1A;Pcyt1a;PCYT1B
254490000	338080000	311049984	346049984	106.81	P49588;Q8BGQ7	P49588	Alanine--tRNA ligase, cytoplasmic	AARS
154870000	206720000	77274000	49268000	85.472	P49589	P49589	Cysteine--tRNA ligase, cytoplasmic	CARS
75207000	133880000	180080000	156630000	58.777	P49591;P13642;Q6DRC0	P49591;P13642	Serine--tRNA ligase, cytoplasmic	SARS
11860000	0	0	0	49.83	P49593	P49593	Protein phosphatase 1F	PPM1F
0	0	110500000	140180000	130.54	P49641	P49641	Alpha-mannosidase 2x	MAN2A2
83691000	81979000	137130000	33657000	22.949	P49720	P49720	Proteasome subunit beta type-3	PSMB3
44627000	81041000	66544000	36001000	22.836	P49721	P49721	Proteasome subunit beta type-2	PSMB2
256640000	428329984	154780000	94283000	101.89	P49736;P97310;P29469	P49736;P97310	DNA replication licensing factor MCM2	MCM2;Mcm2
65997000	401889984	124710000	87316000	70.389	P49748	P49748	Very long-chain specific acyl-CoA dehydrogenase, mitochondrial	ACADVL
0	19518000	0	0	241.64	P49750	P49750	YLP motif-containing protein 1	YLPM1
0	8227600	0	0	46.277	Q86TX2;P49753	Q86TX2;P49753	Acyl-coenzyme A thioesterase 1;Acyl-coenzyme A thioesterase 2, mitochondrial	ACOT1;ACOT2
27777000	279729984	21971000	28616000	24.976	P49755;O35587;Q63584;Q90515	P49755;O35587;Q63584	Transmembrane emp24 domain-containing protein 10	TMED10;Tmed10
11811000	4304700	0	0	100.18	P49756	P49756	RNA-binding protein 25	RBM25
0	0	0	34635000	70.803	P49757	P49757	Protein numb homolog	NUMB
14497000	0	10345000	0	38.989	P49770	P49770	Translation initiation factor eIF-2B subunit beta	EIF2B2
207610000	245540000	240840000	589800000	13.802	P49773	P49773	Histidine triad nucleotide-binding protein 1	HINT1
2443900	0	0	0	153.94	P49790	P49790	Nuclear pore complex protein Nup153	NUP153
5112500	0	0	0	24.635	P49795	P49795	Regulator of G-protein signaling 19	RGS19
5883100	66554000	0	0	50.817	P49821	P49821	NADH dehydrogenase [ubiquinone] flavoprotein 1, mitochondrial	NDUFV1
5441600	0	0	0	46.744	P49841	P49841	Glycogen synthase kinase-3 beta	GSK3B
50622000	68057000	37480000	0	42.91	P49903;Q7ZW38	P49903	Selenide, water dikinase 1	SEPHS1
0	30800000	0	0	23.255	P49914	P49914	5-formyltetrahydrofolate cyclo-ligase	MTHFS
244070000	310400000	118460000	93362000	76.715	P49915	P49915	GMP synthase [glutamine-hydrolyzing]	GMPS
24131000	25552000	21593000	0	80.592	P49959	P49959	Double-strand break repair protein MRE11A	MRE11A
95315000	99082000	33101000	0	42.142	P50148;Q9TU29	P50148	Guanine nucleotide-binding protein G(q) subunit alpha	GNAQ
0	18503000	0	0	7.2053	P50151	P50151	Guanine nucleotide-binding protein G(I)/G(S)/G(O) subunit gamma-10	GNG10
112540000	355220000	77852000	106540000	39.591	P50213	P50213	Isocitrate dehydrogenase [NAD] subunit alpha, mitochondrial	IDH3A
181490000	142000000	0	0	65.893	P50281;P53690;Q10739	P50281;P53690;Q10739	Matrix metalloproteinase-14	MMP14;Mmp14
1075900032	1188899968	1559600000	1885299968	50.663	P50395	P50395	Rab GDP dissociation inhibitor beta	GDI2
0	178820000	0	0	88.367	P50416	P50416	Carnitine O-palmitoyltransferase 1, liver isoform	CPT1A
0	0	4702600	0	42.766	P50452	P50452	Serpin B8	SERPINB8
1006700032	1978400000	965280000	730419968	46.44	P50454	P50454	Serpin H1	SERPINH1
665510016	677649984	681000000	801289984	41.331	P50502;Q8IZP2;Q8NFI4	P50502;Q8IZP2;Q8NFI4	Hsc70-interacting protein;Putative protein FAM10A4;Putative protein FAM10A5	ST13;ST13P4;ST13P5
178280000	210630000	100680000	174410000	39.829	P50552;P70460	P50552;P70460	Vasodilator-stimulated phosphoprotein	VASP;Vasp
37075000	34639000	52083000	41057000	98.063	P50570;Q9UQ16	P50570	Dynamin-2	DNM2
30914000	40084000	31512000	0	52.891	P50579	P50579	Methionine aminopeptidase 2	METAP2
0	9835000	0	0	39.038	P50613	P50613	Cyclin-dependent kinase 7	CDK7
339790016	270040000	172010000	336569984	67.404	P50895;Q9MZ08	P50895	Basal cell adhesion molecule	BCAM
2192399872	668889984	12193999872	6186699776	34.193	P50897	P50897	Palmitoyl-protein thioesterase 1	PPT1
52668000	33668000	86332000	79036000	23.432	P50914;P55841	P50914;P55841	60S ribosomal protein L14	RPL14;RpL14
2626200064	1815399936	2782599936	2852000000	59.62	P50990	P50990	T-complex protein 1 subunit theta	CCT8
1480000000	1010899968	1813299968	1254899968	57.924	P50991	P50991	T-complex protein 1 subunit delta	CCT4
1672600064	1897100032	299409984	427740000	54.389	P50995	P50995	Annexin A11	ANXA11
229330000	428310016	255400000	405889984	23.482	P51148	P51148	Ras-related protein Rab-5C	RAB5C
856310016	1322200064	799539968	1764000000	23.489	P51149	P51149	Ras-related protein Rab-7a	RAB7A
26391000	43155000	65641000	0	20.478	P51452	P51452	Dual specificity protein phosphatase 3	DUSP3
0	0	7376400	0	75.806	P51511	P51511	Matrix metalloproteinase-15	MMP15
49968000	108980000	6456000000	8399000064	184.64	P51532;Q3TKT4;Q6DIC0	P51532;Q3TKT4	Transcription activator BRG1	SMARCA4;Smarca4
33531000	0	13681000	0	18.998	P51571;Q62186	P51571;Q62186	Translocon-associated protein subunit delta	SSR4;Ssr4
10583000	65425000	0	0	27.991	P51572	P51572	B-cell receptor-associated protein 31	BCAP31
28441000	41639000	0	0	208.73	P51610;Q61191	P51610;Q61191	Host cell factor 1;HCF N-terminal chain 1;HCF N-terminal chain 2;HCF N-terminal chain 3;HCF N-terminal chain 4;HCF N-terminal chain 5;HCF N-terminal chain 6;HCF C-terminal chain 1;HCF C-terminal chain 2;HCF C-terminal chain 3;HCF C-terminal chain 4;HCF C-terminal chain 5;HCF C-terminal chain 6	HCFC1;Hcfc1
0	99819000	0	0	54.847	P51648;P48448;P43353	P51648	Fatty aldehyde dehydrogenase	ALDH3A2
95919000	453230016	126080000	78130000	79.685	P51659	P51659	Peroxisomal multifunctional enzyme type 2;(3R)-hydroxyacyl-CoA dehydrogenase;Enoyl-CoA hydratase 2	HSD17B4
322929984	176110000	128260000	54891000	37.025	P51665	P51665	26S proteasome non-ATPase regulatory subunit 7	PSMD7
0	93791000	0	0	37.376	P51857	P51857	3-oxo-5-beta-steroid 4-dehydrogenase	AKR1D1
171080000	278649984	114790000	94489000	26.788	P51858	P51858	Hepatoma-derived growth factor	HDGF
188640000	4109799936	53675000	111990000	32.931	P05141	P05141	ADP/ATP translocase 2;ADP/ATP translocase 2, N-terminally processed	Slc25a5;SLC25A5
0	0	39295000	0	38.429	P51884	P51884	Lumican	LUM
10772000	53710000	0	0	20.105	P51970	P51970	NADH dehydrogenase [ubiquinone] 1 alpha subcomplex subunit 8	NDUFA8
334569984	224450000	194130000	120400000	39.594	P51991	P51991	Heterogeneous nuclear ribonucleoprotein A3	HNRNPA3
1090800000	1216700032	829680000	968710016	53.139	P52209	P52209	6-phosphogluconate dehydrogenase, decarboxylating	PGD
139710000	69740000	67100000	53369000	77.515	P52272	P52272	Heterogeneous nuclear ribonucleoprotein M	HNRNPM
269420000	460390016	259060000	237520000	57.861	P52292	P52292	Importin subunit alpha-1	KPNA2
20841000	13480000	0	0	66.316	P52306	P52306	Rap1 GTPase-GDP dissociation stimulator 1	RAP1GDS1
686480000	844480000	267890000	510230016	23.207	P52565;Q99PT1;Q5XI73	P52565;Q99PT1;Q5XI73	Rho GDP-dissociation inhibitor 1	ARHGDIA;Arhgdia
131320000	65147000	0	0	22.988	P52566	P52566	Rho GDP-dissociation inhibitor 2	ARHGDIB
60446000	29016000	33165000	34880000	58.259	P52594	P52594	Arf-GAP domain and FG repeat-containing protein 1	AGFG1
517560000	207630000	117110000	127700000	45.671	P52597	P52597	Heterogeneous nuclear ribonucleoprotein F;Heterogeneous nuclear ribonucleoprotein F, N-terminally processed	HNRNPF
2627600	0	0	0	119.16	P52732	P52732	Kinesin-like protein KIF11	KIF11
0	0	0	54594000	101.29	P52735	P52735	Guanine nucleotide exchange factor VAV2	VAV2
0	8466800	0	0	14.494	P52758	P52758	Ribonuclease UK114	HRSP12
76014000	0	38561000	0	41.268	P52788	P52788	Spermine synthase	SMS
0	8176800	0	0	102.38	P52789	P52789	Hexokinase-2	HK2
5735100	0	0	0	36.923	P52799	P52799	Ephrin-B2	EFNB2
33232000	201570000	47110000	69360000	21.348	P52815	P52815	39S ribosomal protein L12, mitochondrial	MRPL12
37522000	0	21744000	0	27.621	P52823	P52823	Stanniocalcin-1	STC1
26717000	38302000	34472000	36196000	78.839	P52888	P52888	Thimet oligopeptidase	THOP1
519590016	1401299968	29827000	33760000	36.735	P52895	P52895	Aldo-keto reductase family 1 member C2	AKR1C2
441649984	415100000	256680000	330489984	32.922	P52907	P52907	F-actin-capping protein subunit alpha-1	CAPZA1
18796000	0	0	0	22.492	P52943	P52943	Cysteine-rich protein 2	CRIP2
7562700	0	0	0	197.58	P52948	P52948	Nuclear pore complex protein Nup98-Nup96;Nuclear pore complex protein Nup98;Nuclear pore complex protein Nup96	NUP98
0	0	27875000	0	33.428	P53004	P53004	Biliverdin reductase A	BLVRA
12185000	130190000	0	0	34.012	P53007	P53007	Tricarboxylate transport protein, mitochondrial	SLC25A1
45172000	16134000	68254000	0	56.878	P53041	P53041	Serine/threonine-protein phosphatase 5	PPP5C
20450000	0	0	0	37.855	P53365	P53365	Arfaptin-2	ARFIP2
22441000	32200000	0	0	41.738	P53367	P53367	Arfaptin-1	ARFIP1
28470000	64486000	66884000	43720000	120.84	P53396;Q91V92	P53396;Q91V92	ATP-citrate synthase	ACLY;Acly
13913000	76259000	0	0	36.249	P53597	P53597	Succinyl-CoA ligase [ADP/GDP-forming] subunit alpha, mitochondrial	SUCLG1
0	0	0	9765100	43.404	P53602	P53602	Diphosphomevalonate decarboxylase	MVD
0	0	0	13964000	36.924	P53611	P53611	Geranylgeranyl transferase type-2 subunit beta	RABGGTB
217310000	380710016	109300000	0	107.14	P53618	P53618	Coatomer subunit beta	COPB1
42206000	73853000	27862000	0	138.34	P53621	P53621	Coatomer subunit alpha;Xenin;Proxenin	COPA
1715200000	1258400000	3041799936	1828800000	51.853	P53634	P53634	Dipeptidyl peptidase 1;Dipeptidyl peptidase 1 exclusion domain chain;Dipeptidyl peptidase 1 heavy chain;Dipeptidyl peptidase 1 light chain	CTSC
0	0	0	177530000	20.324	P53801	P53801	Pituitary tumor-transforming gene 1 protein-interacting protein	PTTG1IP
59363000	109860000	215010000	738270016	53.944	P53985	P53985	Monocarboxylate transporter 1	SLC16A1
244690000	82462000	197390000	202620000	39.75	P53990	P53990	IST1 homolog	IST1
0	58954000	0	0	118.32	P53992	P53992	Protein transport protein Sec24C	SEC24C
66511000	103680000	41858000	31839000	14.395	P53999	P53999	Activated RNA polymerase II transcriptional coactivator p15	SUB1
349100000	210010000	201030000	132010000	75.378	P54136	P54136	Arginine--tRNA ligase, cytoplasmic	RARS
179430000	405680000	263120000	235740000	59.143	P54577;Q6TGS6	P54577	Tyrosine--tRNA ligase, cytoplasmic;Tyrosine--tRNA ligase, cytoplasmic, N-terminally processed	YARS
187910000	216600000	417520000	278249984	56.068	P54578;P60051	P54578;P60051	Ubiquitin carboxyl-terminal hydrolase 14	USP14
38126000	0	0	0	70.02	P54652	P54652	Heat shock-related 70 kDa protein 2	HSPA2
0	2067500	0	0	42.966	P54687	P54687	Branched-chain-amino-acid aminotransferase, cytosolic	BCAT1
983590016	649100032	2676400128	2616300032	31.512	P54709	P54709	Sodium/potassium-transporting ATPase subunit beta-3	ATP1B3
0	7187400	0	0	39.609	P54725	P54725	UV excision repair protein RAD23 homolog A	RAD23A
151460000	68677000	60542000	93255000	43.171	P54727	P54727	UV excision repair protein RAD23 homolog B	RAD23B
0	16358000	0	0	110.33	P54753	P54753	Ephrin type-B receptor 3	EPHB3
35943000	0	143460000	0	108.27	P54760;P54761	P54760;P54761	Ephrin type-B receptor 4	EPHB4;Ephb4
12049000	12378000	41581000	17975000	82.265	P54802	P54802	Alpha-N-acetylglucosaminidase;Alpha-N-acetylglucosaminidase 82 kDa form;Alpha-N-acetylglucosaminidase 77 kDa form	NAGLU
206830000	237680000	94659000	134280000	26.477	P54819;Q9WTP6;Q5PFK8;Q1L8L9	P54819	Adenylate kinase 2, mitochondrial;Adenylate kinase 2, mitochondrial, N-terminally processed	AK2
0	48039000	0	0	87.301	P54886	P54886	Delta-1-pyrroline-5-carboxylate synthase;Glutamate 5-kinase;Gamma-glutamyl phosphate reductase	ALDH18A1
119590000	181180000	106830000	104320000	33.232	P54920	P54920	Alpha-soluble NSF attachment protein	NAPA
143790000	155410000	87149000	86537000	49.222	P55010	P55010	Eukaryotic translation initiation factor 5	EIF5
23079000	49467000	0	0	131.45	P55011	P55011	Solute carrier family 12 member 2	SLC12A2
310320000	308520000	129510000	79887000	40.736	P55036;A2A3N6	P55036	26S proteasome non-ATPase regulatory subunit 4	PSMD4
4235900	0	0	0	40.746	P55039	P55039	Developmentally-regulated GTP-binding protein 2	DRG2
23294000	0	0	0	54.739	P55058	P55058	Phospholipid transfer protein	PLTP
772700032	1117699968	471240000	472390016	110.42	P55060;Q7SZC2	P55060	Exportin-2	CSE1L
2719399936	3480800000	1263699968	1791299968	89.321	P55072;Q7ZU99;P46468	P55072;Q7ZU99	Transitional endoplasmic reticulum ATPase	Vcp;VCP;vcp
65655000	777590016	0	46844000	51.294	P55084	P55084	Trifunctional enzyme subunit beta, mitochondrial;3-ketoacyl-CoA thiolase	HADHB
0	0	7297100	0	20.7	P55145	P55145	Mesencephalic astrocyte-derived neurotrophic factor	MANF
561219968	384460000	216520000	0	45.374	P55209	P55209	Nucleosome assembly protein 1-like 1	NAP1L1
20306000	32651000	28280000	0	23.668	P61006;P55258	P61006;P55258	Ras-related protein Rab-8A	RAB8A;Rab8a
49380000	44099000	37289000	38998000	40.545	P55263;Q64640;P55264	P55263	Adenosine kinase	ADK
4358400	0	0	0	136.06	P55265	P55265	Double-stranded RNA-specific adenosine deaminase	ADAR
11267999744	5529399808	10071000064	11989999616	195.98	P55268;A4D0S4	P55268	Laminin subunit beta-2	LAMB2
305600000	154790000	0	0	78.286	P55290;Q9WTR5	P55290;Q9WTR5	Cadherin-13	CDH13;Cdh13
76407000	72217000	59672000	99848000	24.327	P55327;Q62393	P55327;Q62393	Tumor protein D52	TPD52;Tpd52
7955600	0	0	0	35.54	P55735	P55735	Protein SEC13 homolog	SEC13
634760000	1015299968	494150016	526369984	103.28	P55786;A6NEC2	P55786	Puromycin-sensitive aminopeptidase	NPEPPS
0	29173000	13462000	0	56.157	P55809	P55809	Succinyl-CoA:3-ketoacid coenzyme A transferase 1, mitochondrial	OXCT1
58267000	126490000	59752000	58943000	92.48	P55884	P55884	Eukaryotic translation initiation factor 3 subunit B	EIF3B
28350000	0	0	0	21.994	P55957	P55957	BH3-interacting domain death agonist;BH3-interacting domain death agonist p15;BH3-interacting domain death agonist p13;BH3-interacting domain death agonist p11	BID
17273000	51135000	0	0	10.918	P56134	P56134	ATP synthase subunit f, mitochondrial	ATP5J2
51540000	34929000	0	0	101.11	P56192	P56192	Methionine--tRNA ligase, cytoplasmic	MARS
52289000	417609984	0	0	7.9331	P56385	P56385	ATP synthase subunit e, mitochondrial	ATP5I
357449984	283700000	263050000	175390000	26.599	P56537;O55135;Q6ZM19	P56537;O55135	Eukaryotic translation initiation factor 6	EIF6;Eif6
0	5569000	0	0	93.371	P56945	P56945	Breast cancer anti-estrogen resistance protein 1	BCAR1
0	6609700	0	0	33.403	P56962	P56962	Syntaxin-17	STX17
0	110610000	0	0	27.978	P57088	P57088	Transmembrane protein 33	TMEM33
0	21190000	0	0	15.928	P57105	P57105	Synaptojanin-2-binding protein	SYNJ2BP
277470016	21624000	103590000	21142000	555.65	P58107	P58107	Epiplakin	EPPK1
0	0	0	17726000	12.895	P58546	P58546	Myotrophin	MTPN
179840000	432020000	240520000	71534000	19.667	P59998	P59998	Actin-related protein 2/3 complex subunit 4	Arpc4;ARPC4
160400000	69853000	107240000	65562000	25.809	P60033	P60033	CD81 antigen	CD81
11853000	30320000	0	0	7.7412	P60059	P60059	Protein transport protein Sec61 subunit gamma	SEC61G
1989600000	1654700032	846499968	1472899968	30.791	P60174;P60175;Q2QD07	P60174;P60175;Q2QD07	Triosephosphate isomerase	TPI1
645070016	536430016	500150016	396000000	52.22	P60228;Q1LUA8;Q1E170;P0CN51;P0CN50	P60228	Eukaryotic translation initiation factor 3 subunit E	EIF3E
0	91727000	0	0	9.9743	P60468	P60468	Protein transport protein Sec61 subunit beta	SEC61B
0	0	3576600	0	35.08	P60510	P60510	Serine/threonine-protein phosphatase 4 catalytic subunit	PPP4C
0	0	0	38765000	13.667	P60520	P60520	Gamma-aminobutyric acid receptor-associated protein-like 2	Gabarapl2;GABARAPL2
918659968	960209984	524720000	418960000	16.93	P60660;P14649	P60660	Myosin light polypeptide 6	MYL6
100480000000	92850003968	71492001792	108640002048	41.736	P60709;P60710;P86700	P60709;P60710	Actin, cytoplasmic 1;Actin, cytoplasmic 1, N-terminally processed	ACTB;Actb
667809984	1611500032	522760000	435769984	46.153	P60842;A5A6N4;P0CQ73;P0CQ72;Q1DQ20;P0CQ71;P0CQ70	P60842;A5A6N4	Eukaryotic initiation factor 4A-I	EIF4A1
204480000	422489984	251540000	440340000	13.373	P60866	P60866	40S ribosomal protein S20	RPS20
13519000	0	22459000	0	34.834	P60891;P21108	P60891;P21108	Ribose-phosphate pyrophosphokinase 1;Ribose-phosphate pyrophosphokinase 3	PRPS1;PRPS1L1
249430000	862720000	196390000	269790016	27.399	P60900	P60900	Proteasome subunit alpha type-6	PSMA6
1020300032	801160000	66302000	121050000	11.203	P60903	P60903	Protein S100-A10	S100A10
253350000	8863500	188600000	0	21.258	P60953	P60953	Cell division control protein 42 homolog	CDC42
31333000	0	0	0	18.506	P60981	P60981	Destrin	DSTN
1076600	0	0	0	16.713	P60983	P60983	Glia maturation factor beta	GMFB
0	101800000	0	0	20.313	P61009	P61009	Signal peptidase complex subunit 3	SPCS3
21261000	41821000	0	0	55.704	P61011	P61011	Signal recognition particle 54 kDa protein	SRP54
49163000	138900000	45908000	70577000	23.545	P61019;Q8WUD1	P61019;Q8WUD1	Ras-related protein Rab-2A;Ras-related protein Rab-2B	RAB2A;RAB2B
12408000	0	0	0	23.707	P61020	P61020	Ras-related protein Rab-5B	RAB5B
23116000	69920000	25794000	94285000	22.541	P61026;Q7T3A4;P51153;Q92930;P61028;P59190	P61026	Ras-related protein Rab-10	RAB10
64126000	88915000	96910000	146520000	20.9	P61081	P61081	NEDD8-conjugating enzyme Ubc12	UBE2M
166610000	180950000	227380000	268040000	22.406	P61086	P61086	Ubiquitin-conjugating enzyme E2 K	UBE2K
468920000	587849984	297360000	496590016	17.138	P61088;Q9EQX9;Q5JXB2;Q9FZ48;Q94A97	P61088;Q9EQX9;Q5JXB2	Ubiquitin-conjugating enzyme E2 N;Putative ubiquitin-conjugating enzyme E2 N-like	UBE2N;Ube2n;UBE2NL
182050000	373729984	153040000	137330000	23.897	P61106	P61106	Ras-related protein Rab-14	RAB14
402470016	226940000	155520000	82292000	47.371	P61158;Q9C0K3;Q9P1U1	P61158	Actin-related protein 3	ACTR3
239430000	327860000	212260000	211860000	44.701	P61160	P61160	Actin-related protein 2-B;Actin-related protein 2	actr2b;ACTR2
185440000	118920000	205030000	0	42.613	P61163	P61163	Alpha-centractin	ACTR1A
84794000	74442000	106200000	0	51.596	P61201	P61201	COP9 signalosome complex subunit 2	COPS2
576019968	375489984	658769984	583360000	20.697	P84077;P61204;P0CM17;P0CM16;P22274;Q94650;Q7KQL3	P84077;P61204;P0CM17;P0CM16	ADP-ribosylation factor 1;ADP-ribosylation factor 3	Arf1;ARF1;ARF3
15447000	129760000	0	0	67.314	P61221	P61221	ATP-binding cassette sub-family E member 1	ABCE1
272420000	182650000	114420000	222360000	20.504	P61225;P10114	P61225;P10114	Ras-related protein Rap-2b;Ras-related protein Rap-2a	RAP2B;RAP2A
295880000	361169984	196810000	367300000	29.945	P61247;P97351;A8QD49	P61247;P97351	40S ribosomal protein S3a	RPS3A;Rps3a
71999000	43658000	114340000	0	13.015	P62854;P13008;Q5JNZ5	P62854;P13008;Q5JNZ5	40S ribosomal protein S26;Putative 40S ribosomal protein S26-like 1	RPS26;RpS26;RPS26P11
68066000	86204000	71139000	89389000	17.258	P61254;Q9UNX3	P61254;Q9UNX3	60S ribosomal protein L26;60S ribosomal protein L26-like 1	RPL26;RPL26L1
158410000	109060000	109660000	110730000	29.506	P61289	P61289	Proteasome activator complex subunit 3	PSME3
0	0	0	54716000	24.146	P61313	P61313	60S ribosomal protein L15	RPL15
81962000	137120000	97700000	137140000	15.798	P61353	P61353	60S ribosomal protein L27	RPL27
0	0	0	33017000	40.19	P61421	P61421	V-type proton ATPase subunit d 1	atp6v0d1;ATP6V0D1
229880000	150670000	332740000	237480000	21.782	P61586;Q7T2E8;Q6DHE8;Q6DHM9;Q6NUX8;Q62159;P08134;P62745	P61586;Q7T2E8;Q6DHE8;Q6DHM9;Q6NUX8;Q62159;P08134	Transforming protein RhoA;Rho-related GTP-binding protein RhoC	Rhoa;RHOA;rhoac;rhoad;rhoab;rhoaa;Rhoc;RHOC
716620032	5320200192	595990016	1224600064	10.932	P61604	P61604	10 kDa heat shock protein, mitochondrial	HSPE1
0	105620000	0	0	52.264	P61619;Q9H9S3	P61619	Protein transport protein Sec61 subunit alpha isoform 1	SEC61A1
0	0	0	46764000	16.537	P61626	P61626	Lysozyme C	LYZ
31264000	30269000	18011000	0	22.658	P61758	P61758	Prefoldin subunit 3	VBP1
0	0	45501000	0	67.568	P61764	P61764	Syntaxin-binding protein 1	STXBP1
7734199808	4095099904	4119800064	6741000192	13.714	P61769;Q8SPW0	P61769	Beta-2-microglobulin;Beta-2-microglobulin form pI 5.3	B2M
6704200	0	0	0	47.747	P61812	P61812	Transforming growth factor beta-2;Latency-associated peptide	TGFB2
685619968	505889984	257270000	181590000	16.57	P61916;Q28895;O97763	P61916;Q28895	Epididymal secretory protein E1	NPC2
191770000	179810000	99388000	59979000	20.198	P61923	P61923	Coatomer subunit zeta-1	COPZ1
94800000	123610000	58366000	88236000	10.871	P61956;Q6EEV6;P55854	P61956;Q6EEV6;P55854	Small ubiquitin-related modifier 2;Small ubiquitin-related modifier 4;Small ubiquitin-related modifier 3	SUMO2;SUMO4;SUMO3
32975000	0	0	0	9.1175	P61960	P61960	Ubiquitin-fold modifier 1	UFM1
3309300	0	0	0	38.926	P61962	P61962	DDB1- and CUL4-associated factor 7	DCAF7
0	20010000	0	0	18.733	P61966	P61966	AP-1 complex subunit sigma-1A	AP1S1
9632900	0	0	0	14.478	P61970	P61970	Nuclear transport factor 2	NUTF2
2598599936	1857400064	700979968	696969984	50.976	P61978	P61978	Heterogeneous nuclear ribonucleoprotein K	Hnrnpk;HNRNPK
454600000	952110016	214210000	807310016	28.302	P61981	P61981	14-3-3 protein gamma;14-3-3 protein gamma, N-terminally processed	YWHAG
103820000	50034000	62833000	0	23.399	P62070	P62070	Ras-related protein R-Ras2	RRAS2
195400000	276180000	119560000	180570000	22.127	P62081;P62084	P62081	40S ribosomal protein S7	RPS7
341320000	423220000	208150000	165850000	37.512	P62136	P62136	Serine/threonine-protein phosphatase PP1-alpha catalytic subunit	PPP1CA
110680000	85679000	89880000	67324000	37.186	P62140	P62140	Serine/threonine-protein phosphatase PP1-beta catalytic subunit	PPP1CB
0	0	0	19274000	21.878	P62166	P62166	Neuronal calcium sensor 1	NCS1
403960000	154800000	154100000	82728000	49.184	P62191;Q90732;Q55BV5;P46466;P40327	P62191;Q90732	26S protease regulatory subunit 4	PSMC1
374689984	120650000	168100000	93571000	45.626	P62195;P41836;P34124;Q01939;Q8NB90	P62195	26S protease regulatory subunit 8	PSMC5
33189000	50928000	50296000	51856000	24.205	P62241	P62241	40S ribosomal protein S8	RPS8
0	0	22883000	0	14.839	P62244;P48149	P62244;P48149	40S ribosomal protein S15a;40S ribosomal protein S15Aa	RPS15A;RpS15Aa
172730000	331169984	296420000	627529984	16.445	P62249;Q9W237	P62249	40S ribosomal protein S16	RPS16
2935600128	5082999808	969470016	3285100032	29.174	P62258	P62258	14-3-3 protein epsilon	YWHAE
235240000	439790016	233060000	450100000	16.273	P62263;C0HKA0	P62263;C0HKA0	40S ribosomal protein S14	RPS14
18125000	23651000	37988000	0	15.807	P62266;Q8T3U2	P62266;Q8T3U2	40S ribosomal protein S23	RPS23;RpS23
457320000	1025699968	324369984	1320000000	17.718	P62269;Q8JGS9;P41094	P62269;Q8JGS9	40S ribosomal protein S18	RPS18;rps18
481129984	825939968	413470016	816060032	17.222	P62277;Q9WVH0	P62277;Q9WVH0	40S ribosomal protein S13	RPS13
100980000	114490000	57154000	0	10.803	P62304	P62304	Small nuclear ribonucleoprotein E	SNRPE
0	16832000	0	0	9.7251	P62306	P62306	Small nuclear ribonucleoprotein F	SNRPF
0	0	0	40934000	11.845	P62310	P62310	U6 snRNA-associated Sm-like protein LSm3	LSM3
22602000	110020000	0	23587000	13.281	P62314	P62314	Small nuclear ribonucleoprotein Sm D1	SNRPD1
223690000	522000000	122530000	178580000	13.527	P62316	P62316	Small nuclear ribonucleoprotein Sm D2	SNRPD2
101560000	204990000	130500000	144650000	13.916	P62318	P62318	Small nuclear ribonucleoprotein Sm D3	SNRPD3
8053100	0	0	0	20.082	P62330	P62330	ADP-ribosylation factor 6	ARF6
243450000	38729000	90863000	0	44.172	P62333	P62333	26S protease regulatory subunit 10B	PSMC6
0	10485000	0	0	22.292	P62341	P62341	Selenoprotein T	Selt;SELT
145620000	148850000	146190000	188950000	29.995	P62424	P62424	60S ribosomal protein L7a	RPL7A
963859968	1830499968	608910016	948700032	24.488	Q15907;P62491;P57735	Q15907;P62491	Ras-related protein Rab-11B;Ras-related protein Rab-11A	RAB11B;RAB11A
97901000	220110000	270809984	234150000	49.03	P62495	P62495	Eukaryotic peptide chain release factor subunit 1	ETF1
51848000	0	45053000	0	50.47	Q05639;P62631	Q05639;P62631	Elongation factor 1-alpha 2	EEF1A2;Eef1a2
603030016	897510016	575689984	978000000	29.597	P62701;P47836;Q8TD47;P22090	P62701;P47836	40S ribosomal protein S4, X isoform	RPS4X
82883000	131110000	80114000	0	35.594	P67775;P62714	P67775;P62714	Serine/threonine-protein phosphatase 2A catalytic subunit alpha isoform;Serine/threonine-protein phosphatase 2A catalytic subunit beta isoform	PPP2CA;PPP2CB
209730000	259810000	109970000	264350000	17.695	P62750	P62750	60S ribosomal protein L23a	RPL23A
0	58796000	88591000	0	28.68	P62753	P62753	40S ribosomal protein S6	RPS6
2266700	0	0	0	22.142	P62760	P62760	Visinin-like protein 1	VSNL1
14190999552	9947700224	2875500032	6036400128	11.367	P62805;P62806;P02309	P62805;P62806	Histone H4	HIST1H4A;Hist1h4a
23132000	58834000	19192000	0	22.677	P62820	P62820	Ras-related protein Rab-1A	RAB1A
649590016	1687100032	1346899968	2242899968	24.423	P62826	P62826	GTP-binding nuclear protein Ran	RAN
18027000	9330600	28830000	15176000	14.865	P62829	P62829	60S ribosomal protein L23	RPL23
29856000	54929000	0	0	17.04	P62841	P62841	40S ribosomal protein S15	RPS15
23270000	0	0	0	15.423	P62847	P62847	40S ribosomal protein S24	RPS24
256950000	731100032	196340000	420150016	13.742	P62851	P62851	40S ribosomal protein S25	RPS25
292030016	225160000	126610000	80528000	7.8409	P62857	P62857	40S ribosomal protein S28	RPS28
505000000	197600000	831480000	1787699968	37.377	P62873;Q61011;P52287;P16520	P62873	Guanine nucleotide-binding protein G(I)/G(S)/G(T) subunit beta-1	GNB1
291700000	0	445470016	59639000	37.331	P62879	P62879	Guanine nucleotide-binding protein G(I)/G(S)/G(T) subunit beta-2	Gnb2;GNB2
0	20707000	0	19586000	12.784	P62888	P62888	60S ribosomal protein L30	RPL30
0	121390000	40497000	0	14.463	P62899;Q9V597	P62899	60S ribosomal protein L31	RPL31
413070016	284620000	313969984	308870016	24.831	P62906	P62906	60S ribosomal protein L10a	RPL10A
128010000	218430000	139920000	129940000	20.252	P62913	P62913	60S ribosomal protein L11	RPL11
119940000	106220000	81619000	159090000	28.024	P62917;Q9V3G1	P62917	60S ribosomal protein L8	RPL8
5955700224	6913399808	2653499904	5032999936	18.012	P62937;P0DN26;A0A0B4J2A2;A0A075B759;Q9Y536;F5H284;P0DN37	P62937	Peptidyl-prolyl cis-trans isomerase A;Peptidyl-prolyl cis-trans isomerase A, N-terminally processed	PPIA
119440000	139500000	69935000	118630000	11.951	P62942	P62942	Peptidyl-prolyl cis-trans isomerase FKBP1A	FKBP1A
2475400	0	0	0	33.665	P62995	P62995	Transformer-2 protein homolog beta	TRA2B
393609984	490300000	268250000	546499968	104.55	P63010	P63010	AP-2 complex subunit beta	AP2B1
533380000	350030016	1341600000	2121299968	45.664	P63092;Q5JWF2;Q6R0H7;P38405	P63092;Q5JWF2;Q6R0H7	Guanine nucleotide-binding protein G(s) subunit alpha isoforms short;Guanine nucleotide-binding protein G(s) subunit alpha isoforms XLas	GNAS;Gnas
12126000	0	24379000	0	40.361	P63096	P63096	Guanine nucleotide-binding protein G(i) subunit alpha-1	GNAI1
5671900160	9098500096	1582499968	4454900224	27.745	P63104	P63104	14-3-3 protein zeta/delta	YWHAZ
79375000	70653000	58282000	50478000	51.691	P63151;Q66LE6;Q4R8L3;Q00005;Q95LP0;Q9Y2T4	P63151	Serine/threonine-protein phosphatase 2A 55 kDa regulatory subunit B alpha isoform	PPP2R2A
19353000	16406000	0	0	10.366	P63167;Q96FJ2	P63167;Q96FJ2	Dynein light chain 1, cytoplasmic;Dynein light chain 2, cytoplasmic	DYNLL1;DYNLL2
0	11467000	0	0	12.452	P63172	P63172	Dynein light chain Tctex-type 1	DYNLT1
0	0	8349700	0	8.2017	P63173	P63173	60S ribosomal protein L38	RPL38
0	30827000	0	0	18.658	P63208	P63208	S-phase kinase-associated protein 1	SKP1
410030016	194070000	145370000	180420000	9.1113	P63220	P63220	40S ribosomal protein S21	RPS21
1044400000	975270016	587369984	633340032	16.832	P63241;Q6IS14;Q9GZV4;Q8BGY2	P63241;Q6IS14	Eukaryotic translation initiation factor 5A-1;Eukaryotic translation initiation factor 5A-1-like	EIF5A;EIF5AL1
288190016	198930000	218890000	106390000	35.076	P63244	P63244	Guanine nucleotide-binding protein subunit beta-2-like 1;Guanine nucleotide-binding protein subunit beta-2-like 1, N-terminally processed	GNB2L1
173320000	21262000	61755000	0	41.792	P63261	P63261	Actin, cytoplasmic 2;Actin, cytoplasmic 2, N-terminally processed	ACTG1
40956000	108190000	35270000	45452000	18.007	P63279	P63279	SUMO-conjugating enzyme UBC9	Ube2i;UBE2I
293080000	763910016	217320000	221600000	35.924	P67809	P67809	Nuclease-sensitive element-binding protein 1	YBX1
0	0	0	9887700	20.625	P67812	P67812	Signal peptidase complex catalytic subunit SEC11A	SEC11A
42857000	208860000	25698000	0	24.942	P67870	P67870	Casein kinase II subunit beta	CSNK2B
867390016	1044499968	1380700032	444369984	28.521	P67936	P67936	Tropomyosin alpha-4 chain	TPM4
0	4801500	0	0	42.019	P68032;P63267;P62736	P68032;P63267;P62736	Actin, alpha cardiac muscle 1;Actin, gamma-enteric smooth muscle;Actin, aortic smooth muscle	ACTC1;ACTG2;ACTA2
125410000	238100000	67939000	0	17.861	P68036;P68037;A0A1B0GUS4	P68036;P68037	Ubiquitin-conjugating enzyme E2 L3	UBE2L3;Ube2l3
8272699904	23086000128	5891200000	6796700160	50.184	Q5VTE0;P68104;P62630;P10126;P02994	Q5VTE0;P68104;P62630;P10126	Putative elongation factor 1-alpha-like 3;Elongation factor 1-alpha 1	EEF1A1P5;EEF1A1;Eef1a1
1868400000	2173400064	3299800064	1152199936	42.051	P68133	P68133	Actin, alpha skeletal muscle	ACTA1
8562100224	2158599936	10657999872	3736000000	50.151	P68363;Q9H853	P68363	Tubulin alpha-1B chain	TUBA1B
399100000	37996000	113120000	0	49.924	P68366;Q8WQ47	P68366;Q8WQ47	Tubulin alpha-4A chain	TUBA4A
7578800128	2315099904	7320900096	5582600192	49.83	P68371;P04350	P68371;P04350	Tubulin beta-4B chain;Tubulin beta-4A chain	TUBB4B;TUBB4A
132720000	29767000	103630000	0	25.569	P68402	P68402	Platelet-activating factor acetylhydrolase IB subunit beta	PAFAH1B2
54023000	86542000	143780000	164610000	15.998	P68871;P68223;P61772;P02042;P02057;P62741;P02088;P62742;P02103;P02099;P69892;P69891;P02100	P68871;P68223;P61772;P02042;P02057	Hemoglobin subunit beta;LVV-hemorphin-7;Spinorphin;Hemoglobin subunit delta	HBB;HBD
62248000	315040000	80470000	85739000	134.13	P69849;Q15155;Q5JPE7	P69849;Q15155;Q5JPE7	Nodal modulator 3;Nodal modulator 1;Nodal modulator 2	NOMO3;NOMO1;NOMO2
0	0	0	5312500	55.364	Q92769;P70288	Q92769;P70288	Histone deacetylase 2	HDAC2;Hdac2
27307000	20992000	115350000	233950000	40.029	P78310;P97792	P78310	Coxsackievirus and adenovirus receptor	CXADR
34323000	33589000	45497000	30024000	39.221	P78318	P78318	Immunoglobulin-binding protein 1	IGBP1
17877000	0	0	0	88.77	P78325	P78325	Disintegrin and metalloproteinase domain-containing protein 8	ADAM8
45785000	54783000	35706000	57250000	25.007	P78330	P78330	Phosphoserine phosphatase	PSPH
40448000	18958000	0	0	102.36	P78344	P78344	Eukaryotic translation initiation factor 4 gamma 2	EIF4G2
37034000	0	0	0	112.26	P78347	P78347	General transcription factor II-I	Gtf2i;GTF2I
2541400064	1438499968	2467699968	2417600000	57.488	P78371	P78371	T-complex protein 1 subunit beta	CCT2
96213000	97702000	214790000	214130000	30.959	P78380	P78380	Oxidized low-density lipoprotein receptor 1;Oxidized low-density lipoprotein receptor 1, soluble form	OLR1
34907000	35848000	30435000	0	40.968	P78406	P78406	mRNA export factor	RAE1
163810000	175870000	92951000	133030000	27.566	P78417	P78417	Glutathione S-transferase omega-1	GSTO1
0	0	3099400	0	133.8	P78504	P78504	Protein jagged-1	JAG1
11153000	0	0	0	469.08	P78527;P97313	P78527	DNA-dependent protein kinase catalytic subunit	PRKDC
367150016	160070000	226080000	316350016	93.02	P78536	P78536	Disintegrin and metalloproteinase domain-containing protein 17	ADAM17
8926999552	4773300224	48786000	49082000	22.588	P80188	P80188	Neutrophil gelatinase-associated lipocalin	LCN2
0	0	10641000	0	31.546	P80217	P80217	Interferon-induced 35 kDa protein	IFI35
37152000	57119000	74658000	245460000	50.222	P80303;Q9JI85	P80303	Nucleobindin-2;Nesfatin-1	NUCB2
74899000	77422000	1808600064	6649399808	22.693	P80723;P80724	P80723	Brain acid soluble protein 1	BASP1
145310000	280280000	208260000	359430016	11.284	P81605	P81605	Dermcidin;Survival-promoting peptide;DCD-1	DCD
0	11162000	0	0	11.466	P82909	P82909	28S ribosomal protein S36, mitochondrial	MRPS36
0	1292900	0	0	45.834	P82933	P82933	28S ribosomal protein S9, mitochondrial	MRPS9
238260000	212180000	104200000	186550000	23.671	P82979	P82979	SAP domain-containing ribonucleoprotein	SARNP
39779000	41739000	0	0	17.779	P83731	P83731	60S ribosomal protein L24	RPL24
6202800	0	0	0	250.93	Q9H4A3;Q6R2V0;Q9JIH7	Q9H4A3;Q6R2V0;Q9JIH7	Serine/threonine-protein kinase WNK1	Wnk1;WNK1
17712000	31644000	0	0	21.418	P83916	P83916	Chromobox protein homolog 1	CBX1
16139000	10218000	0	0	48.08	P84022;Q62432;Q15796;O15198	P84022;Q62432;Q15796;O15198	Mothers against decapentaplegic homolog 3;Mothers against decapentaplegic homolog 2;Mothers against decapentaplegic homolog 9	SMAD3;Smad2;SMAD2;SMAD9
15344000	0	0	0	20.529	P84085	P84085	ADP-ribosylation factor 5	ARF5
120830000	542049984	0	102710000	12.245	P84090	P84090	Enhancer of rudimentary homolog	erh;ERH
97257000	90242000	59913000	116890000	21.308	P84095	P84095	Rho-related GTP-binding protein RhoG	RHOG
95560000	167810000	77893000	146510000	23.466	P84098	P84098	60S ribosomal protein L19	RPL19
121950000	171940000	82979000	0	19.329	P84103	P84103	Serine/arginine-rich splicing factor 3	SRSF3
0	0	6655000	0	122.89	Q92922	Q92922	SWI/SNF complex subunit SMARCC1	Smarcc1;SMARCC1
74617000	34565000	1382200064	1331900032	468.83	P98160	P98160	Basement membrane-specific heparan sulfate proteoglycan core protein;Endorepellin;LG3 peptide	HSPG2
94424000	66267000	0	0	38.006	P98172	P98172	Ephrin-B1	EFNB1
44213000	24584000	0	0	103.53	P98175	P98175	RNA-binding protein 10	RBM10
72043000	115610000	0	0	17.17	P98179	P98179	RNA-binding protein 3	RBM3
186610000	364670016	46729000	77282000	11.749	P99999;CON__P62894	P99999	Cytochrome c	CYCS
0	78032000	0	10573000	29.096	Q00059	Q00059	Transcription factor A, mitochondrial	TFAM
16376000	0	0	0	31.806	Q00169	Q00169	Phosphatidylinositol transfer protein alpha isoform	PITPNA
0	632280000	0	0	40.094	Q00325;P12234	Q00325;P12234	Phosphate carrier protein, mitochondrial	SLC25A3
101960000	54176000	44772000	0	141.45	Q00341	Q00341	Vigilin	HDLBP
127310000	49266000	0	0	59.582	Q00537	Q00537	Cyclin-dependent kinase 17	CDK17
274230016	792430016	122770000	137620000	191.61	Q00610;P53675	Q00610	Clathrin heavy chain 1	CLTC
17682000	0	0	0	96.748	Q00653	Q00653	Nuclear factor NF-kappa-B p100 subunit;Nuclear factor NF-kappa-B p52 subunit	NFKB2
104210000	158090000	41394000	72132000	25.177	Q00688	Q00688	Peptidyl-prolyl cis-trans isomerase FKBP3	FKBP3
235180000	488670016	368320000	306340000	38.324	Q00796	Q00796	Sorbitol dehydrogenase	SORD
244180000	436400000	83139000	82054000	90.583	Q00839	Q00839	Heterogeneous nuclear ribonucleoprotein U	HNRNPU
0	0	0	1795000	128.07	Q14324;Q00872	Q14324;Q00872	Myosin-binding protein C, fast-type;Myosin-binding protein C, slow-type	MYBPC2;MYBPC1
3013299968	1895500032	1393699968	1678099968	274.61	Q01082;O15020;P11277;P15508	Q01082	Spectrin beta chain, non-erythrocytic 1	SPTBN1
36139000	0	0	0	41.59	Q01085	Q01085	Nucleolysin TIAR	TIAL1
469710016	1515200000	327060000	336150016	33.488	Q01105;P0DME0;P80349	Q01105;P0DME0	Protein SET;Protein SETSIP	SET;SETSIP
0	33365000	0	0	25.476	Q01130	Q01130	Serine/arginine-rich splicing factor 2	SRSF2
0	0	0	183040000	15.164	Q01469	Q01469	Fatty acid-binding protein, epidermal	FABP5
603289984	859529984	464529984	696689984	51.901	Q01518;P40123	Q01518	Adenylyl cyclase-associated protein 1	CAP1
78877000	97126000	92492000	115260000	57.293	Q01581;P54869;P54868	Q01581	Hydroxymethylglutaryl-CoA synthase, cytoplasmic	HMGCS1
88778000	0	193440000	137680000	14.632	Q01628;P13164;Q01629;Q9CQW9	Q01628;P13164;Q01629;Q9CQW9	Interferon-induced transmembrane protein 3;Interferon-induced transmembrane protein 1;Interferon-induced transmembrane protein 2	IFITM3;IFITM1;IFITM2;Ifitm3
0	0	11834000	0	63.357	Q01638	Q01638	Interleukin-1 receptor-like 1	IL1RL1
1505500032	2587300096	950120000	2664999936	55.01	Q01650;Q7YQK4;Q63016;Q9UM01;Q92536	Q01650	Large neutral amino acids transporter small subunit 1	SLC7A5
2789600	0	0	0	100.83	Q01780	Q01780	Exosome component 10	EXOSC10
18348000	33172000	21623000	0	85.595	Q01813	Q01813	ATP-dependent 6-phosphofructokinase, platelet type	PFKP
124220000	214500000	47102000	51584000	68.477	Q01844	Q01844	RNA-binding protein EWS	EWSR1
19360000	41305000	0	20417000	138.8	Q01970	Q01970	1-phosphatidylinositol 4,5-bisphosphate phosphodiesterase beta-3	PLCB3
48148000	22286000	137860000	39157000	40.066	Q02083	Q02083	N-acylethanolamine-hydrolyzing acid amidase;N-acylethanolamine-hydrolyzing acid amidase subunit alpha;N-acylethanolamine-hydrolyzing acid amidase subunit beta	NAAA
0	60124000	0	0	42.867	Q02127	Q02127	Dihydroorotate dehydrogenase (quinone), mitochondrial	DHODH
0	16445000	0	0	115.93	Q02218	Q02218	2-oxoglutarate dehydrogenase, mitochondrial	OGDH
54749000	0	0	0	110.06	Q02241;E9Q5G3	Q02241	Kinesin-like protein KIF23	KIF23
224670000	580470016	401480000	885640000	295.22	Q02388	Q02388	Collagen alpha-1(VII) chain	COL7A1
95720000	103450000	126910000	89341000	113.75	Q02413	Q02413	Desmoglein-1	DSG1
60364000	26403000	0	0	99.961	Q02487	Q02487	Desmocollin-2	DSC2
31436000	32226000	0	82441000	20.762	Q02543;Q7ZWJ4	Q02543;Q7ZWJ4	60S ribosomal protein L18a	RPL18A;rpl18a
55910000	67923000	0	0	43.439	Q02750;P29678;P36507	Q02750;P29678;P36507	Dual specificity mitogen-activated protein kinase kinase 1;Dual specificity mitogen-activated protein kinase kinase 2	MAP2K1;MAP2K2
795720000	1210700032	1093299968	831830016	51.804	Q02790;Q9TRY0	Q02790	Peptidyl-prolyl cis-trans isomerase FKBP4;Peptidyl-prolyl cis-trans isomerase FKBP4, N-terminally processed	FKBP4
1996800000	652440000	6194400256	5170599936	83.549	Q02809	Q02809	Procollagen-lysine,2-oxoglutarate 5-dioxygenase 1	PLOD1
5458699776	4330800128	13095000064	13806999552	53.879	Q02818	Q02818	Nucleobindin-1	NUCB1
222000000	396720000	163700000	245020000	32.728	Q02878;P21533	Q02878;P21533	60S ribosomal protein L6	RPL6;Rpl6
0	272280000	0	0	34.061	Q02978;P22292	Q02978;P22292	Mitochondrial 2-oxoglutarate/malate carrier protein	SLC25A11
645240000	430360000	0	43689000	20.471	Q03135;P56539	Q03135	Caveolin-1	CAV1
0	4418100	0	0	45.884	Q03154	Q03154	Aminoacylase-1	ACY1
0	13864000	437249984	74675000	93.498	Q03167;P35054	Q03167	Transforming growth factor beta receptor type 3	TGFBR3
28279000	0	0	0	72.66	Q03169	Q03169	Tumor necrosis factor alpha-induced protein 2	TNFAIP2
827230016	805379968	22823000	33472000	69.948	Q03252	Q03252	Lamin-B2	LMNB2
0	1027100	0	0	79.748	Q9NQX3;Q03555	Q9NQX3;Q03555	Gephyrin;Molybdopterin adenylyltransferase;Molybdopterin molybdenumtransferase	GPHN;Gphn
50122000	22787000	57582000	0	33.325	Q04323	Q04323	UBX domain-containing protein 1	UBXN1
258670000	182390000	131410000	83371000	175.49	Q04637;P41110;O43432	Q04637;P41110	Eukaryotic translation initiation factor 4 gamma 1	EIF4G1
40948000	0	54282000	0	20.777	Q04760	Q04760	Lactoylglutathione lyase	GLO1
0	3202300	0	0	40.505	Q04826	Q04826	HLA class I histocompatibility antigen, B-40 alpha chain	HLA-B
40320000	392520000	30363000	75104000	17.259	Q04837	Q04837	Single-stranded DNA-binding protein, mitochondrial	SSBP1
283129984	614310016	93954000	207900000	28.218	Q04917	Q04917	14-3-3 protein eta	YWHAH
0	0	0	390470016	16.691	Q04941	Q04941	Proteolipid protein 2	PLP2
0	0	2419700	0	100.69	Q05086	Q05086	Ubiquitin-protein ligase E3A	UBE3A
0	6263400	0	0	53.542	Q05519	Q05519	Serine/arginine-rich splicing factor 11	SRSF11
0	0	108820000	184290000	93.23	Q05682	Q05682	Caldesmon	CALD1
22142000	0	0	0	68.436	Q06124	Q06124	Tyrosine-protein phosphatase non-receptor type 11	PTPN11
17197000	16071000	53729000	32159000	57.398	Q06203	Q06203	Amidophosphoribosyltransferase	PPAT
25684000	29335000	50385000	0	78.806	Q06210	Q06210	Glutamine--fructose-6-phosphate aminotransferase [isomerizing] 1	GFPT1
583830016	991520000	340729984	584169984	28.723	Q06323	Q06323	Proteasome activator complex subunit 1	PSME1
924230016	595630016	1241500032	1604899968	86.955	Q06481;P15943	Q06481;P15943	Amyloid-like protein 2	APLP2;Aplp2
0	0	38057000	0	43.178	Q06828	Q06828	Fibromodulin	FMOD
4030899968	5369099776	4182400000	4634999808	22.11	Q06830	Q06830	Peroxiredoxin-1	PRDX1
333670016	0	0	0	40.862	Q07000	Q07000	HLA class I histocompatibility antigen, Cw-15 alpha chain	HLA-C
286320000	251790000	277409984	305660000	21.634	Q07020	Q07020	60S ribosomal protein L18	RPL18
105110000	325140000	39239000	0	31.362	Q07021	Q07021	Complement component 1 Q subcomponent-binding protein, mitochondrial	C1QBP
59631000	3195200000	10711000	11196000	66.022	Q07065	Q07065	Cytoskeleton-associated protein 4	CKAP4
170940000	120700000	0	0	157.75	Q07092	Q07092	Collagen alpha-1(XVI) chain	COL16A1
156380000	222940000	25229000	0	195.46	Q07157	Q07157	Tight junction protein ZO-1	TJP1
199650000	218420000	61804000	92980000	48.227	Q07666;Q60749	Q07666;Q60749	KH domain-containing, RNA-binding, signal transduction-associated protein 1	KHDRBS1;Khdrbs1
27476000	58343000	0	0	21.184	Q07812	Q07812	Apoptosis regulator BAX	BAX
23846000	0	0	0	65.309	Q07866	Q07866	Kinesin light chain 1	KLC1
0	0	4666700	0	504.6	Q07954	Q07954	Prolow-density lipoprotein receptor-related protein 1;Low-density lipoprotein receptor-related protein 1 85 kDa subunit;Low-density lipoprotein receptor-related protein 1 515 kDa subunit;Low-density lipoprotein receptor-related protein 1 intracellular domain	LRP1
229660000	539470016	102390000	129780000	27.744	Q07955;Q6NYA0;Q7SXP4	Q07955;Q6NYA0;Q7SXP4	Serine/arginine-rich splicing factor 1;Serine/arginine-rich splicing factor 1B;Serine/arginine-rich splicing factor 1A	SRSF1;srsf1b;srsf1a
118970000	234880000	68336000	59596000	50.435	Q07960	Q07960	Rho GTPase-activating protein 1	ARHGAP1
210750000	127440000	0	0	114.74	Q08174	Q08174	Protocadherin-1	PCDH1
0	39139000	0	0	76.631	Q08188;Q08189	Q08188	Protein-glutamine gamma-glutamyltransferase E;Protein-glutamine gamma-glutamyltransferase E 50 kDa catalytic chain;Protein-glutamine gamma-glutamyltransferase E 27 kDa non-catalytic chain	TGM3
31047000	0	0	0	58.687	Q08209;P16298;P48453	Q08209;P16298;P48453	Serine/threonine-protein phosphatase 2B catalytic subunit alpha isoform;Serine/threonine-protein phosphatase 2B catalytic subunit beta isoform	PPP3CA;PPP3CB;Ppp3cb
77444000	386020000	52306000	0	140.96	Q08211;Q28141;O70133	Q08211;Q28141;O70133	ATP-dependent RNA helicase A	DHX9;Dhx9
88133000	48855000	0	0	100.64	Q08345	Q08345	Epithelial discoidin domain-containing receptor 1	DDR1
107790000128	28600000512	141289996288	54294999040	65.33	Q08380	Q08380	Galectin-3-binding protein	LGALS3BP
0	0	2717900	0	63.109	Q08397	Q08397	Lysyl oxidase homolog 1	LOXL1
180330000	142260000	276150016	431440000	43.122	Q08431	Q08431	Lactadherin;Lactadherin short form;Medin	MFGE8
79170000	136210000	108120000	159490000	99.986	Q08554	Q08554	Desmocollin-1	DSC1
0	0	0	27301000	49.124	Q08629	Q08629	Testican-1	SPOCK1
0	335230016	140250000	386840000	35.213	Q08722	Q08722	Leukocyte surface antigen CD47	CD47
0	0	0	19753000	40.763	Q08752	Q08752	Peptidyl-prolyl cis-trans isomerase D	PPID
138740000	236990000	149990000	86603000	81.074	Q08945	Q08945	FACT complex subunit SSRP1	SSRP1
19576000	0	0	0	86.47	Q08J23	Q08J23	tRNA (cytosine(34)-C(5))-methyltransferase	NSUN2
73238000	170500000	0	0	47.655	Q09028	Q09028	Histone-binding protein RBBP4	RBBP4
64825000	76346000	41192000	0	91.838	Q09161	Q09161	Nuclear cap-binding protein subunit 1	NCBP1
100060000	59314000	731139968	1308899968	84.542	Q09328	Q09328	Alpha-1,6-mannosylglycoprotein 6-beta-N-acetylglucosaminyltransferase A	MGAT5
7122299904	5151399936	214680000	569350016	629.09	Q09666	Q09666	Neuroblast differentiation-associated protein AHNAK	AHNAK
0	0	0	18658000	10.741	Q0VGL1	Q0VGL1	Ragulator complex protein LAMTOR4;Ragulator complex protein LAMTOR4, N-terminally processed	LAMTOR4
47995000	37315000	41587000	32542000	51.55	Q10469	Q10469	Alpha-1,6-mannosyl-glycoprotein 2-beta-N-acetylglucosaminyltransferase	MGAT2
462729984	413260000	2493799936	1819000064	64.732	Q10471;Q8N4A0	Q10471	Polypeptide N-acetylgalactosaminyltransferase 2;Polypeptide N-acetylgalactosaminyltransferase 2 soluble form	GALNT2
175420000	166150000	80878000	107350000	104.64	Q10567;P52303	Q10567;P52303	AP-1 complex subunit beta-1	AP1B1;Ap1b1
0	0	141170000	530670016	19.769	Q10589	Q10589	Bone marrow stromal antigen 2	BST2
12256000	102170000	0	0	58.252	Q10713	Q10713	Mitochondrial-processing peptidase subunit alpha	PMPCA
20905000	0	614520000	120960000	39.075	Q11201	Q11201	CMP-N-acetylneuraminate-beta-galactosamide-alpha-2,3-sialyltransferase 1	ST3GAL1
114700000	46231000	330769984	471120000	38.045	Q11206	Q11206	CMP-N-acetylneuraminate-beta-galactosamide-alpha-2,3-sialyltransferase 4	ST3GAL4
38866000	14087000	0	0	46.382	Q12765	Q12765	Secernin-1	SCRN1
0	2682100	0	0	134.28	Q12768	Q12768	WASH complex subunit strumpellin	KIAA0196
14261000	14490000	12842000	0	40.079	Q12792	Q12792	Twinfilin-1	Twf1;TWF1
0	6087000	136560000	0	48.368	Q12794	Q12794	Hyaluronidase-1	HYAL1
18226000	71283000	0	0	85.862	Q12797	Q12797	Aspartyl/asparaginyl beta-hydroxylase	ASPH
408310016	280830016	1517799936	501289984	54.64	Q12805	Q12805	EGF-containing fibulin-like extracellular matrix protein 1	EFEMP1
20688000	0	147670000	0	34.985	Q12841;Q62632	Q12841;Q62632	Follistatin-related protein 1	FSTL1;Fstl1
39658000	46194000	0	0	34.18	Q12846	Q12846	Syntaxin-4	STX4
341920000	54316000	11997000	14851000	113.32	Q12860	Q12860	Contactin-1	CNTN1
167160000	167840000	106860000	96080000	58.848	Q12874	Q12874	Splicing factor 3A subunit 3	SF3A3
0	2373700	0	0	213.57	Q12888	Q12888	Tumor suppressor p53-binding protein 1	TP53BP1
138110000	61243000	57514000	0	34.352	Q12904	Q12904	Aminoacyl tRNA synthase complex-interacting multifunctional protein 1;Endothelial monocyte-activating polypeptide 2	AIMP1
780600000	884809984	725910016	454540000	43.062	Q12905	Q12905	Interleukin enhancer-binding factor 2	ILF2
757310016	1358700032	432790016	511620000	95.337	Q12906;Q96SI9	Q12906	Interleukin enhancer-binding factor 3	ILF3
96344000	199690000	175730000	166420000	40.228	Q12907	Q12907	Vesicular integral-membrane protein VIP36	LMAN2
168140000	1019900032	322230016	306120000	80.109	Q12931	Q12931	Heat shock protein 75 kDa, mitochondrial	TRAP1
8207900	0	0	0	55.859	Q12933	Q12933	TNF receptor-associated factor 2	TRAF2
147180000	116670000	0	85429000	100.45	Q12959;Q811D0	Q12959;Q811D0	Disks large homolog 1	DLG1;Dlg1
13265000	24474000	30556000	17990000	127.06	Q12965;O00160;P70248	Q12965	Unconventional myosin-Ie	MYO1E
11804000	86466000	0	0	35.816	Q13011	Q13011	Delta(3,5)-Delta(2,4)-dienoyl-CoA isomerase, mitochondrial	ECH1
8897700	8408300	0	0	144.75	Q13045	Q13045	Protein flightless-1 homolog	FLII
53058000	119340000	0	0	62.328	Q13057;Q8MIR4	Q13057	Bifunctional coenzyme A synthase;Phosphopantetheine adenylyltransferase;Dephospho-CoA kinase	COASY
37972000	23950000	42405000	0	55.536	Q13098	Q13098	COP9 signalosome complex subunit 1	GPS1
5430900	0	0	0	65.615	Q13123	Q13123	Protein Red	Ik;IK
71399000	74615000	96951000	0	31.236	Q13126	Q13126	S-methyl-5-thioadenosine phosphorylase	MTAP
20789000	0	0	0	44.739	Q13148	Q13148	TAR DNA-binding protein 43	TARDBP
292910016	123200000	67107000	64674000	30.84	Q13151	Q13151	Heterogeneous nuclear ribonucleoprotein A0	HNRNPA0
57310000	0	0	0	35.348	Q13155	Q13155	Aminoacyl tRNA synthase complex-interacting multifunctional protein 2	AIMP2
213370000	651350016	122990000	81037000	30.54	Q13162;O08807	Q13162;O08807	Peroxiredoxin-4	PRDX4;Prdx4
192110000	243900000	98053000	106650000	58.042	Q13177;O75914;Q13153	Q13177	Serine/threonine-protein kinase PAK 2;PAK-2p27;PAK-2p34	PAK2
137790000	526169984	85701000	81402000	20.811	Q13185	Q13185	Chromobox protein homolog 3	CBX3
462630016	346870016	234380000	247640000	100.2	Q13200	Q13200	26S proteasome non-ATPase regulatory subunit 2	PSMD2
17088000	0	2700499968	1896800000	83.121	Q13214	Q13214	Semaphorin-3B	SEMA3B
89611000	107110000	34522000	47054000	57.579	Q13217;Q27968;Q91YW3	Q13217	DnaJ homolog subfamily C member 3	DNAJC3
0	0	5608100	0	19.015	Q13232	Q13232	Nucleoside diphosphate kinase 3	NME3
38914000	27243000	0	0	25.542	Q13242	Q13242	Serine/arginine-rich splicing factor 9	SRSF9
455620000	468750016	183790000	103240000	88.549	Q13263	Q13263	Transcription intermediary factor 1-beta	TRIM28
724380032	815539968	375609984	177050000	52.164	Q13283	Q13283	Ras GTPase-activating protein-binding protein 1	G3BP1
148930000	97602000	0	0	118.39	Q13308;Q8BKG3	Q13308;Q8BKG3	Inactive tyrosine-protein kinase 7	PTK7;Ptk7
163300000	48084000	100220000	119740000	70.782	Q13310;Q1DXH0;P0CP47;P0CP46;P0CB38	Q13310	Polyadenylate-binding protein 4	PABPC4
132830000	49159000	148100000	150170000	217.04	Q13332;B0V2N1	Q13332	Receptor-type tyrosine-protein phosphatase S	PTPRS
327980000	331140000	271620000	279160000	36.501	Q13347	Q13347	Eukaryotic translation initiation factor 3 subunit I	EIF3I
24808000	23049000	235120000	280740000	19.611	Q13361	Q13361	Microfibrillar-associated protein 5	MFAP5
204060000	357460000	117790000	195300000	16.495	Q13404;Q15819	Q13404;Q15819	Ubiquitin-conjugating enzyme E2 variant 1;Ubiquitin-conjugating enzyme E2 variant 2	UBE2V1;UBE2V2
0	14553000	0	0	19.198	Q13405;Q5EA71	Q13405;Q5EA71	39S ribosomal protein L49, mitochondrial	MRPL49
72697000	105620000	40655998976	25536000000	68.985	Q13421	Q13421	Mesothelin;Megakaryocyte-potentiating factor;Mesothelin, cleaved form	MSLN
0	67905000	0	0	113.89	Q13423	Q13423	NAD(P) transhydrogenase, mitochondrial	NNT
0	21234000	0	0	152.1	Q13428;O08784	Q13428;O08784	Treacle protein	TCOF1;Tcof1
0	0	39518000	0	85.046	Q13433	Q13433	Zinc transporter ZIP6	SLC39A6
271960000	302390016	96273000	185430000	100.23	Q13435	Q13435	Splicing factor 3B subunit 2	SF3B2
31585000	34666000	56087000	65270000	75.561	Q13438	Q13438	Protein OS-9	OS9
172150000	55127000	193770000	270089984	90.555	Q13443	Q13443	Disintegrin and metalloproteinase domain-containing protein 9	ADAM9
614160000	189210000	1483200000	188230000	92.958	Q13444	Q13444	Disintegrin and metalloproteinase domain-containing protein 15	ADAM15
6604100	24112000	0	0	25.206	Q13445	Q13445	Transmembrane emp24 domain-containing protein 1	TMED1
69302000	0	102110000	0	70.754	Q13492;O60641	Q13492	Phosphatidylinositol-binding clathrin assembly protein	PICALM
48254000	45010000	222220000	258660000	47.687	Q13501	Q13501	Sequestosome-1	SQSTM1
0	22750000	0	0	51.462	Q13505	Q13505	Metaxin-1	MTX1
48200000	0	0	0	50.418	Q13509	Q13509	Tubulin beta-3 chain	Tubb3;TUBB3
859449984	525809984	4649299968	3286899968	44.659	Q13510	Q13510	Acid ceramidase;Acid ceramidase subunit alpha;Acid ceramidase subunit beta	ASAH1
93716000	59718000	47139000	52054000	55.102	Q13547	Q13547	Histone deacetylase 1	HDAC1
197150000	116670000	133870000	101700000	44.23	Q13561	Q13561	Dynactin subunit 2	DCTN2
17694000	0	0	0	60.246	Q13564	Q13564	NEDD8-activating enzyme E1 regulatory subunit	NAE1
27300000	0	0	0	61.494	Q13573	Q13573	SNW domain-containing protein 1	SNW1
0	5124100	0	0	77.422	Q13586	Q13586	Stromal interaction molecule 1	STIM1
0	8125500	0	0	120.61	Q13591	Q13591	Semaphorin-5A	SEMA5A
135260000	161220000	113760000	135110000	59.069	Q13596	Q13596	Sorting nexin-1	SNX1
0	5378000	0	0	89.69	Q13616	Q13616	Cullin-1	Cul1;CUL1
0	6742700	0	0	86.982	Q13617	Q13617	Cullin-2	CUL2
0	0	8172600	0	88.929	Q13618	Q13618	Cullin-3	CUL3
0	0	12550000	0	87.679	Q13619	Q13619	Cullin-4A	CUL4A
27645000	68481000	23561000	0	103.98	Q13620	Q13620	Cullin-4B	CUL4B
0	0	24904000	0	35.892	Q13630	Q13630	GDP-L-fucose synthase	TSTA3
0	51282000	0	0	24.997	Q13637;O14966;P57729	Q13637;O14966;P57729	Ras-related protein Rab-32;Ras-related protein Rab-7L1;Ras-related protein Rab-38	RAB32;RAB29;RAB38
169140000	105270000	59762000	62189000	46.031	Q13641	Q13641	Trophoblast glycoprotein	TPBG
41584000	436409984	15391000	0	91.916	Q13724	Q13724	Mannosyl-oligosaccharide glucosidase	MOGS
875560000	639920000	0	0	65.102	Q13740;Q9BH13	Q13740;Q9BH13	CD166 antigen	ALCAM
33401999360	11690999808	79467000	90444000	129.57	Q13751	Q13751	Laminin subunit beta-3	LAMB3
21373999104	3882899968	51557000	35045000	130.97	Q13753	Q13753	Laminin subunit gamma-2	LAMC2
2792900096	3303899904	1636099968	2031100032	284.54	Q13813;P07751	Q13813;P07751	Spectrin alpha chain, non-erythrocytic 1	SPTAN1
49578000	109190000	0	0	52.562	Q13867	Q13867	Bleomycin hydrolase	BLMH
0	0	0	2149300	49.601	Q13895	Q13895	Bystin	BYSL
35077000	0	116010000	34480000	26.319	Q13907	Q13907	Isopentenyl-diphosphate Delta-isomerase 1	IDI1
26889000	13625000	0	0	50.302	Q13952	Q13952	Nuclear transcription factor Y subunit gamma	NFYC
81719000	83160000	41430000	0	225.49	Q14008;A2AGT5	Q14008	Cytoskeleton-associated protein 5	CKAP5
0	0	6373600	0	18.648	Q14011	Q14011	Cold-inducible RNA-binding protein	CIRBP
173090000	177340000	110520000	280729984	15.945	Q14019	Q14019	Coactosin-like protein	COTL1
1019800000	702480000	504630016	601310016	38.434	Q14103	Q14103	Heterogeneous nuclear ribonucleoprotein D0	HNRNPD
0	0	0	126200000	54.29	Q14108	Q14108	Lysosome membrane protein 2	SCARB2
365560000	241800000	0	0	151.25	Q14112	Q14112	Nidogen-2	NID2
2959600128	1696199936	6904999936	5204299776	97.44	Q14118	Q14118	Dystroglycan;Alpha-dystroglycan;Beta-dystroglycan	DAG1
746150016	405030016	369420000	425169984	122.29	Q14126	Q14126	Desmoglein-2	DSG2
450550016	759680000	23902000	42963000	65.834	Q14134	Q14134	Tripartite motif-containing protein 29	TRIM29
881569984	504230016	494600000	317750016	166.57	Q14152	Q14152	Eukaryotic translation initiation factor 3 subunit A	EIF3A
4770200	0	0	0	87.498	Q15052;Q14155	Q15052;Q14155	Rho guanine nucleotide exchange factor 6;Rho guanine nucleotide exchange factor 7	ARHGEF6;ARHGEF7
70975000	15463000	23903000	0	114.53	Q14157	Q14157	Ubiquitin-associated protein 2-like	UBAP2L
25096000	13175000	23093000	0	174.88	Q14160;Q80U72	Q14160;Q80U72	Protein scribble homolog	SCRIB;Scrib
11786000	107410000	0	0	32.233	Q14165;A9C3P0	Q14165	Malectin	MLEC
68450000	97182000	37447000	20577000	74.403	Q14166	Q14166	Tubulin--tyrosine ligase-like protein 12	TTLL12
0	0	3467700	0	65.947	Q14181	Q14181	DNA polymerase alpha subunit B	POLA2
101320000	93297000	0	0	61.963	Q14195;Q14194	Q14195	Dihydropyrimidinase-related protein 3	DPYSL3
60484000	71379000	45789000	78021000	141.69	Q14203	Q14203	Dynactin subunit 1	DCTN1
20543000	0	0	0	532.4	Q14204	Q14204	Cytoplasmic dynein 1 heavy chain 1	DYNC1H1
24263000	31705000	26126000	0	33.712	Q14232	Q14232	Translation initiation factor eIF-2B subunit alpha	EIF2B1
0	0	0	48457000	46.402	Q14240	Q14240	Eukaryotic initiation factor 4A-II;Eukaryotic initiation factor 4A-II, N-terminally processed	EIF4A2
297630016	190830000	320400000	338569984	61.585	Q14247	Q14247	Src substrate cortactin	CTTN
87143000	88912000	61033000	112990000	47.064	Q14254;Q60634;Q98TZ8	Q14254;Q60634	Flotillin-2	FLOT2;Flot2
2943800	0	0	0	36.876	Q14257	Q14257	Reticulocalbin-2	RCN2
0	0	18096000	0	40.251	Q14320	Q14320	Protein FAM50A	Fam50a;FAM50A
16511000	16761000	77160000	0	44.049	Q14344;P27601	Q14344	Guanine nucleotide-binding protein subunit alpha-13	GNA13
20155000	23821000	0	0	38.281	Q14376	Q14376	UDP-glucose 4-epimerase	GALE
60825000	80233000	0	0	79.676	Q14393	Q14393	Growth arrest-specific protein 6	GAS6
8177100	0	0	0	72.609	Q14435	Q14435	Polypeptide N-acetylgalactosaminyltransferase 3	GALNT3
225690000	111430000	73647000	94361000	78.365	Q14444;Q60865	Q14444;Q60865	Caprin-1	CAPRIN1;Caprin1
29458000	75865000	0	34745000	59.379	Q14498	Q14498	RNA-binding protein 39	RBM39
18614999040	187790000	28667000	31098000	26.264	Q14512	Q14512	Fibroblast growth factor-binding protein 1	FGFBP1
0	0	0	21682000	59.594	Q14554	Q14554	Protein disulfide-isomerase A5	PDIA5
0	3339600	13874000	0	39.393	Q14558	Q14558	Phosphoribosyl pyrophosphate synthase-associated protein 1	PRPSAP1
392460000	146170000	0	0	88.888	Q14563	Q14563	Semaphorin-3A	SEMA3A
412280000	330329984	119980000	85376000	92.888	Q14566	Q14566	DNA replication licensing factor MCM6	MCM6
1645200000	588169984	16852000	15275000	99.968	Q14574	Q14574	Desmocollin-3	DSC3
68901000	70586000	82920000	96176000	70.253	Q14651	Q14651	Plastin-1	PLS1
0	9550700	0	0	47.219	Q14653	Q14653	Interferon regulatory factor 3	IRF3
32114000	30447000	0	0	68.259	Q14677	Q14677	Clathrin interactor 1	CLINT1
27785000	57160000	20929000	18228000	143.23	Q14683;O93308	Q14683;O93308	Structural maintenance of chromosomes protein 1A	SMC1A;smc1a
0	6564700	0	0	22.988	Q14691	Q14691	DNA replication complex GINS protein PSF1	GINS1
0	21355000	0	0	87.133	Q14694	Q14694	Ubiquitin carboxyl-terminal hydrolase 10	USP10
35014000	140960000	0	0	26.076	Q14696	Q14696	LDLR chaperone MESD	MESDC2
4360600064	7969399808	3592800000	3918799872	106.87	Q14697	Q14697	Neutral alpha-glucosidase AB	GANAB
0	0	46197000	0	117.75	Q14703	Q14703	Membrane-bound transcription factor site-1 protease	MBTPS1
37548000	62160000	35780000	0	69.991	Q14738	Q14738	Serine/threonine-protein phosphatase 2A 56 kDa regulatory subunit delta isoform	PPP2R5D
26745000	93010000	0	0	99.326	Q14764	Q14764	Major vault protein	MVP
0	0	15556000	77379000	186.79	Q14766;Q8CG19	Q14766;Q8CG19	Latent-transforming growth factor beta-binding protein 1	LTBP1;Ltbp1
0	0	0	49796000	195.05	Q14767	Q14767	Latent-transforming growth factor beta-binding protein 2	LTBP2
0	3274100	0	0	39.319	Q147X3	Q147X3	N-alpha-acetyltransferase 30	NAA30
0	10994000	0	0	9.2628	Q14802	Q14802	FXYD domain-containing ion transport regulator 3	FXYD3
24035000	31055000	0	0	218	Q14839;A2A8L1;Q8TDI0;Q12873	Q14839;A2A8L1;Q8TDI0	Chromodomain-helicase-DNA-binding protein 4;Chromodomain-helicase-DNA-binding protein 5	CHD4;Chd5;CHD5
215350000	187310000	78854000	79596000	29.717	Q14847	Q14847	LIM and SH3 domain protein 1	LASP1
0	0	0	22253000	22.35	Q14919	Q14919	Dr1-associated corepressor	DRAP1
12979000	0	0	0	63.922	Q14956	Q14956	Transmembrane glycoprotein NMB	GPNMB
97546000	239110000	408609984	300329984	220.62	Q14966	Q14966	Zinc finger protein 638	ZNF638
1710000000	2644699904	775150016	1190099968	97.169	Q14974;P52297	Q14974;P52297	Importin subunit beta-1;Importin subunit beta	KPNB1;kpnb1
21426000	1872200	0	0	73.602	Q14978	Q14978	Nucleolar and coiled-body phosphoprotein 1	NOLC1
1022000000	639750016	745470016	1808800000	238.26	Q14980	Q14980	Nuclear mitotic apparatus protein 1	NUMA1
32639000	0	0	0	164.98	Q14C86	Q14C86	GTPase-activating protein and VPS9 domain-containing protein 1	GAPVD1
8752200	0	0	0	82.562	Q15003	Q15003	Condensin complex subunit 2	NCAPH
6750000	28927000	0	0	25.003	Q15005	Q15005	Signal peptidase complex subunit 2	SPCS2
14319000	95489000	0	0	34.833	Q15006	Q15006	ER membrane protein complex subunit 2	EMC2
9530300	0	0	0	44.243	Q15007	Q15007	Pre-mRNA-splicing regulator WTAP	WTAP
67245000	138630000	83630000	39294000	45.531	Q15008	Q15008	26S proteasome non-ATPase regulatory subunit 6	PSMD6
0	0	95255000	0	26.8	Q15012	Q15012	Lysosomal-associated transmembrane protein 4A	LAPTM4A
367160000	365329984	334140000	388910016	41.487	Q15019;P42207	Q15019	Septin-2	SEPT2
0	8557500	0	0	109.62	Q15020	Q15020	Squamous cell carcinoma antigen recognized by T-cells 3	Sart3;SART3
79874000	21385000	39326000	0	157.18	Q15021	Q15021	Condensin complex subunit 1	NCAPD2
17327000	20516000	0	0	31.821	Q15024	Q15024	Exosome complex component RRP42	EXOSC7
0	0	0	13432000	81.535	Q15027	Q15027	Arf-GAP with coiled-coil, ANK repeat and PH domain-containing protein 1	ACAP1
43346000	153410000	44847000	0	109.43	Q15029	Q15029	116 kDa U5 small nuclear ribonucleoprotein component	EFTUD2
81693000	54055000	76274000	135690000	54.212	Q15043	Q15043	Zinc transporter ZIP14	SLC39A14
450820000	573049984	142440000	35841000	68.047	Q15046	Q15046	Lysine--tRNA ligase	KARS
90943000	50036000	0	0	27.341	Q15056	Q15056	Eukaryotic translation initiation factor 4H	Eif4h;EIF4H
163330000	71330000	9794700	34384000	162.46	Q15075	Q15075	Early endosome antigen 1	EEA1
468800000	1398400000	1464700032	763910016	48.121	Q15084	Q15084	Protein disulfide-isomerase A6	PDIA6
78318000	110240000	106260000	106270000	25.734	Q15102	Q15102	Platelet-activating factor acetylhydrolase IB subunit gamma	PAFAH1B3
21202000	440240000	0	10548000	26.352	Q15125	Q15125	3-beta-hydroxysteroid-Delta(8),Delta(7)-isomerase	EBP
3259399936	3541900032	2399500032	6121200128	531.78	Q15149	Q15149	Plectin	PLEC
0	22689000	0	0	39.38	Q15165	Q15165	Serum paraoxonase/arylesterase 2	PON2
1039600000	1285799936	887910016	812380032	32.66	Q15181	Q15181	Inorganic pyrophosphatase	PPA1
219230000	88330000	0	0	57.157	Q15223;Q9JKF6	Q15223	Nectin-1	PVRL1
477280000	451830016	209670000	118250000	54.231	Q15233	Q15233	Non-POU domain-containing octamer-binding protein	NONO
48582000	41527000	73622000	51707000	40.667	Q15257;P58389	Q15257	Serine/threonine-protein phosphatase 2A activator	PPP2R4
350480000	189830000	611539968	280020000	162.1	Q15262	Q15262	Receptor-type tyrosine-protein phosphatase kappa	PTPRK
89054000	499289984	95085000	118920000	38.89	Q15293	Q15293	Reticulocalbin-1	RCN1
0	60604000	0	0	22.761	Q15363	Q15363	Transmembrane emp24 domain-containing protein 2	TMED2
787520000	275520000	372620000	232510000	37.497	Q15365;P57721	Q15365	Poly(rC)-binding protein 1	PCBP1
172040000	108870000	0	0	38.58	Q15366	Q15366	Poly(rC)-binding protein 2	PCBP2
29051000	36843000	0	0	12.473	Q15369	Q15369	Transcription elongation factor B polypeptide 1	TCEB1
29509000	65412000	0	0	13.133	Q15370	Q15370	Transcription elongation factor B polypeptide 2	TCEB2
0	272220000	0	0	16.298	Q15388	Q15388	Mitochondrial import receptor subunit TOM20 homolog	TOMM20
129630000	418209984	103980000	115610000	135.58	Q15393;Q1LVE8;Q9W0M7	Q15393	Splicing factor 3B subunit 3	SF3B3
39764000	0	47394000	0	31.54	Q15404	Q15404	Ras suppressor protein 1	RSU1
71954000	0	0	0	44.385	Q15427	Q15427	Splicing factor 3B subunit 4	SF3B4
129810000	135390000	0	69483000	49.255	Q15428	Q15428	Splicing factor 3A subunit 2	SF3A2
41792000	69342000	0	0	41.564	Q15435;Q5HZV9;Q3UM45	Q15435;Q5HZV9	Protein phosphatase 1 regulatory subunit 7	PPP1R7;Ppp1r7
7190500	23480000	0	0	86.16	Q15436	Q15436	Protein transport protein Sec23A	SEC23A
0	3368000	0	0	86.478	Q15437	Q15437	Protein transport protein Sec23B	SEC23B
614470016	580270016	316960000	317870016	88.885	Q15459	Q15459	Splicing factor 3A subunit 1	SF3A1
0	0	8391600	0	33.252	Q15493	Q15493	Regucalcin	RGN
0	0	0	42678000	51.611	Q15517	Q15517	Corneodesmosin	CDSN
0	6863200	0	0	33.331	Q15526	Q15526	Surfeit locus protein 1	SURF1
0	4636800	0	0	59.593	Q15554	Q15554	Telomeric repeat-binding factor 2	TERF2
71682998272	19704000512	675059968	1004700032	74.68	Q15582	Q15582	Transforming growth factor-beta-induced protein ig-h3	TGFBI
15043000	0	23224000	0	37.413	Q15599;Q9JHL1	Q15599;Q9JHL1	Na(+)/H(+) exchange regulatory cofactor NHE-RF2	SLC9A3R2;Slc9a3r2
76143000	167680000	71697000	76082000	26.183	Q15631	Q15631	Translin	TSN
189560000	150260000	83948000	73338000	68.329	Q15637;Q64213	Q15637;Q64213	Splicing factor 1	SF1;Sf1
9212500	0	0	0	68.351	Q15642	Q15642	Cdc42-interacting protein 4	TRIP10
0	10185000	0	0	50.287	Q15654	Q15654	Thyroid receptor-interacting protein 6	TRIP6
407840000	448560000	233130000	216890000	29.999	Q15691;Q9UPY8	Q15691	Microtubule-associated protein RP/EB family member 1	MAPRE1
308600000	208060000	133260000	93853000	36.091	Q15717	Q15717	ELAV-like protein 1	ELAVL1
32479000	142660000	0	0	41.9	Q15738	Q15738	Sterol-4-alpha-carboxylate 3-dehydrogenase, decarboxylating	NSDHL
0	0	7470200	0	210.71	Q15746	Q15746	Myosin light chain kinase, smooth muscle;Myosin light chain kinase, smooth muscle, deglutamylated form	MYLK
2715200000	3099800064	1551800064	3171699968	56.598	Q15758	Q15758	Neutral amino acid transporter B(0)	SLC1A5
39739000	58967000	0	0	34.559	Q15785	Q15785	Mitochondrial import receptor subunit TOM34	TOMM34
5219100	0	0	0	59.345	Q15813	Q15813	Tubulin-specific chaperone E	TBCE
0	0	2788400128	3590400000	47.122	Q15818;Q62443	Q15818;Q62443	Neuronal pentraxin-1	NPTX1;Nptx1
69648000	51902000	0	0	66.452	Q15833	Q15833	Syntaxin-binding protein 2	STXBP2
39094000	0	0	0	11.309	Q15836;P63027	Q15836;P63027	Vesicle-associated membrane protein 3;Vesicle-associated membrane protein 2	VAMP3;VAMP2
10917000	0	0	0	7.8547	Q15847	Q15847	Adipogenesis regulatory factor	ADIRF
313140000	112650000	395820000	1107200000	52.025	Q15904	Q15904	V-type proton ATPase subunit S1	ATP6AP1
137440000	139410000	219530000	252680000	61.277	Q15942;Q62523	Q15942	Zyxin	ZYX
429400000	445950016	268140000	360150016	50.679	Q16181;Q6ZU15	Q16181	Septin-7	SEPT7
18806000	30681000	13340000	17969000	42.153	Q16186;Q9JMB5	Q16186;Q9JMB5	Proteasomal ubiquitin receptor ADRM1	ADRM1;Adrm1
0	11578000	0	0	53.29	Q16204	Q16204	Coiled-coil domain-containing protein 6	CCDC6
1692800000	772320000	2968900096	2272100096	29.13	Q16270;Q61581	Q16270	Insulin-like growth factor-binding protein 7	IGFBP7
38345000	53651000	57026000	0	86.254	Q16394;P97464	Q16394;P97464	Exostosin-1	EXT1;Ext1
89194000	60347000	154580000	83448000	56.195	Q16401	Q16401	26S proteasome non-ATPase regulatory subunit 5	PSMD5
69357000	560640000	70331000	79582000	126.97	Q16531	Q16531	DNA damage-binding protein 1	DDB1
0	2145000	0	0	17.781	Q16540	Q16540	39S ribosomal protein L23, mitochondrial	MRPL23
141730000	174980000	176420000	214960000	44.468	Q16543	Q16543	Hsp90 co-chaperone Cdc37;Hsp90 co-chaperone Cdc37, N-terminally processed	CDC37
53982000	49202000	136790000	0	62.293	Q16555	Q16555	Dihydropyrimidinase-related protein 2	DPYSL2
167770000	292889984	0	0	28.565	Q16563	Q16563	Synaptophysin-like protein 1	SYPL1
280860000	508240000	221000000	227420000	47.82	Q16576;Q24572	Q16576	Histone-binding protein RBBP7	RBBP7
1172800000	616569984	73194000	46789000	60.673	Q16610	Q16610	Extracellular matrix protein 1	ECM1
27345000	0	0	0	59.143	Q16625	Q16625	Occludin	OCLN
68621000	47773000	0	0	59.209	Q16630	Q16630	Cleavage and polyadenylation specificity factor subunit 6	CPSF6
23300000	18363000	0	0	36.431	Q16651	Q16651	Prostasin;Prostasin light chain;Prostasin heavy chain	PRSS8
217950000	273209984	296460000	403710016	54.529	Q16658;Q61553	Q16658;Q61553	Fascin	FSCN1;Fscn1
0	116240000	0	0	36.067	Q16698	Q16698	2,4-dienoyl-CoA reductase, mitochondrial	DECR1
0	19859000	0	0	13.459	Q16718	Q16718	NADH dehydrogenase [ubiquinone] 1 alpha subcomplex subunit 5	NDUFA5
6855300	86330000	0	0	30.18	Q16740;O88696;B9EAG5;Q4L4J5;Q2GJB4;Q2GFT8;Q5GS83	Q16740;O88696	ATP-dependent Clp protease proteolytic subunit, mitochondrial	CLPP;Clpp
0	39121000	0	0	33.429	Q16762	Q16762	Thiosulfate sulfurtransferase	TST
0	50140000	0	0	23.845	Q16763	Q16763	Ubiquitin-conjugating enzyme E2 S	UBE2S
32763000832	12533999616	140190000	133460000	366.65	Q16787	Q16787	Laminin subunit alpha-3	LAMA3
0	10696000	0	0	42.509	Q16795	Q16795	NADH dehydrogenase [ubiquinone] 1 alpha subcomplex subunit 9, mitochondrial	NDUFA9
0	29488000	0	0	70.698	Q16822	Q16822	Phosphoenolpyruvate carboxykinase [GTP], mitochondrial	PCK2
12525000	74349000	0	0	34.293	Q16836	Q16836	Hydroxyacyl-coenzyme A dehydrogenase, mitochondrial	HADH
0	0	33361000	22255000	40.172	Q16842	Q16842	CMP-N-acetylneuraminate-beta-galactosamide-alpha-2,3-sialyltransferase 2	ST3GAL2
256900000	299560000	1087200000	518100000	56.94	Q16851;Q91ZJ5	Q16851;Q91ZJ5	UTP--glucose-1-phosphate uridylyltransferase	UGP2;Ugp2
110090000	58074000	154070000	153830000	70.905	Q16881;Q9JMH6	Q16881	Thioredoxin reductase 1, cytoplasmic	TXNRD1
69208000	599080000	0	0	83.677	Q16891	Q16891	MICOS complex subunit MIC60	IMMT
60680000	99646000	0	0	85.104	Q1KMD3	Q1KMD3	Heterogeneous nuclear ribonucleoprotein U-like protein 2	HNRNPUL2
6454600	0	0	0	62.695	Q9UQ13	Q9UQ13	Leucine-rich repeat protein SHOC-2	shoc2;SHOC2
40046000	33235000	0	0	110.11	Q24JP5	Q24JP5	Transmembrane protein 132A	TMEM132A
0	1055300	0	0	135.62	Q27J81	Q27J81	Inverted formin-2	INF2
0	0	0	20684000	40.968	Q29963;Q29865;P01893	Q29963;Q29865	HLA class I histocompatibility antigen, Cw-6 alpha chain;HLA class I histocompatibility antigen, Cw-18 alpha chain	HLA-C
0	0	0	56603000	42.915	Q29983	Q29983	MHC class I polypeptide-related sequence A	MICA
0	9059900	0	0	27.598	Q2TAA2	Q2TAA2	Isoamyl acetate-hydrolyzing esterase 1 homolog	IAH1
0	4362500	0	0	89.252	Q32MZ4	Q32MZ4	Leucine-rich repeat flightless-interacting protein 1	LRRFIP1
54086000	67292000	329830016	479830016	83.393	Q32P28;Q8CG71	Q32P28	Prolyl 3-hydroxylase 1	LEPRE1
26594000	24618000	30305000	0	58.946	Q3LXA3;Q4KLZ6	Q3LXA3	Bifunctional ATP-dependent dihydroxyacetone kinase/FAD-AMP lyase (cyclizing);ATP-dependent dihydroxyacetone kinase;FAD-AMP lyase (cyclizing)	DAK
22245000	0	0	0	21.701	Q3MHD2	Q3MHD2	Protein LSM12 homolog	LSM12
12989000	0	0	0	143.62	Q3T906	Q3T906	N-acetylglucosamine-1-phosphotransferase subunits alpha/beta;N-acetylglucosamine-1-phosphotransferase subunit alpha;N-acetylglucosamine-1-phosphotransferase subunit beta	GNPTAB
0	0	20586000	0	89.534	Q3V5L5	Q3V5L5	Alpha-1,6-mannosylglycoprotein 6-beta-N-acetylglucosaminyltransferase B	MGAT5B
2350800	0	0	0	79.548	Q3YEC7	Q3YEC7	Rab-like protein 6	RABL6
0	33628000	0	0	11.354	Q3ZAQ7	Q3ZAQ7	Vacuolar ATPase assembly integral membrane protein VMA21	VMA21
11547000	0	0	0	49.775	Q3ZCM7	Q3ZCM7	Tubulin beta-8 chain	TUBB8
0	19789000	0	0	39.646	Q3ZCQ8	Q3ZCQ8	Mitochondrial import inner membrane translocase subunit TIM50	TIMM50
0	0	74274000	0	55.815	Q495W5;Q8BHC9;Q68FV3	Q495W5	Alpha-(1,3)-fucosyltransferase 11	FUT11
0	26792000	0	0	49.432	Q4G0N4	Q4G0N4	NAD kinase 2, mitochondrial	NADK2
23682000	0	89467000	61667000	50.566	Q4G148	Q4G148	Glucoside xylosyltransferase 1	GXYLT1
0	0	6654099968	4642800128	390.17	Q4LDE5	Q4LDE5	Sushi, von Willebrand factor type A, EGF and pentraxin domain-containing protein 1	SVEP1
24412000	0	0	0	82.946	Q6PJT7;Q8BJ05	Q6PJT7	Zinc finger CCCH domain-containing protein 14	ZC3H14
0	0	0	45176000	95.988	Q4V328	Q4V328	GRIP1-associated protein 1	GRIPAP1
14518000	28181000	18133000	0	16.62	Q4VC31	Q4VC31	Coiled-coil domain-containing protein 58	CCDC58
14867000	15255000	0	0	37.19	Q52LJ0	Q52LJ0	Protein FAM98B	FAM98B
0	0	26498000	0	51.735	Q53EL6	Q53EL6	Programmed cell death protein 4	PDCD4
28109000	0	0	0	54.178	Q53EZ4	Q53EZ4	Centrosomal protein of 55 kDa	CEP55
0	0	20295000	0	17.092	Q53GA4	Q53GA4	Pleckstrin homology-like domain family A member 2	PHLDA2
91679000	174700000	0	0	34.324	Q53GQ0	Q53GQ0	Very-long-chain 3-oxoacyl-CoA reductase	HSD17B12
13824000	24472000	0	0	65.38	Q53GS9	Q53GS9	U4/U6.U5 tri-snRNP-associated protein 2	USP39
6534000	0	0	0	47.137	Q53H12;Q7ZW00	Q53H12	Acylglycerol kinase, mitochondrial	AGK
0	0	0	19138000	28.663	Q53H96	Q53H96	Pyrroline-5-carboxylate reductase 3	PYCRL
18023000	0	0	0	28.242	Q53S08;Q9H0N0	Q53S08;Q9H0N0	Ras-related protein Rab-6C	RAB6C
16422000	0	0	0	42.003	Q562R1	Q562R1	Beta-actin-like protein 2	ACTBL2
3316200	0	0	0	16.953	Q56VL3	Q56VL3	OCIA domain-containing protein 2	OCIAD2
0	14191000	0	0	21.789	Q587I9	Q587I9	Vesicle transport protein SFT2C	SFT2D3
0	0	0	9222100	58.264	Q58FF6	Q58FF6	Putative heat shock protein HSP 90-beta 4	HSP90AB4P
481089984	173320000	558590016	0	44.348	Q58FF8	Q58FF8	Putative heat shock protein HSP 90-beta 2	HSP90AB2P
0	0	0	11462000	47.711	Q58FG1	Q58FG1	Putative heat shock protein HSP 90-alpha A4	HSP90AA4P
2376400	0	0	0	101.06	Q9UN70	Q9UN70	Protocadherin gamma-C3	PCDHGC3
0	0	5353100	0	21.175	Q9UM00;Q5I0H4	Q9UM00;Q5I0H4	Transmembrane and coiled-coil domain-containing protein 1;Transmembrane and coiled-coil domains protein 1	TMCO1;Tmco1
39137000	293400000	0	0	117.41	Q5JRX3	Q5JRX3	Presequence protease, mitochondrial	PITRM1
37354000	133760000	0	0	66.248	Q5JTV8	Q5JTV8	Torsin-1A-interacting protein 1	TOR1AIP1
0	0	3153800	0	35.714	Q5JU69	Q5JU69	Torsin-2A	TOR2A
205590000	0	0	0	84.468	Q5QJE6	Q5QJE6	Deoxynucleotidyltransferase terminal-interacting protein 2	DNTTIP2
0	57101000	0	0	13.291	Q5RI15	Q5RI15	Cytochrome c oxidase protein 20 homolog	COX20
39257000	75340000	13185000	21729000	28.235	Q5RKV6	Q5RKV6	Exosome complex component MTR3	EXOSC6
0	0	14281000	0	41.053	Q5SGD2	Q5SGD2	Protein phosphatase 1L	PPM1L
0	15435000	0	0	61.206	Q5SSJ5	Q5SSJ5	Heterochromatin protein 1-binding protein 3	HP1BP3
0	0	0	32710000	51.762	Q5SXH7	Q5SXH7	Pleckstrin homology domain-containing family S member 1	PLEKHS1
17438000	24285000	0	0	15.512	Q9Y6H1;Q5T1J5	Q9Y6H1;Q5T1J5	Coiled-coil-helix-coiled-coil-helix domain-containing protein 2;Putative coiled-coil-helix-coiled-coil-helix domain-containing protein CHCHD2P9, mitochondrial	CHCHD2;CHCHD2P9
19026000	21706000	0	0	42.008	Q5T280	Q5T280	Putative methyltransferase C9orf114	C9orf114
0	16517000	0	0	38.155	Q5T440	Q5T440	Putative transferase CAF17, mitochondrial	IBA57
0	6903700	0	0	573.83	Q5T4S7	Q5T4S7	E3 ubiquitin-protein ligase UBR4	UBR4
0	0	279960000	0	127.57	Q5T5C0	Q5T5C0	Syntaxin-binding protein 5	STXBP5
6242900	1438900	0	0	117.11	Q5T6F2	Q5T6F2	Ubiquitin-associated protein 2	UBAP2
0	0	5385300	0	64.135	Q5T749	Q5T749	Keratinocyte proline-rich protein	KPRP
0	0	0	1581400064	72.572	Q5T9A4	Q5T9A4	ATPase family AAA domain-containing protein 3B	ATAD3B
26664000	0	0	0	44.522	Q5TDH0	Q5TDH0	Protein DDI1 homolog 2	DDI2
16502000	16592000	0	0	51.844	Q5TFE4	Q5TFE4	5-nucleotidase domain-containing protein 1	NT5DC1
0	71869000	0	0	237.3	Q5THK1	Q5THK1	Protein PRR14L	PRR14L
0	0	0	467740000	228.52	Q5TZA2	Q5TZA2	Rootletin	CROCC
1615400	0	0	0	274.46	Q5UIP0	Q5UIP0	Telomere-associated protein RIF1	RIF1
0	0	4489200	0	32.2	Q5VST6	Q5VST6	Alpha/beta hydrolase domain-containing protein 17B	Abhd17b;ABHD17B
872140032	1700199936	26607000	33387000	36.879	Q5VT79;A5A6L7	Q5VT79;A5A6L7	Annexin A8-like protein 2	ANXA8L2
10750000	0	0	0	113.66	Q5VTR2	Q5VTR2	E3 ubiquitin-protein ligase BRE1A	RNF20
113620000	118800000	49114000	68918000	46.476	Q5VW32	Q5VW32	BRO1 domain-containing protein BROX	BROX
0	10543000	0	0	26.316	Q5VWZ2	Q5VWZ2	Lysophospholipase-like protein 1	LYPLAL1
27575000	53888000	0	0	204.29	Q5VYK3	Q5VYK3	Proteasome-associated protein ECM29 homolog	ECM29
77844000	71472000	0	0	114.08	Q5XXA6	Q5XXA6	Anoctamin-1	ANO1
408849984	161260000	213220000	215380000	57.235	Q5ZPR3;Q8VE98	Q5ZPR3	CD276 antigen	CD276
43127000	49420000	0	0	199.07	Q7KZ85;Q62383	Q7KZ85;Q62383	Transcription elongation factor SPT6	SUPT6H;Supt6h
955360	0	0	0	144.67	Q9Y4E1;Q641Q2	Q9Y4E1;Q641Q2	WASH complex subunit FAM21C;WASH complex subunit FAM21A	FAM21C;FAM21A
19601000	14050000	816320000	874510016	34.398	Q641Q3	Q641Q3	Meteorin-like protein	METRNL
3813400	0	0	0	113.64	Q93084	Q93084	Sarcoplasmic/endoplasmic reticulum calcium ATPase 3	Atp2a3;ATP2A3
0	0	38446000	9656100	73.655	Q66K79	Q66K79	Carboxypeptidase Z	CPZ
327480000	118450000	206500000	399720000	73.054	Q68BL7	Q68BL7	Olfactomedin-like protein 2A	OLFML2A
50640000	25543000	158380000	0	41.935	Q68CQ7	Q68CQ7	Glycosyltransferase 8 domain-containing protein 1	GLT8D1
6635100	0	0	0	31.371	Q68D91	Q68D91	Metallo-beta-lactamase domain-containing protein 2	MBLAC2
3567700	0	0	0	118.07	Q68E01	Q68E01	Integrator complex subunit 3	INTS3
6816600	0	0	0	95.436	Q68EM7	Q68EM7	Rho GTPase-activating protein 17	ARHGAP17
31435000	137560000	0	0	60.541	Q6DD88	Q6DD88	Atlastin-3	ATL3
42622000	41331000	0	0	48.392	Q6DKJ4	Q6DKJ4	Nucleoredoxin	NXN
0	0	210180000	246420000	71.712	Q6EMK4	Q6EMK4	Vasorin	VASN
91818000	100500000	42585000	45546000	33.582	Q6FI81	Q6FI81	Anamorsin	CIAPIN1
0	34365000	0	0	17.745	Q6IAA8	Q6IAA8	Ragulator complex protein LAMTOR1	LAMTOR1
58967000	41363000	40317000	0	39.548	Q6IBS0	Q6IBS0	Twinfilin-2	TWF2
14306000	0	0	0	95.367	Q6IN85	Q6IN85	Serine/threonine-protein phosphatase 4 regulatory subunit 3A	SMEK1
0	0	4839400	0	67.351	Q6L8Q7	Q6L8Q7	2,5-phosphodiesterase 12	PDE12
26732000	0	0	0	56.626	Q6NUJ1	Q6NUJ1	Proactivator polypeptide-like 1;Saposin A-like;Saposin B-Val-like;Saposin B-like;Saposin C-like;Saposin D-like	PSAPL1
0	67555000	0	0	53.354	Q6NUK1	Q6NUK1	Calcium-binding mitochondrial carrier protein SCaMC-1	SLC25A24
0	10681000	0	0	77.15	Q6NUQ4	Q6NUQ4	Transmembrane protein 214	TMEM214
213480000	269480000	116520000	328680000	43.482	Q6NVY1	Q6NVY1	3-hydroxyisobutyryl-CoA hydrolase, mitochondrial	HIBCH
34715000	18832000	0	0	67.942	Q6NYC8	Q6NYC8	Phostensin	PPP1R18
0	0	8316000	0	75.403	Q8WVC0;Q6NYV9	Q8WVC0;Q6NYV9	RNA polymerase-associated protein LEO1	LEO1;leo1
477150016	460689984	0	0	43.476	Q6NZI2	Q6NZI2	Polymerase I and transcript release factor	PTRF
11730000	0	0	0	60.576	Q6P1J9	Q6P1J9	Parafibromin	CDC73
7677500	0	0	0	104.06	Q6P1N0	Q6P1N0	Coiled-coil and C2 domain-containing protein 1A	CC2D1A
0	6544800	0	0	273.6	Q6P2Q9	Q6P2Q9	Pre-mRNA-processing-splicing factor 8	PRPF8
10361000	15197000	0	0	103.71	Q6P3W7	Q6P3W7	SCY1-like protein 2	SCYL2
0	5517200	0	0	37.998	Q6P4A7	Q6P4A7	Sideroflexin-4	SFXN4
2011800	0	0	0	24.843	Q6P587	Q6P587	Acylpyruvase FAHD1, mitochondrial	FAHD1
2285200	0	0	0	44.255	Q6P6C2	Q6P6C2	RNA demethylase ALKBH5	ALKBH5
0	0	57287000	36398000	55.699	Q6P988	Q6P988	Palmitoleoyl-protein carboxylesterase NOTUM	NOTUM
98747000	32220000	28072000	0	50.993	Q6P9B6	Q6P9B6	TLD domain-containing protein 1	TLDC1
198920000	79848000	0	0	46.804	Q6PCB0	Q6PCB0	von Willebrand factor A domain-containing protein 1	VWA1
0	4631700	0	0	34.593	Q6PD74	Q6PD74	Alpha- and gamma-adaptin-binding protein p34	AAGAB
0	2196700	0	0	51.442	Q9BTU6	Q9BTU6	Phosphatidylinositol 4-kinase type 2-alpha	pi4k2a;PI4K2A
0	35033000	0	0	45.807	Q6PIU2	Q6PIU2	Neutral cholesterol ester hydrolase 1	NCEH1
0	25876000	0	0	123.51	Q6PKG0	Q6PKG0	La-related protein 1	LARP1
0	3479000	0	0	17.419	Q6RW13	Q6RW13	Type-1 angiotensin II receptor-associated protein	AGTRAP
143780000	126690000	92187000	82290000	121.36	Q6S8J3;P0CG38;P0CG39	Q6S8J3;P0CG38;P0CG39	POTE ankyrin domain family member E;POTE ankyrin domain family member I;POTE ankyrin domain family member J	POTEE;POTEI;POTEJ
0	20858000	0	0	105.79	Q6UB35	Q6UB35	Monofunctional C1-tetrahydrofolate synthase, mitochondrial	MTHFD1L
23685000	0	14261000	0	66.526	Q6UN15	Q6UN15	Pre-mRNA 3-end-processing factor FIP1	FIP1L1
122280000	0	0	0	83.593	Q6UWE0	Q6UWE0	E3 ubiquitin-protein ligase LRSAM1	LRSAM1
0	0	0	8320200	60.54	Q6UWP8	Q6UWP8	Suprabasin	SBSN
18671000	13716000	0	0	57.279	Q6UX06	Q6UX06	Olfactomedin-4	OLFM4
53580000	33890000	0	0	59.582	Q6UX71	Q6UX71	Plexin domain-containing protein 2	PLXDC2
40357000	22704000	29087000	0	43.751	Q6UX72	Q6UX72	UDP-GlcNAc:betaGal beta-1,3-N-acetylglucosaminyltransferase 9	B3GNT9
0	34601000	0	0	29.159	Q6UXV4	Q6UXV4	MICOS complex subunit MIC27	APOOL
24617000	0	795000000	1027900032	116.54	Q6UY14	Q6UY14	ADAMTS-like protein 4	ADAMTSL4
11725000	0	0	0	116.53	Q6WCQ1;P97434	Q6WCQ1;P97434	Myosin phosphatase Rho-interacting protein	MPRIP;Mprip
17754000	12318000	63495000	0	57.578	Q6XQN6;Q8CC86	Q6XQN6	Nicotinate phosphoribosyltransferase	NAPRT
0	43662000	0	0	28.368	Q6Y1H2	Q6Y1H2	Very-long-chain (3R)-3-hydroxyacyl-CoA dehydratase 2	HACD2
7158600	0	0	0	150.07	Q6Y7W6	Q6Y7W6	PERQ amino acid-rich with GYF domain-containing protein 2	GIGYF2
1752600064	1126800000	42990000	27135000	161.69	Q6YHK3	Q6YHK3	CD109 antigen	CD109
0	0	0	12891000	51.4	Q6YP21	Q6YP21	Kynurenine--oxoglutarate transaminase 3	CCBL2
63952000	0	109320000	128250000	112.45	Q6ZMP0	Q6ZMP0	Thrombospondin type-1 domain-containing protein 4	THSD4
185550000	95611000	331400000	195860000	77.528	Q6ZRP7	Q6ZRP7	Sulfhydryl oxidase 2	QSOX2
11198000	0	0	0	127.12	Q6ZRV2	Q6ZRV2	Protein FAM83H	FAM83H
38861000	0	0	0	73.599	Q6ZT62;Q9Y3L3	Q6ZT62;Q9Y3L3	SH3 domain-binding protein 1	SH3BP1
22807000	0	0	0	55.556	Q6ZVM7	Q6ZVM7	TOM1-like protein 2	TOM1L2
6025700	0	59588000	0	30.847	Q6ZVX7	Q6ZVX7	F-box only protein 50	NCCRP1
0	36952000	0	0	104.01	Q6ZXV5	Q6ZXV5	Transmembrane and TPR repeat-containing protein 3	TMTC3
0	20745000	0	0	39.309	Q70UQ0	Q70UQ0	Inhibitor of nuclear factor kappa-B kinase-interacting protein	IKBIP
0	3503600	0	0	27.166	Q712K3	Q712K3	Ubiquitin-conjugating enzyme E2 R2	UBE2R2
6686900	0	0	0	80.595	Q71RC2	Q71RC2	La-related protein 4	LARP4
117250000	16342000	20664000	0	108.17	Q76M96;Q8R2G6	Q76M96;Q8R2G6	Coiled-coil domain-containing protein 80	CCDC80;Ccdc80
377880000	735569984	163560000	131340000	102	Q7KZF4;Q66X93	Q7KZF4	Staphylococcal nuclease domain-containing protein 1	SND1
0	35963000	0	0	117.36	Q7L014	Q7L014	Probable ATP-dependent RNA helicase DDX46	DDX46
47275000	48390000	70154000	0	48.043	Q7L1Q6;Q6PD83	Q7L1Q6	Basic leucine zipper and W2 domain-containing protein 1	BZW1
244040000	82407000	221160000	0	42.502	Q7L2H7;Q7T3B0	Q7L2H7	Eukaryotic translation initiation factor 3 subunit M	EIF3M
0	7656900	0	0	49.237	Q7L592	Q7L592	NADH dehydrogenase [ubiquinone] complex I, assembly factor 7	NDUFAF7
5022000	0	0	0	42.791	Q7L5A8	Q7L5A8	Fatty acid 2-hydroxylase	FA2H
0	3536300	0	0	36.596	Q7L5L3	Q7L5L3	Glycerophosphodiester phosphodiesterase domain-containing protein 3	GDPD3
48274000	46725000	44727000	40879000	36.163	Q7L5N1	Q7L5N1	COP9 signalosome complex subunit 6	COPS6
0	73020000	0	0	60.207	Q7L5N7	Q7L5N7	Lysophosphatidylcholine acyltransferase 2	LPCAT2
0	0	11925000	0	49.786	Q7L5Y1	Q7L5Y1	Mitochondrial enolase superfamily member 1	ENOSF1
0	0	43327000	0	25.079	Q9H8S9;Q7L9L4	Q9H8S9;Q7L9L4	MOB kinase activator 1A;MOB kinase activator 1B	MOB1A;MOB1B
43758000	28973000	73270000	65907000	54.705	Q7LGC8	Q7LGC8	Carbohydrate sulfotransferase 3	CHST3
15342000	43587000	0	0	91.651	Q8NE71	Q8NE71	ATP-binding cassette sub-family F member 1	ABCF1
0	4644400	0	0	101.43	Q7Z2W4	Q7Z2W4	Zinc finger CCCH-type antiviral protein 1	ZC3HAV1
8432600	0	0	0	125.43	Q7Z2Z2	Q7Z2Z2	Elongation factor Tu GTP-binding domain-containing protein 1	EFTUD1
8101500	0	0	0	55.435	Q7Z3B4	Q7Z3B4	Nucleoporin p54	NUP54
37897000	86255000	0	0	227.87	Q7Z406	Q7Z406	Myosin-14	MYH14
10574000	0	0	0	76.12	Q7Z417	Q7Z417	Nuclear fragile X mental retardation-interacting protein 2	NUFIP2
28911000	27553000	0	0	56.527	Q7Z434	Q7Z434	Mitochondrial antiviral-signaling protein	MAVS
0	0	6302500	0	74.582	Q7Z4Q2	Q7Z4Q2	HEAT repeat-containing protein 3	HEATR3
0	12696000	0	0	74.316	Q7Z4V5	Q7Z4V5	Hepatoma-derived growth factor-related protein 2	HDGFRP2
12352000	29758000	0	0	25.913	Q7Z4W1	Q7Z4W1	L-xylulose reductase	DCXR
22693000	15379000	21350000	0	15.824	Q7Z5G4	Q7Z5G4	Golgin subfamily A member 7	GOLGA7
33211000	0	0	0	61.024	Q7Z5L9	Q7Z5L9	Interferon regulatory factor 2-binding protein 2	IRF2BP2
38681000	48028000	0	30518000	63.86	Q7Z739;Q9BYJ9	Q7Z739	YTH domain-containing family protein 3	YTHDF3
44258000	0	64432000	0	25.943	Q7Z7H5	Q7Z7H5	Transmembrane emp24 domain-containing protein 4	TMED4
464689984	337400000	0	0	106.26	Q7Z7M9	Q7Z7M9	Polypeptide N-acetylgalactosaminyltransferase 5	GALNT5
0	0	0	16302000	20.505	Q9UBQ0;Q7ZV68	Q9UBQ0;Q7ZV68	Vacuolar protein sorting-associated protein 29	VPS29;vps29
0	7432900	0	0	87.004	Q8IYB8	Q8IYB8	ATP-dependent RNA helicase SUPV3L1, mitochondrial	Supv3l1;SUPV3L1
0	34030000	0	0	75.388	Q86SF2	Q86SF2	N-acetylgalactosaminyltransferase 7	GALNT7
219360000	89518000	1955500032	1536600064	136.69	Q86SQ4	Q86SQ4	G-protein coupled receptor 126	GPR126
2046899968	0	0	0	38.957	Q86TE4;Q8BGY3	Q86TE4	Leucine zipper protein 2	LUZP2
0	0	0	6327000	32.749	Q86U42	Q86U42	Polyadenylate-binding protein 2	PABPN1
245820000	76979000	2477799936	414160000	30.688	Q86UD1	Q86UD1	Out at first protein homolog	OAF
10929000	41967000	0	0	63.836	Q86UE4	Q86UE4	Protein LYRIC	MTDH
0	0	0	18489000	46.105	Q86UN3	Q86UN3	Reticulon-4 receptor-like 2	RTN4RL2
441270016	295590016	188240000	211370000	156.27	Q86UP2	Q86UP2	Kinectin	KTN1
0	0	33492000	0	57.676	Q86V40	Q86V40	Metalloprotease TIKI1	TRABD2A
111970000	96730000	38278000	41463000	26.888	Q86V81	Q86V81	THO complex subunit 4	ALYREF
574190016	606150016	339249984	220440000	136.37	Q86VP6;O75155	Q86VP6	Cullin-associated NEDD8-dissociated protein 1	CAND1
37534000	14372000	198120000	0	48.506	Q86VR8	Q86VR8	Four-jointed box protein 1	FJX1
32006000	0	89864000	55106000	53.311	Q86VZ4	Q86VZ4	Low-density lipoprotein receptor-related protein 11	LRP11
4575600	0	0	0	37.535	Q86W42	Q86W42	THO complex subunit 6 homolog	THOC6
859280000	643790016	0	0	71.438	Q86X29	Q86X29	Lipolysis-stimulated lipoprotein receptor	LSR
63632000	135110000	45980000	39796000	102.97	Q86XP3	Q86XP3	ATP-dependent RNA helicase DDX42	DDX42
4589800	0	0	0	93.52	Q86Y56	Q86Y56	Dynein assembly factor 5, axonemal	DNAAF5
19872000	0	0	0	63.107	Q86YQ8;Q8IYJ1;Q9HCH3	Q86YQ8	Copine-8	CPNE8
0	2768500	0	0	44.294	Q9Y4P1;Q8BGE6	Q9Y4P1;Q8BGE6	Cysteine protease ATG4B	ATG4B;Atg4b
0	0	0	5908100	55.594	Q9BZK7;Q8BHJ5	Q9BZK7;Q8BHJ5	F-box-like/WD repeat-containing protein TBL1XR1	TBL1XR1;Tbl1xr1
0	3552100	0	0	52.8	Q8IUF8	Q8IUF8	Bifunctional lysine-specific demethylase and histidyl-hydroxylase MINA	MINA
15858000	21433000	265000000	0	54.705	Q8IV08	Q8IV08	Phospholipase D3	PLD3
7354400	0	0	0	40.822	Q8IVD9	Q8IVD9	NudC domain-containing protein 3	NUDCD3
102880000	93544000	0	0	616.62	Q8IVF2	Q8IVF2	Protein AHNAK2	AHNAK2
0	14433000	0	0	80.984	Q8IVL5	Q8IVL5	Prolyl 3-hydroxylase 2	LEPREL1
0	14859000	0	0	42.961	Q8IVS2	Q8IVS2	Malonyl-CoA-acyl carrier protein transacylase, mitochondrial	MCAT
31434000	30051000	0	0	75.356	Q8IVT2	Q8IVT2	Mitotic interactor and substrate of PLK1	MISP
0	0	0	69168000	80.123	Q8IWA5	Q8IWA5	Choline transporter-like protein 2	SLC44A2
27874000	59681000	0	0	94.198	Q8IWT6;Q8TDW0	Q8IWT6	Volume-regulated anion channel subunit LRRC8A	LRRC8A
279689984	166820000	0	0	100.45	Q8IWU5	Q8IWU5	Extracellular sulfatase Sulf-2	SULF2
0	1690900	0	0	52.263	Q8IX04	Q8IX04	Ubiquitin-conjugating enzyme E2 variant 3	UEVLD
0	32988000	0	0	91.079	Q8IXB1	Q8IXB1	DnaJ homolog subfamily C member 10	DNAJC10
16439000	0	0	0	66.938	Q8IXK2	Q8IXK2	Polypeptide N-acetylgalactosaminyltransferase 12	GALNT12
102710000	57215000	61421000	34736000	66.234	Q8IXL6;Q5RH51;Q96MK3	Q8IXL6	Extracellular serine/threonine protein kinase FAM20C	FAM20C
0	10699000	0	0	17.9	Q8IXM2	Q8IXM2	Chromatin complexes subunit BAP18	BAP18
36793000	0	0	0	55.8	Q8IYB1	Q8IYB1	Protein MB21D2	MB21D2
0	8026100	0	0	50.386	Q8IYB5	Q8IYB5	Stromal membrane-associated protein 1	SMAP1
16299000	55417000	0	0	69.156	Q8IYS2	Q8IYS2	Uncharacterized protein KIAA2013	KIAA2013
0	0	0	209670000	61.252	Q8IYT4	Q8IYT4	Katanin p60 ATPase-containing subunit A-like 2	KATNAL2
22891000	11416000	17298000	18209000	85.466	Q8IZ52	Q8IZ52	Chondroitin sulfate synthase 2	CHPF
47520000	39246000	29706000	0	85.126	Q8IZ83	Q8IZ83	Aldehyde dehydrogenase family 16 member A1	ALDH16A1
0	0	0	253650000	115.66	Q8IZA0	Q8IZA0	Dyslexia-associated protein KIAA0319-like protein	KIAA0319L
6690300	0	0	0	119.7	Q8IZL8	Q8IZL8	Proline-, glutamic acid- and leucine-rich protein 1	PELP1
33039000	0	0	0	55.08	Q8IZP0	Q8IZP0	Abl interactor 1	ABI1
0	0	17644000	0	43.551	Q9NXR7;Q8K3W0	Q9NXR7;Q8K3W0	BRCA1-A complex subunit BRE	BRE;Bre
0	0	42044000	39852000	45.873	Q8N0V5	Q8N0V5	N-acetyllactosaminide beta-1,6-N-acetylglucosaminyl-transferase, isoform A	GCNT2
139010000	87708000	58847000	0	102.9	Q8N163	Q8N163	Cell cycle and apoptosis regulator protein 2	CCAR2
30605000	120620000	0	0	93.487	Q8N1F7	Q8N1F7	Nuclear pore complex protein Nup93	NUP93
105810000	102940000	81961000	0	63.472	Q8N1G4	Q8N1G4	Leucine-rich repeat-containing protein 47	LRRC47
384660000	218750000	0	0	91.882	Q8N271	Q8N271	Prominin-2	PROM2
0	14394000	0	0	45.096	Q8N2K0	Q8N2K0	Monoacylglycerol lipase ABHD12	ABHD12
54261000	25891000	352489984	1193600000	173.43	Q8N2S1	Q8N2S1	Latent-transforming growth factor beta-binding protein 4	LTBP4
0	19139000	0	0	11.741	Q8N2U0	Q8N2U0	Transmembrane protein 256	TMEM256
3310900	0	0	0	89.257	Q8N3E9	Q8N3E9	1-phosphatidylinositol 4,5-bisphosphate phosphodiesterase delta-3	PLCD3
15247000	12585000	0	0	93.44	Q8N3F8	Q8N3F8	MICAL-like protein 1	MICALL1
1911100	0	0	0	77.293	Q8N3R9	Q8N3R9	MAGUK p55 subfamily member 5	MPP5
0	0	21274000	0	54.536	Q8N441	Q8N441	Fibroblast growth factor receptor-like 1	FGFRL1
38889000	0	0	0	35.385	Q8N474	Q8N474	Secreted frizzled-related protein 1	SFRP1
0	15621000	0	0	14.686	Q8N4V1	Q8N4V1	Membrane magnesium transporter 1	MMGT1
3291400	0	0	0	63.245	Q8N543	Q8N543	Prolyl 3-hydroxylase OGFOD1	OGFOD1
0	9903900	0	0	7.7019	Q8N5G0	Q8N5G0	Small integral membrane protein 20	SMIM20
165450000	156580000	121600000	138810000	45.981	Q8N5I2	Q8N5I2	Arrestin domain-containing protein 1	ARRDC1
0	0	9157100	0	20.012	Q8N5M4	Q8N5M4	Tetratricopeptide repeat protein 9C	TTC9C
10956000	11937000	0	0	52.049	Q8N684	Q8N684	Cleavage and polyadenylation specificity factor subunit 7	CPSF7
16370000	0	0	0	56.72	Q8N6H7	Q8N6H7	ADP-ribosylation factor GTPase-activating protein 2	ARFGAP2
0	8117100	0	0	14.678	Q8N6L1	Q8N6L1	Keratinocyte-associated protein 2	KRTCAP2
17079000	23298000	15725000	0	59.975	Q8N7H5	Q8N7H5	RNA polymerase II-associated factor 1 homolog	PAF1
0	578620032	367360000	501710016	189.71	Q8N7X0	Q8N7X0	Androglobin	ADGB
7227300	9564700	7263200	0	66.509	Q8N8S7	Q8N8S7	Protein enabled homolog	ENAH
26711000	30464000	29120000	32187000	26.754	Q8N9N7	Q8N9N7	Leucine-rich repeat-containing protein 57	LRRC57
0	0	0	31371000	54.528	Q8NBI5	Q8NBI5	Solute carrier family 43 member 3	SLC43A3
355030016	397449984	850360000	1591399936	45.333	Q8NBJ4	Q8NBJ4	Golgi membrane protein 1	GOLM1
21653000	47737000	25059000	0	71.635	Q8NBJ5	Q8NBJ5	Procollagen galactosyltransferase 1	COLGALT1
26438000	87753000	0	0	33.843	Q8NBJ7	Q8NBJ7	Sulfatase-modifying factor 2	SUMF2
0	13042000	0	0	63.429	Q8NBN3	Q8NBN3	Transmembrane protein 87A	TMEM87A
0	0	83801000	108560000	96.812	Q8NBP0	Q8NBP0	Tetratricopeptide repeat protein 13	TTC13
6808300032	3509600000	2229199872	1086599936	74.285	Q8NBP7	Q8NBP7	Proprotein convertase subtilisin/kexin type 9	PCSK9
132620000	642520000	162020000	133740000	47.628	Q8NBS9	Q8NBS9	Thioredoxin domain-containing protein 5	TXNDC5
0	11277000	0	0	47.151	Q8NBX0	Q8NBX0	Saccharopine dehydrogenase-like oxidoreductase	SCCPDH
67221000	15371000	865680000	173200000	47.576	Q8NBZ7	Q8NBZ7	UDP-glucuronic acid decarboxylase 1	UXS1
0	0	0	92439000	43.164	Q8NC42	Q8NC42	E3 ubiquitin-protein ligase RNF149	RNF149
315200000	312169984	163000000	185310000	44.965	Q8NC51	Q8NC51	Plasminogen activator inhibitor 1 RNA-binding protein	SERBP1
0	16408000	0	0	56.974	Q8NC56	Q8NC56	LEM domain-containing protein 2	LEMD2
0	0	0	7894100	55.4	Q8NCA5	Q8NCA5	Protein FAM98A	FAM98A
26384000	0	117060000	58472000	46.657	Q8NCC3	Q8NCC3	Group XV phospholipase A2	PLA2G15
0	3599400	0	0	73.731	Q8NCG7	Q8NCG7	Sn1-specific diacylglycerol lipase beta	DAGLB
1035699968	460340000	940659968	953609984	42.996	Q8NCH0	Q8NCH0	Carbohydrate sulfotransferase 14	CHST14
318240000	210590000	2408600064	1899000064	71.158	Q8NCL4;Q8C7U7	Q8NCL4	Polypeptide N-acetylgalactosaminyltransferase 6	GALNT6
35070000	16470000	42672000	0	31.674	Q8NCW5	Q8NCW5	NAD(P)H-hydrate epimerase	APOA1BP
0	1524600	0	0	39.336	Q8ND76	Q8ND76	Cyclin-Y	CCNY
0	0	8243400	0	24.269	Q8NDC0	Q8NDC0	MAPK-interacting and spindle-stabilizing protein-like	MAPK1IP1L
0	0	33060000	0	49.481	Q8NDZ4	Q8NDZ4	Deleted in autism protein 1	C3orf58
938270016	421740000	176180000	162440000	41.773	Q8NES3	Q8NES3	Beta-1,3-N-acetylglucosaminyltransferase lunatic fringe	LFNG
2051700	0	0	0	65.265	Q8NFF5	Q8NFF5	FAD synthase;Molybdenum cofactor biosynthesis protein-like region;FAD synthase region	FLAD1
15419000	0	23568000	0	42.15	Q8NFH3	Q8NFH3	Nucleoporin Nup43	NUP43
326140000	257860000	85473000	74263000	40.251	Q8NFJ5	Q8NFJ5	Retinoic acid-induced protein 3	GPRC5A
0	5368700	0	0	12.53	Q8NFU3	Q8NFU3	Thiosulfate sulfurtransferase/rhodanese-like domain-containing protein 1	TSTD1
96791000	36175000	38449000	103880000	30.69	Q8NG11	Q8NG11	Tetraspanin-14	TSPAN14
0	0	0	111110000	35.131	Q8NH64	Q8NH64	Olfactory receptor 51A7	OR51A7
32284000	32836000	0	0	64.527	Q8NHH9	Q8NHH9	Atlastin-2	ATL2
110200000	90724000	502310016	301180000	65.471	Q8NHP8	Q8NHP8	Putative phospholipase B-like 2;Putative phospholipase B-like 2 32 kDa form;Putative phospholipase B-like 2 45 kDa form	PLBD2
0	14125000	0	0	34.508	Q8NHV1	Q8NHV1	GTPase IMAP family member 7	GIMAP7
0	0	3644300	0	182.77	Q8NI27	Q8NI27	THO complex subunit 2	THOC2
0	0	0	3846800	59.974	Q8TAA9	Q8TAA9	Vang-like protein 1	VANGL1
0	2793200	0	0	6.4069	Q8TAD7	Q8TAD7	Overexpressed in colon carcinoma 1 protein	OCC1
70962000	53474000	0	0	132.88	Q8TAQ2;Q6PDG5	Q8TAQ2;Q6PDG5	SWI/SNF complex subunit SMARCC2	SMARCC2;Smarcc2
0	0	0	22522000	27.59	Q8TAT2	Q8TAT2	Fibroblast growth factor-binding protein 3	FGFBP3
40669000	80986000	23702000	0	68.119	Q8TAT6	Q8TAT6	Nuclear protein localization protein 4 homolog	NPLOC4
13127000	0	50162000	0	68.107	Q8TB96	Q8TB96	T-cell immunomodulatory protein	ITFG1
39096000	0	48623000	0	51.852	Q8TBC4	Q8TBC4	NEDD8-activating enzyme E1 catalytic subunit	UBA3
0	11395000	0	0	35.386	Q8TC12	Q8TC12	Retinol dehydrogenase 11	RDH11
17981000	0	0	0	23.382	Q8TCD5;Q9JM14	Q8TCD5	5(3)-deoxyribonucleotidase, cytosolic type	NT5C
[truncated: 725 more rows]

## Sheet: Common HeLa and HaCaT proteins
Log2
LFQ intensity HACAT03	LFQ intensity HACAT04	LFQ intensity HELA05	LFQ intensity HELA07	Mol. weight [kDa]	Protein IDs	Majority protein IDs	Protein names	Gene names
25.6957	26.7323	26.9429	26.54	26.907	Q9BUP3;A2T7G9;A1YER2;Q9Z2G9	Q9BUP3;A2T7G9;A1YER2	Oxidoreductase HTATIP2	HTATIP2
30.9052	30.1919	30.9455	28.5718	34.196	P09651;Q32P51	P09651;Q32P51	Heterogeneous nuclear ribonucleoprotein A1;Heterogeneous nuclear ribonucleoprotein A1, N-terminally processed;Heterogeneous nuclear ribonucleoprotein A1-like 2	HNRNPA1;HNRNPA1L2
30.2532	33.1176	28.7189	29.0073	59.75	P25705;A5A6H5;B4RD45;A7I175;Q2GER5;A7ZC35;A7H019;Q1JHN7;C0M718;Q83G89;Q8E074;Q4L7Y6;Q2GHX3;B9KES1;A7H1H9;C0MH19;B9E8E8;Q1J7G1;Q1JCL5;Q1JMJ1;Q180W8;Q5PKX0;Q5GSX1;A6L8N5;Q8A9U7;Q8G7B1;Q4JUJ8;Q6A8C5	P25705;A5A6H5	ATP synthase subunit alpha, mitochondrial	ATP5A1
28.2276	25.2687	27.5932	NaN	30.338	Q9Y287	Q9Y287	Integral membrane protein 2B;BRI2, membrane form;BRI2 intracellular domain;BRI2C, soluble form;Bri23 peptide	ITM2B
26.9126	27.3598	26.806	26.7249	24.567	P00492	P00492	Hypoxanthine-guanine phosphoribosyltransferase	HPRT1
29.0179	28.1616	28.426	27.9973	37.918	O00303	O00303	Eukaryotic translation initiation factor 3 subunit F	EIF3F
27.846	28.2626	26.4276	NaN	19.595	P13693;P43348;Q56UQ5	P13693;P43348	Translationally-controlled tumor protein	TPT1
31.7628	31.1556	31.4739	32.0061	44.614	P00558;P07205;P09041	P00558	Phosphoglycerate kinase 1	PGK1
28.8921	29.6577	27.8438	28.3432	46.233	P17174	P17174	Aspartate aminotransferase, cytoplasmic	GOT1
24.1408	24.1542	31.2064	31.7691	42.012	O00622;P18406	O00622	Protein CYR61	CYR61
27.967	28.0132	26.7869	27.0416	42.331	P38159;Q96E39;O75526;P0C8Z4;Q8N7X1	P38159	RNA-binding motif protein, X chromosome;RNA-binding motif protein, X chromosome, N-terminally processed	RBMX
28.5335	29.065	28.3592	27.6786	66.696	Q9Y262	Q9Y262	Eukaryotic translation initiation factor 3 subunit L	EIF3L
24.0941	23.8336	25.8574	NaN	34.006	A6NDG6	A6NDG6	Phosphoglycolate phosphatase	PGP
26.6178	NaN	25.8428	NaN	8.496	P62308;A8MWD9	P62308;A8MWD9	Small nuclear ribonucleoprotein G;Putative small nuclear ribonucleoprotein G-like protein 15	SNRPG;SNRPGP15
29.0954	29.167	28.0706	28.1783	105.34	Q99613;B5ME19	Q99613;B5ME19	Eukaryotic translation initiation factor 3 subunit C;Eukaryotic translation initiation factor 3 subunit C-like protein	EIF3C;EIF3CL
28.3973	26.2435	24.4397	25.7303	14.135	P04908;C0HKE3;Q7L7L0;Q8BFU2;Q8CGP5;Q8CGP6;Q93077;C0HKE2;Q8CGP7;C0HKE8;C0HKE1;C0HKE7;C0HKE6;C0HKE5;C0HKE4;Q1E5N1;P04909;Q1DTG2	P04908;C0HKE3;Q7L7L0;Q8BFU2;Q8CGP5;Q8CGP6;Q93077;C0HKE2;Q8CGP7;C0HKE8;C0HKE1;C0HKE7;C0HKE6;C0HKE5;C0HKE4	Histone H2A type 1-B/E;Histone H2A type 3;Histone H2A type 1-F;Histone H2A type 1-H;Histone H2A type 1-C;Histone H2A type 1-K	HIST1H2AB;HIST3H2A;Hist3h2a;Hist1h2af;Hist1h2ah;HIST1H2AC;Hist1h2ak
30.0716	29.6409	29.501	29.1661	23.384	Q13765;E9PAV3	Q13765;E9PAV3	Nascent polypeptide-associated complex subunit alpha;Nascent polypeptide-associated complex subunit alpha, muscle-specific form	NACA
30.1556	29.9781	27.8034	27.907	36.071	O00151	O00151	PDZ and LIM domain protein 1	PDLIM1
24.0547	23.64	24.6546	NaN	121.68	O00159;Q9WTI7;A5PF48	O00159;Q9WTI7	Unconventional myosin-Ic	MYO1C;Myo1c
26.1145	26.4252	25.7492	27.5343	23.354	O00161	O00161	Synaptosomal-associated protein 23	SNAP23
29.1629	28.1844	28.2085	27.5538	47.463	O00231;F1QGH9;F6P3G4	O00231	26S proteasome non-ATPase regulatory subunit 11	PSMD11
26.771	26.3364	25.7948	NaN	52.904	O00232	O00232	26S proteasome non-ATPase regulatory subunit 12	PSMD12
25.1219	24.0132	24.79	NaN	36.521	O00273	O00273	DNA fragmentation factor subunit alpha	DFFA
29.9021	29.1181	29.7704	29.456	26.922	O00299	O00299	Chloride intracellular channel protein 1	CLIC1
30.5215	28.4772	27.7327	27.5052	106.84	O00339;O08746	O00339	Matrilin-2	MATN2
30.4033	29.7005	30.7213	30.3375	82.577	O00391	O00391	Sulfhydryl oxidase 1	QSOX1
29.6085	29.0365	28.7352	27.4531	123.63	O00410;O60518	O00410	Importin-5	IPO5
27.3009	26.7208	27.1224	26.1639	81.876	O00429	O00429	Dynamin-1-like protein	DNM1L
29.7841	28.2342	30.6086	30.8387	217.23	O00468	O00468	Agrin;Agrin N-terminal 110 kDa subunit;Agrin C-terminal 110 kDa subunit;Agrin C-terminal 90 kDa fragment;Agrin C-terminal 22 kDa fragment	AGRN
28.2496	27.573	29.3652	30.1293	84.685	O00469	O00469	Procollagen-lysine,2-oxoglutarate 5-dioxygenase 2	PLOD2
27.562	26.7468	26.457	NaN	34.577	O00487	O00487	26S proteasome non-ATPase regulatory subunit 14	PSMD14
33.3517	32.0174	30.7857	31.1447	32.444	O00560	O00560	Syntenin-1	SDCBP
26.7283	26.5764	25.9666	25.7886	73.243	O00571;Q62167;Q62095;O15523	O00571;Q62167;Q62095;O15523	ATP-dependent RNA helicase DDX3X;ATP-dependent RNA helicase DDX3Y	DDX3X;Ddx3x;Ddx3y;DDX3Y
26.4338	25.038	25.5924	NaN	29.48	O00584	O00584	Ribonuclease T2	RNASET2
26.3931	NaN	NaN	28.6994	58.635	O00592	O00592	Podocalyxin	PODXL
26.9135	26.1766	27.2978	NaN	32.113	O00625	O00625	Pirin	PIR
27.1804	27.344	26.8688	26.691	57.886	O00629	O00629	Importin subunit alpha-3	KPNA4
25.2472	25.9061	26.9438	25.3688	113.74	O00754	O00754	Lysosomal alpha-mannosidase;Lysosomal alpha-mannosidase A peptide;Lysosomal alpha-mannosidase B peptide;Lysosomal alpha-mannosidase C peptide;Lysosomal alpha-mannosidase D peptide;Lysosomal alpha-mannosidase E peptide	MAN2B1
25.9215	26.1381	27.0748	26.7547	35.102	O00764	O00764	Pyridoxal kinase	PDXK
25.844	25.1551	25.2082	NaN	34.482	O14579	O14579	Coatomer subunit epsilon	COPE
28.7053	27.4519	30.1061	28.7443	37.978	O14657	O14657	Torsin-1B	TOR1B
29.7709	28.9236	29.2603	29.8231	84.141	O14672	O14672	Disintegrin and metalloproteinase domain-containing protein 10	ADAM10
25.9586	26.7312	27.472	27.7356	14.285	O14737;P56812	O14737;P56812	Programmed cell death protein 5	PDCD5;Pdcd5
28.6526	28.2802	26.9086	28.0533	38.868	O14745	O14745	Na(+)/H(+) exchange regulatory cofactor NHE-RF1	SLC9A3R1
30.7969	30.4321	32.2743	30.6535	61.247	O14773;O89023	O14773	Tripeptidyl-peptidase 1	TPP1
28.2874	30.1301	27.7096	28.0843	27.887	O14818;Q8TAA3	O14818;Q8TAA3	Proteasome subunit alpha type-7;Proteasome subunit alpha type-7-like	PSMA7;PSMA8
25.5431	27.1937	25.5587	27.1208	38.287	O14828	O14828	Secretory carrier-associated membrane protein 3	SCAMP3
26.1822	25.779	25.2284	26.2285	36.049	O14908	O14908	PDZ domain-containing protein GIPC1	GIPC1
26.1799	26.4221	26.2005	NaN	49.512	O14929	O14929	Histone acetyltransferase type B catalytic subunit	HAT1
26.6534	25.6625	25.4602	25.5195	105.12	O14936	O14936	Peripheral plasma membrane protein CASK	CASK
27.8879	28.3023	26.5838	26.9041	19.794	P19105;O14950;P24844	P19105;O14950;P24844	Myosin regulatory light chain 12A;Myosin regulatory light chain 12B;Myosin regulatory light polypeptide 9	MYL12A;MYL12B;MYL9
24.002	24.7033	23.353	23.603	115.28	O14974;Q9DBR7;Q6DRG7	O14974;Q9DBR7;Q6DRG7	Protein phosphatase 1 regulatory subunit 12A	PPP1R12A;Ppp1r12a;ppp1r12a
27.8405	27.1512	26.9036	27.0715	46.437	O14979	O14979	Heterogeneous nuclear ribonucleoprotein D-like	HNRNPDL
27.8658	27.4134	27.6816	25.9203	123.38	O14980;Q80U96;Q9TVM2	O14980;Q80U96	Exportin-1	XPO1;Xpo1
29.2436	28.7287	31.5768	31.9744	205.12	O15031;O60486;Q9QZC2;Q9Y4D7	O15031	Plexin-B2	PLXNB2
26.3616	26.9514	26.4665	26.4878	144.73	O15067	O15067	Phosphoribosylformylglycinamidine synthase	PFAS
24.1387	24.7687	24.3863	NaN	142.17	O15118	O15118	Niemann-Pick C1 protein	NPC1
26.3802	27.4553	25.0674	NaN	36.648	O15127	O15127	Secretory carrier-associated membrane protein 2	SCAMP2
27.1926	27.9181	26.9647	27.1605	34.333	O15144	O15144	Actin-related protein 2/3 complex subunit 2	ARPC2
27.4558	27.9205	26.7579	26.7244	20.546	O15145	O15145	Actin-related protein 2/3 complex subunit 3	ARPC3
24.6063	NaN	24.3686	NaN	39.249	O15160	O15160	DNA-directed RNA polymerases I and III subunit RPAC1	POLR1C
27.7049	26.0803	28.9502	29.6599	399.73	O15230	O15230	Laminin subunit alpha-5	LAMA5
27.1526	25.4712	26.1069	24.3614	63.972	O15371;Q6TH15	O15371	Eukaryotic translation initiation factor 3 subunit D	EIF3D
26.7075	26.9533	26.5531	NaN	39.93	O15372	O15372	Eukaryotic translation initiation factor 3 subunit H	EIF3H
25.9799	26.0661	26.58	NaN	29.815	O15400	O15400	Syntaxin-7	STX7
25.9615	26.7955	27.2995	27.9068	49.469	O15427	O15427	Monocarboxylate transporter 4	SLC16A3
26.3298	25.4317	24.0935	NaN	47.625	O15533	O15533	Tapasin	TAPBP
29.0373	31.2452	26.8709	28.2285	33.296	Q99623;O35129	Q99623;O35129	Prohibitin-2	PHB2;Phb2
24.5088	25.446	24.7447	NaN	137.82	Q8N3U4;O35638;Q9DGN1	Q8N3U4;O35638;Q9DGN1	Cohesin subunit SA-2;Cohesin subunit SA-1	stag2;STAG2;Stag2;stag1
24.8882	25.5695	24.5668	25.17	37.578	Q92905;O35864	Q92905;O35864	COP9 signalosome complex subunit 5	COPS5;Cops5
25.0874	26.8275	NaN	25.1112	90.932	O43143	O43143	Pre-mRNA-splicing factor ATP-dependent RNA helicase DHX15	DHX15
25.4175	24.8223	NaN	24.3477	58.449	O43172	O43172	U4/U6 small nuclear ribonucleoprotein Prp4	PRPF4
27.6107	28.2714	29.7415	29.8175	56.65	O43175;A5A6P1	O43175;A5A6P1	D-3-phosphoglycerate dehydrogenase	PHGDH
32.6851	32.2748	24.6937	25.8441	30.17	O43240	O43240	Kallikrein-10	KLK10
26.3452	27.516	26.1097	25.8845	60.977	O43242	O43242	26S proteasome non-ATPase regulatory subunit 3	PSMD3
30.8469	29.2046	29.6859	29.3264	45.118	O43286;Q9UBX8	O43286	Beta-1,4-galactosyltransferase 5	B4GALT5
28.2963	27.8348	27.5501	25.482	70.942	O43390	O43390	Heterogeneous nuclear ribonucleoprotein R	HNRNPR
26.8212	27.5079	25.0442	24.9522	32.251	O43396	O43396	Thioredoxin-like protein 1	TXNL1
28.3597	28.0655	26.875	27.541	22.237	O43399	O43399	Tumor protein D54	TPD52L2
24.7762	24.6201	25.1715	NaN	39.589	O43488;Q8NHP1;Q8CG76;Q8CG45	O43488;Q8NHP1;Q8CG76;Q8CG45	Aflatoxin B1 aldehyde reductase member 2;Aflatoxin B1 aldehyde reductase member 4	AKR7A2;AKR7L;Akr7a2
24.8479	NaN	25.9269	26.5933	112.59	O43491	O43491	Band 4.1-like protein 2	EPB41L2
28.261	27.4585	29.7642	29.469	47.119	O43505	O43505	Beta-1,4-glucuronyltransferase 1	B4GAT1
25.6539	NaN	26.7285	NaN	19.108	O43598	O43598	2-deoxynucleoside 5-phosphate N-hydrolase 1	DNPH1
26.4889	26.1265	26.4198	27.1047	25.104	O43633	O43633	Charged multivesicular body protein 2a	CHMP2A
26.9353	25.8668	25.2725	25.3692	50.75	O43670	O43670	BUB3-interacting and GLEBS motif-containing protein ZNF207	ZNF207
25.3495	26.4215	26.7009	26.715	38.792	O43681;Q6IQE5	O43681;Q6IQE5	ATPase ASNA1;ATPase asna1	ASNA1;asna1
26.6811	26.3913	26.2786	26.4231	37.154	O43684	O43684	Mitotic checkpoint protein BUB3	BUB3
31.406	32.4927	30.4616	31.3999	104.85	O43707;Q9H254	O43707	Alpha-actinin-4	ACTN4
25.2768	26.6617	25.0528	25.2452	91.35	O43747	O43747	AP-1 complex subunit gamma-1	AP1G1
26.6103	27.8824	27.1472	NaN	24.81	O43760	O43760	Synaptogyrin-2	SYNGR2
28.2275	27.6369	26.8593	25.988	62.942	O43776	O43776	Asparagine--tRNA ligase, cytoplasmic	NARS
28.1424	28.4611	27.6826	27.7076	26.227	O43809	O43809	Cleavage and polyadenylation specificity factor subunit 5	NUDT21
NaN	25.9375	26.4463	NaN	45.283	O43813;O89112	O43813;O89112	LanC-like protein 1	LANCL1;Lancl1
31.6702	30.5463	29.1761	30.0437	53.764	O43854	O43854	EGF-like repeat and discoidin I-like domain-containing protein 3	EDIL3
28.2354	27.1007	NaN	25.3076	204.74	O60437	O60437	Periplakin	PPL
26.2657	25.7562	25.4322	25.5195	24.484	O60487	O60487	Myelin protein zero-like protein 2	MPZL2
30.448	29.5641	30.3066	27.9711	69.602	O60506;Q7TMK9	O60506;Q7TMK9	Heterogeneous nuclear ribonucleoprotein Q	SYNCRIP;Syncrip
25.5176	24.9473	25.7928	25.2125	42.188	O60507	O60507	Protein-tyrosine sulfotransferase 1	TPST1
26.2456	25.745	27.2147	27.3772	43.927	O60512	O60512	Beta-1,4-galactosyltransferase 3;N-acetyllactosamine synthase;Beta-N-acetylglucosaminylglycopeptide beta-1,4-galactosyltransferase;Beta-N-acetylglucosaminyl-glycolipid beta-1,4-galactosyltransferase	B4GALT3
29.1444	27.2814	29.4378	29.6091	40.041	O60513	O60513	Beta-1,4-galactosyltransferase 4;N-acetyllactosamine synthase;Lactotriaosylceramide beta-1,4-galactosyltransferase	B4GALT4
28.4015	28.0766	27.7264	27.7019	84.784	O60568	O60568	Procollagen-lysine,2-oxoglutarate 5-dioxygenase 3	PLOD3
26.1817	25.9437	25.3335	25.7839	141.35	O60610	O60610	Protein diaphanous homolog 1	DIAPH1
26.5235	NaN	27.1631	NaN	28.017	O60637	O60637	Tetraspanin-3	TSPAN3
27.7973	27.2329	28.0801	28.5767	47.074	O60664	O60664	Perilipin-3	PLIN3
29.2593	27.4785	25.4872	26.3289	108.17	O60716	O60716	Catenin delta-1	CTNND1
24.7566	NaN	25.2692	NaN	58.47	O60749	O60749	Sorting nexin-2	SNX2
26.7138	26.724	26.4489	26.7003	107.89	O60763	O60763	General vesicular transport factor p115	USO1
25.9407	26.4522	26.1199	26.4173	16.368	O60869	O60869	Endothelial differentiation-related factor 1	EDF1
27.4191	24.434	25.0315	24.4929	45.745	O60884	O60884	DnaJ homolog subfamily A member 2	DNAJA2
25.6235	NaN	27.1147	NaN	19.116	O60888	O60888	Protein CutA	CUTA
29.3114	27.7943	27.5557	27.01	37.329	O60911;P43235	O60911	Cathepsin L2	CTSV
24.5865	26.849	23.9968	NaN	14.21	O60925	O60925	Prefoldin subunit 1	PFDN1
27.6183	29.266	27.5725	28.2112	66.193	O75083;Q5RKI0	O75083;Q5RKI0	WD repeat-containing protein 1	WDR1;Wdr1
23.2949	NaN	25.7526	NaN	77.134	O75112	O75112	LIM domain-binding protein 3	LDB3
27.9958	29.4067	25.6617	25.7352	60.13	O75131;Q96FN4;Q96A23;O95741;Q9UBL6	O75131	Copine-3	CPNE3
27.5809	26.2104	27.158	27.3806	21.868	O75340	O75340	Programmed cell death protein 6	PDCD6
25.9819	25.5518	25.0823	25.3166	12.855	O75347	O75347	Tubulin-specific chaperone A	TBCA
27.1504	25.8846	25.3251	25.7593	39.617	O75367;Q9P0M6	O75367	Core histone macro-H2A.1	H2AFY
31.6523	31.6123	30.0609	30.7771	278.16	O75369	O75369	Filamin-B	FLNB
28.2808	31.0366	26.9742	27.5379	51.712	O75390	O75390	Citrate synthase, mitochondrial	CS
26.6659	27.0804	27.6505	27.4707	41.496	O75503	O75503	Ceroid-lipofuscinosis neuronal protein 5	CLN5
28.2333	29.1086	28.1274	27.9298	145.83	O75533	O75533	Splicing factor 3B subunit 1	SF3B1
26.0151	27.8583	25.3443	26.8657	24.669	O75608	O75608	Acyl-protein thioesterase 1	LYPLA1
25.8843	25.8935	26.6251	26.3688	24.074	O75629	O75629	Protein CREG1	CREG1
26.3716	26.4951	27.858	28.9433	39.641	O75695;Q9EPK2	O75695	Protein XRP2	RP2
26.7299	26.9315	30.4679	29.9599	46.561	O75718	O75718	Cartilage-associated protein	CRTAP
32.5912	27.9846	34.3474	31.8667	39.008	O75787	O75787	Renin receptor	ATP6AP2
27.6917	26.9108	27.1844	26.7849	35.611	O75821	O75821	Eukaryotic translation initiation factor 3 subunit G	EIF3G
27.0726	27.3614	25.5367	27.5414	29.062	O75822	O75822	Eukaryotic translation initiation factor 3 subunit J	EIF3J
29.7897	29.8864	29.5498	29.8312	46.659	O75874;P48735	O75874	Isocitrate dehydrogenase [NADP] cytoplasmic	IDH1
24.7159	NaN	24.6534	25.1736	21.119	O75935	O75935	Dynactin subunit 3	DCTN3
24.4228	NaN	24.5219	NaN	47.413	O75955	O75955	Flotillin-1	FLOT1
25.164	28.594	NaN	24.9102	11.428	O75964	O75964	ATP synthase subunit g, mitochondrial	ATP5L
27.577	26.7322	24.8973	NaN	37.432	O76003	O76003	Glutaredoxin-3	GLRX3
22.9131	NaN	26.8717	25.8494	33.281	O97561;O76061	O97561;O76061	Stanniocalcin-2	STC2
24.8489	NaN	26.8391	NaN	31.121	O94760	O94760	N(G),N(G)-dimethylarginine dimethylaminohydrolase 1	DDAH1
27.7698	26.97	29.7461	29.6262	37.121	O94766	O94766	Galactosylgalactosylxylosylprotein 3-beta-glucuronosyltransferase 3	B3GAT3
24.9573	24.6108	24.4717	NaN	75.029	O94776	O94776	Metastasis-associated protein MTA2	Mta2;MTA2
26.536	28.3511	30.8824	28.781	76.93	O94808;Q9Z2Z9	O94808;Q9Z2Z9	Glutamine--fructose-6-phosphate aminotransferase [isomerizing] 2	GFPT2;Gfpt2
24.8943	29.2247	24.0693	22.846	67.454	O94826	O94826	Mitochondrial import receptor subunit TOM70	TOMM70A
24.6272	24.8742	25.1463	24.5677	133.01	O94979	O94979	Protein transport protein Sec31A	SEC31A
31.23	30.1699	30.8417	30.3795	109.79	O94985	O94985	Calsyntenin-1;Soluble Alc-alpha;CTF1-alpha	CLSTN1
28.2085	25.9167	31.6114	31.5345	43.001	O95084	O95084	Serine protease 23	PRSS23
24.1284	28.5583	NaN	22.7686	83.353	O95202;Q1LY46	O95202	LETM1 and EF-hand domain-containing protein 1, mitochondrial	LETM1
26.4943	25.3084	27.5999	28.4842	29.082	O95297	O95297	Myelin protein zero-like protein 1	MPZL1
27.3403	27.9366	26.6333	27.1399	27.547	O95336	O95336	6-phosphogluconolactonase	PGLS
25.3134	25.6862	25.2341	25.8378	24.737	O95372	O95372	Acyl-protein thioesterase 2	LYPLA2
28.8131	26.8377	28.6428	26.1831	119.49	O95373	O95373	Importin-7	Ipo7;IPO7
25.0718	25.1427	24.8353	NaN	59.851	O95394	O95394	Phosphoacetylglucosamine mutase	PGM3
27.1733	26.0837	27.4028	NaN	38.274	O95433	O95433	Activator of 90 kDa heat shock protein ATPase homolog 1	AHSA1
23.3641	NaN	25.7605	NaN	32.854	O95456;Q9JK23	O95456	Proteasome assembly chaperone 1	PSMG1
25.1986	NaN	31.0547	32.0035	27.663	O95633;Q9EQC7	O95633	Follistatin-related protein 3	FSTL3
24.5361	24.08	24.6939	NaN	58.022	O95747;Q863I2	O95747;Q863I2	Serine/threonine-protein kinase OSR1	OXSR1
24.4324	NaN	26.3211	25.7212	94.511	O95757	O95757	Heat shock 70 kDa protein 4L	HSPA4L
25.3089	24.4772	24.7392	24.2773	107.54	O95782	O95782	AP-2 complex subunit alpha-1	AP2A1
24.3553	23.3446	26.3623	24.5705	23.772	O95816	O95816	BAG family molecular chaperone regulator 2	BAG2
25.2989	24.5556	24.4083	24.9014	61.594	O95817	O95817	BAG family molecular chaperone regulator 3	BAG3
25.6876	27.4615	26.2204	NaN	66.9	O95831	O95831	Apoptosis-inducing factor 1, mitochondrial	AIFM1
24.756	24.297	24.2354	NaN	47.447	O96019	O96019	Actin-like protein 6A	Actl6a;ACTL6A
32.8485	33.8308	32.6206	33.1867	36.688	P00338;Q6ZMR3;P07864	P00338	L-lactate dehydrogenase A chain	LDHA
27.2367	30.1413	NaN	25.213	61.397	P00367;P00366;P49448	P00367;P00366	Glutamate dehydrogenase 1, mitochondrial	GLUD1
25.3474	29.0643	24.6748	24.9583	34.234	P00387;P20070	P00387	NADH-cytochrome b5 reductase 3;NADH-cytochrome b5 reductase 3 membrane-bound form;NADH-cytochrome b5 reductase 3 soluble form	CYB5R3
26.397	26.95	27.4704	27.3509	32.118	P00491;P23492	P00491	Purine nucleoside phosphorylase	PNP
28.7006	31.5348	27.3621	27.7843	47.517	P00505;P05202	P00505;P05202	Aspartate aminotransferase, mitochondrial	GOT2;Got2
29.8566	29.7584	28.8881	29.83	134.28	P00533;P04626;Q15303;P04412	P00533	Epidermal growth factor receptor	EGFR
27.6611	27.2919	27.9889	27.2626	21.635	P00568	P00568	Adenylate kinase isoenzyme 1	AK1
27.0012	25.9904	26.9954	26.1065	80.118	P00736;Q8CG16	P00736	Complement C1r subcomponent;Complement C1r subcomponent heavy chain;Complement C1r subcomponent light chain	C1R
28.0597	27.6419	28.7173	27.9119	62.916	P00750	P00750	Tissue-type plasminogen activator;Tissue-type plasminogen activator chain A;Tissue-type plasminogen activator chain B	PLAT
26.9212	26.8644	27.8394	26.9517	85.532	P00751;Q864V9;Q864W1;Q864W0	P00751;Q864V9;Q864W1;Q864W0	Complement factor B;Complement factor B Ba fragment;Complement factor B Bb fragment	CFB
28.0498	28.677	29.6633	29.8714	46.53	P00966;Q186Z6	P00966	Argininosuccinate synthase	ASS1
32.7394	33.2546	33.3765	32.5291	187.15	P01024;O95568	P01024	Complement C3;Complement C3 beta chain;C3-beta-c;Complement C3 alpha chain;C3a anaphylatoxin;Acylation stimulating protein;Complement C3b alpha chain;Complement C3c alpha chain fragment 1;Complement C3dg fragment;Complement C3g fragment;Complement C3d fragment;Complement C3f fragment;Complement C3c alpha chain fragment 2	C3
30.2091	29.3024	32.1019	32.3829	23.171	P01033	P01033	Metalloproteinase inhibitor 1	TIMP1
32.2715	31.1415	31.0514	31.2177	15.799	P01034	P01034	Cystatin-C	CST3
27.4427	28.2245	26.837	27.0946	11.006	P01040	P01040	Cystatin-A;Cystatin-A, N-terminally processed	CSTA
28.1266	27.3759	27.7803	29.2197	21.298	P01112	P01112	GTPase HRas;GTPase HRas, N-terminally processed	Hras;HRAS
24.7192	24.4344	24.3956	26.0697	21.656	P01116	P01116	GTPase KRas;GTPase KRas, N-terminally processed	KRAS
28.3083	27.9731	32.3272	32.7493	95.375	P01130;Q99088;Q99087;Q14114	P01130	Low-density lipoprotein receptor	LDLR
28.5747	26.6353	29.6003	29.7001	44.341	P01137;P54831	P01137	Transforming growth factor beta-1;Latency-associated peptide	TGFB1
NaN	22.851	25.0346	NaN	11.765	P01834	P01834	Ig kappa chain C region	IGKC
27.774	25.6444	28.2025	28.118	160.61	P02462;P02463	P02462;P02463	Collagen alpha-1(IV) chain;Arresten	COL4A1;Col4a1
32.5939	33.1792	31.1438	31.2268	74.139	P02545;P48678	P02545;P48678	Prelamin-A/C;Lamin-A/C	LMNA;Lmna
23.5358	NaN	26.2404	NaN	18.122	P02585	P02585	Troponin C, skeletal muscle	TNNC2
26.8098	26.6369	27.0599	NaN	38.177	P02750	P02750	Leucine-rich alpha-2-glycoprotein	LRG1
32.3679	33.3632	28.6998	29.8165	262.62	P02751	P02751	Fibronectin;Anastellin;Ugl-Y1;Ugl-Y2;Ugl-Y3	FN1
29.5497	31.2365	31.3588	31.7936	84.87	P02786;Q9MYZ3;Q9GLD3	P02786	Transferrin receptor protein 1;Transferrin receptor protein 1, serum form	TFRC
25.4716	25.8788	28.5268	29.6762	21.225	P02794	P02794	Ferritin heavy chain;Ferritin heavy chain, N-terminally processed	FTH1
30.0445	28.3443	33.9519	33.6942	54.305	P04004	P04004	Vitronectin;Vitronectin V65 subunit;Vitronectin V10 subunit;Somatomedin-B	VTN
26.6667	28.9236	26.2337	26.3145	59.755	P04040;O62839	P04040	Catalase	CAT
30.3674	29.3224	32.0341	31.6239	59.716	P04062;P17439	P04062	Glucosylceramidase	GBA
32.8826	33.4721	32.3773	32.6947	39.42	P04075;A5A6I5	P04075;A5A6I5	Fructose-bisphosphate aldolase A	ALDOA
26.7153	27.05	26.7824	26.9547	11.139	P04080	P04080	Cystatin-B	CSTB
33.7789	34.977	29.783	30.6404	38.714	P04083;A5A6M2;P07150	P04083;A5A6M2	Annexin A1	ANXA1
34.5812	34.7553	33.7963	34.4472	36.053	P04406;Q8X1X3;P20287;O14556	P04406	Glyceraldehyde-3-phosphate dehydrogenase	GAPDH
27.3002	28.2594	26.2145	26.9119	28.315	P04632;Q64537;Q96L46	P04632;Q64537	Calpain small subunit 1	CAPNS1;Capns1
30.0074	30.2476	29.2278	29.3932	22.782	P04792	P04792	Heat shock protein beta-1	HSPB1
27.5688	30.7737	27.2232	27.7903	68.569	P04843	P04843	Dolichyl-diphosphooligosaccharide--protein glycosyltransferase subunit 1	RPN1
27.1619	26.3561	27.3766	28.1313	40.45	P04899;P11488;P19087;A8MTJ3;Q60397	P04899	Guanine nucleotide-binding protein G(i) subunit alpha-2	GNAI2
31.5646	31.9639	32.1705	33.7006	112.89	P05023;P13637;P50993;Q13733;P20648	P05023	Sodium/potassium-transporting ATPase subunit alpha-1	ATP1A1
29.0938	28.8599	29.4366	30.2539	35.061	P05026;A5A6J8	P05026;A5A6J8	Sodium/potassium-transporting ATPase subunit beta-1	ATP1B1
30.8519	30.7187	32.7653	33.061	87.071	P05067;P12023;O93279;O73683	P05067;P12023	Amyloid beta A4 protein;N-APP;Soluble APP-alpha;Soluble APP-beta;C99;Beta-amyloid protein 42;Beta-amyloid protein 40;C83;P3(42);P3(40);C80;Gamma-secretase C-terminal fragment 59;Gamma-secretase C-terminal fragment 57;Gamma-secretase C-terminal fragment 50;C31	APP;App
25.3668	26.0535	26.7576	27.0885	34.735	P05089	P05089	Arginase-1	ARG1
25.458	26.1966	NaN	26.5363	10.834	P05109	P05109	Protein S100-A8;Protein S100-A8, N-terminally processed	S100A8
28.7857	30.3647	25.003	NaN	46.596	P05120	P05120	Plasminogen activator inhibitor 2	SERPINB2
27.6371	26.4934	28.1815	27.3709	45.059	P05121	P05121	Plasminogen activator inhibitor 1	SERPINE1
25.7072	25.0882	24.4953	NaN	17.887	P05161	P05161	Ubiquitin-like protein ISG15	ISG15
23.6948	23.3134	32.8645	33.3513	57.304	P05186	P05186	Alkaline phosphatase, tissue-nonspecific isozyme	ALPL
28.6316	28.1181	33.8677	34.4146	57.953	P05187;P10696;P19111	P05187;P10696	Alkaline phosphatase, placental type;Alkaline phosphatase, placental-like	ALPP;ALPPL2
28.0422	28.5831	27.9719	28.2369	36.112	P05198	P05198	Eukaryotic translation initiation factor 2 subunit 1	EIF2S1
22.1812	22.267	26.0753	23.1562	23.718	P05231;P51494;P46650	P05231;P51494;P46650	Interleukin-6	IL6
25.6448	24.3033	27.4421	28.7631	57.825	P05362	P05362	Intercellular adhesion molecule 1	ICAM1
27.2688	24.4526	27.6073	NaN	11.514	P05386	P05386	60S acidic ribosomal protein P1	RPLP1
28.7074	29.1135	28.3606	28.0468	11.665	P05387	P05387	60S acidic ribosomal protein P2	RPLP2
31.0109	29.7102	30.9892	30.3115	34.273	P05388;P14869;Q8NHW5;P19889	P05388;P14869;Q8NHW5	60S acidic ribosomal protein P0;60S acidic ribosomal protein P0-like	RPLP0;Rplp0;RPLP0P6
27.4257	28.3549	25.7278	26.4187	46.836	P05455;P32067	P05455	Lupus La protein	SSB
32.2834	31.3629	30.2993	31.2885	88.414	P05556	P05556	Integrin beta-1	ITGB1
25.8253	26.3477	28.9914	26.7886	21.145	P05976	P05976	Myosin light chain 1/3, skeletal muscle isoform	MYL1
24.2126	24.2936	24.328	NaN	40.786	P06132;P32362	P06132	Uroporphyrinogen decarboxylase	UROD
29.9195	28.8129	30.5909	29.583	48.766	P06280;P51569	P06280	Alpha-galactosidase A	GLA
31.9511	31.115	29.981	29.9577	85.696	P06396	P06396	Gelsolin	GSN
27.03	27.6504	26.7848	27.6353	34.095	P06493;Q00526;P43063;Q96Q40;P50750;Q9NYV4;Q00536;Q07002;Q11179;O94921;Q9LMT0;Q07785;Q9C9M7;P61075;Q00534;Q64261;P11802;Q00535;Q14004	P06493	Cyclin-dependent kinase 1	CDK1
31.0844	33.5454	30.1893	29.912	56.559	P06576;P00829;P85446;B9E8E6;Q0BQE8;Q8A9V4;A6L8P2;A6L4L7;Q5GRU7;Q6A8C7	P06576;P00829	ATP synthase subunit beta, mitochondrial	ATP5B
26.4872	26.808	27.5393	27.2786	13.242	P06702	P06702	Protein S100-A9	S100A9
25.0131	25.5795	25.0924	NaN	25.097	P06730	P06730	Eukaryotic translation initiation factor 4E	EIF4E
27.326	26.1002	30.0337	27.783	43.101	P06732	P06732	Creatine kinase M-type;Creatine kinase M-type, N-terminally processed	CKM
34.2345	33.4155	33.6637	33.9261	47.168	P06733;I0J1J1;Q8IJN7;Q27727;Q27877	P06733	Alpha-enolase	ENO1
28.8167	29.7432	27.3647	27.4289	97.147	P06737	P06737	Glycogen phosphorylase, liver form	PYGL
30.5377	31.1908	30.6235	31.2653	63.146	P06744;P06745;A1AIK3;Q5PL07	P06744	Glucose-6-phosphate isomerase	GPI
31.0558	30.2749	30.6597	29.5035	32.575	P06748	P06748	Nucleophosmin	NPM1
28.5905	28.7933	26.8286	27.1307	32.95	P06753	P06753	Tropomyosin alpha-3 chain	TPM3
28.5873	28.4762	28.6233	30.0809	116.04	P06756	P06756	Integrin alpha-V;Integrin alpha-V heavy chain;Integrin alpha-V light chain	ITGAV
24.1298	23.8753	33.399	31.8058	53.162	P06858	P06858	Lipoprotein lipase	LPL
29.9575	29.3792	30.5265	29.7074	60.702	P06865;P29416	P06865	Beta-hexosaminidase subunit alpha	HEXA
32.5611	31.1329	30.3619	31.1198	13.92	Q16778;P33778;P23527;P06899;Q9D2U9;Q8N257;Q8CGP0;Q64524;Q6DRA6;Q6DN03	Q16778;P33778;P23527;P06899;Q9D2U9;Q8N257;Q8CGP0;Q64524	Histone H2B type 2-E;Histone H2B type 1-B;Histone H2B type 1-O;Histone H2B type 1-J;Histone H2B type 3-A;Histone H2B type 3-B	HIST2H2BE;HIST1H2BB;HIST1H2BO;HIST1H2BJ;Hist3h2ba;HIST3H2BB;Hist3h2bb;Hist2h2be
28.9439	27.6523	30.0289	29.0678	44.002	P07093	P07093	Glia-derived nexin	SERPINE2
26.6239	26.2322	25.9586	26.3005	10.044	P07108	P07108	Acyl-CoA-binding protein	DBI
30.9853	32.2159	31.2909	32.6684	36.638	P07195;A5A6N7;Q9PVK4	P07195;A5A6N7	L-lactate dehydrogenase B chain	LDHB
30.5854	32.3957	30.1624	29.9386	57.116	P07237	P07237	Protein disulfide-isomerase	P4HB
36.6243	35.5679	37.0416	35.8871	44.552	P07339	P07339	Cathepsin D;Cathepsin D light chain;Cathepsin D heavy chain	CTSD
34.8344	35.5375	32.004	32.9104	38.604	P07355;P04272;A6NMY6;P07356	P07355;P04272;A6NMY6;P07356	Annexin A2;Putative annexin A2-like protein	ANXA2;ANXA2P2;Anxa2
28.3823	29.4196	27.1476	27.3351	81.889	P07384;P97571	P07384	Calpain-1 catalytic subunit	CAPN1
30.9126	27.9786	31.3239	30.0466	49.67	P07437;A6NNZ2;P24637	P07437	Tubulin beta chain	TUBB
33.3403	32.3307	35.5265	35.3089	58.112	P07602	P07602	Prosaposin;Saposin-A;Saposin-B-Val;Saposin-B;Saposin-C;Saposin-D	PSAP
29.0475	28.5771	29.9114	29.3671	63.111	P07686	P07686	Beta-hexosaminidase subunit beta;Beta-hexosaminidase subunit beta chain B;Beta-hexosaminidase subunit beta chain A	HEXB
28.0778	27.2603	28.9425	28.0193	37.564	P07711	P07711	Cathepsin L1;Cathepsin L1 heavy chain;Cathepsin L1 light chain	CTSL
30.9109	31.3705	30.0157	30.1571	15.054	P07737	P07737	Profilin-1	PFN1
26.3702	27.3207	26.9861	27.5825	19.608	P07741	P07741	Adenine phosphoribosyltransferase	APRT
28.962	28.0945	28.3494	27.5596	170.59	P07814	P07814	Bifunctional glutamate/proline--tRNA ligase;Glutamate--tRNA ligase;Proline--tRNA ligase	EPRS
29.6211	28.322	29.1331	28.9232	37.821	P07858	P07858	Cathepsin B;Cathepsin B light chain;Cathepsin B heavy chain	CTSB
34.546	35.3036	34.3923	34.4599	84.659	P07900;A5A6K9;P07901;P30946;Q14568;Q58FG0	P07900;A5A6K9;P07901;P30946	Heat shock protein HSP 90-alpha	HSP90AA1;Hsp90aa1
29.3957	29.3891	29.1971	27.0288	33.67	P07910;P0DMR1;O60812;B7ZW38;B2RXH8	P07910;P0DMR1;O60812;B7ZW38;B2RXH8	Heterogeneous nuclear ribonucleoproteins C1/C2;Heterogeneous nuclear ribonucleoprotein C-like 4;Heterogeneous nuclear ribonucleoprotein C-like 1;Heterogeneous nuclear ribonucleoprotein C-like 3;Heterogeneous nuclear ribonucleoprotein C-like 2	HNRNPC;HNRNPCL4;HNRNPCL1;HNRNPCL3;HNRNPCL2
32.4792	30.5865	33.6919	34.6117	198.04	P07942	P07942	Laminin subunit beta-1	LAMB1
24.2844	NaN	25.6406	27.8802	60.801	P07947;A1A5H8;Q6EWH2;F1RDG9	P07947;A1A5H8	Tyrosine-protein kinase Yes;Tyrosine-protein kinase yes	YES1;yes1
29.0329	31.0054	25.967	25.5362	54.636	P07954	P07954	Fumarate hydratase, mitochondrial	FH
30.4784	31.4093	29.6496	29.1566	129.38	P07996;P35441;P35442	P07996	Thrombospondin-1	THBS1
23.4615	NaN	25.11	25.3445	154.79	P08069	P08069	Insulin-like growth factor 1 receptor;Insulin-like growth factor 1 receptor alpha chain;Insulin-like growth factor 1 receptor beta chain	IGF1R
NaN	24.9228	29.527	28.1659	75.872	P08133	P08133	Annexin A6	ANXA6
26.5524	NaN	31.0276	32.7426	41.4	P08174	P08174	Complement decay-accelerating factor	CD55
34.4413	34.1742	34.2381	34.8531	67.993	P08195	P08195	4F2 cell-surface antigen heavy chain	SLC3A2
33.4853	34.3514	33.5538	33.7202	83.263	P08238;P11499;P30947;Q58FF7;A7H4M0;A7I226;Q9ZMM2	P08238;P11499;P30947	Heat shock protein HSP 90-beta	HSP90AB1;Hsp90ab1
30.66	29.0031	23.9906	24.7006	47.442	P08476	P08476	Inhibin beta A chain	INHBA
32.2728	31.1428	32.3959	32.6669	167.55	P08572	P08572	Collagen alpha-2(IV) chain;Canstatin	COL4A2
25.6139	29.3395	NaN	24.6346	35.422	P08574	P08574	Cytochrome c1, heme protein, mitochondrial	CYC1
30.174	29.625	33.0696	32.9927	155.54	P08581;P06242;Q9H3Y6;P42685;Q1JPZ3;P12931	P08581	Hepatocyte growth factor receptor	MET
26.7142	28.4017	24.8734	25.8333	51.556	P08621;Q62376	P08621;Q62376	U1 small nuclear ribonucleoprotein 70 kDa	SNRNP70;Snrnp70
26.569	26.657	25.7683	26.311	15.55	P08708	P08708	40S ribosomal protein S17	RPS17
28.224	27.8237	29.5906	30.3909	40.532	P08754;P08753	P08754;P08753	Guanine nucleotide-binding protein G(k) subunit alpha	GNAI3;Gnai3
31.3162	31.698	30.5528	31.5544	35.936	P08758	P08758	Annexin A5	ANXA5
30.5055	31.0974	30.4364	30.2303	32.838	P08865	P08865	40S ribosomal protein SA	Rpsa;RPSA
29.6272	28.897	29.3323	29.5151	25.636	P08962	P08962	CD63 antigen	CD63
27.5713	28.1233	26.7341	NaN	31.279	P09012	P09012	U1 small nuclear ribonucleoprotein A	SNRPA
32.3605	31.3493	28.1082	25.6144	23.356	P09211	P09211	Glutathione S-transferase P	GSTP1
27.5735	27.5995	28.166	28.5301	14.716	P09382;C0HJR3;P16045	P09382;C0HJR3	Galectin-1	LGALS1
26.6146	NaN	28.8069	26.5772	32.708	P09493	P09493	Tropomyosin alpha-1 chain	TPM1
25.98	27.0239	25.2512	26.0753	27.076	P09496	P09496	Clathrin light chain A	CLTA
25.8687	27.0124	24.0228	24.2875	25.19	P09497	P09497	Clathrin light chain B	CLTB
29.717	30.1959	NaN	24.9281	35.882	P09525	P09525	Annexin A4	ANXA4
25.8115	25.9831	25.9445	26.6623	47.578	P09543	P09543	2,3-cyclic-nucleotide 3-phosphodiesterase	CNP
24.3441	28.7218	23.5702	NaN	54.177	P09622;P09623	P09622;P09623	Dihydrolipoyl dehydrogenase, mitochondrial	DLD
26.4543	27.6589	25.3767	26.0642	28.415	P09661	P09661	U2 small nuclear ribonucleoprotein A	SNRPA1
32.8707	32.0095	23.4887	24.3537	35.709	P09758	P09758	Tumor-associated calcium signal transducer 2	TACSTD2
28.012	27.7385	29.7605	29.0739	76.684	P09871	P09871	Complement C1s subcomponent;Complement C1s subcomponent heavy chain;Complement C1s subcomponent light chain	C1S
28.8889	29.8312	28.0318	27.8974	113.08	P09874	P09874	Poly [ADP-ribose] polymerase 1	PARP1
23.7258	23.4238	33.5737	31.9463	56.811	P09923	P09923	Intestinal-type alkaline phosphatase	ALPI
24.5988	NaN	NaN	24.2014	86.677	P09958	P09958	Furin	FURIN
27.0782	26.9773	27.1124	26.3563	69.284	P09960	P09960	Leukotriene A-4 hydrolase	LTA4H
27.1217	28.2537	27.66	26.9965	39.455	P09972	P09972	Fructose-bisphosphate aldolase C	ALDOC
34.0055	32.5854	30.7791	32.2326	13.936	Q99878;Q96KK5;Q9BTM1;Q64523;Q16777;Q6GSS7;Q6FI13;P20671;P0C0S8	Q99878;Q96KK5;Q9BTM1;Q64523;Q16777;Q6GSS7;Q6FI13;P20671;P0C0S8	Histone H2A type 1-J;Histone H2A type 1-H;Histone H2A.J;Histone H2A type 2-C;Histone H2A type 2-A;Histone H2A type 1-D;Histone H2A type 1	HIST1H2AJ;HIST1H2AH;H2AFJ;Hist2h2ac;HIST2H2AC;Hist2h2aa1;HIST2H2AA3;HIST1H2AD;HIST1H2AG
23.3188	24.3782	35.3794	34.9832	64.596	P0CW18	P0CW18	Serine protease 56	PRSS56
33.533	33.6433	32.1404	32.0969	70.051	P0DMV8;P0DMV9;P34931	P0DMV8;P0DMV9	Heat shock 70 kDa protein 1A;Heat shock 70 kDa protein 1B	HSPA1A;HSPA1B
27.1537	26.7133	27.1892	26.185	16.837	P0DP25;P0DP24;P0DP23;Q6PI52;P62203	P0DP25;P0DP24;P0DP23;Q6PI52	Calmodulin	calm1a
27.1117	25.9778	31.2036	30.0339	105.32	P10253	P10253	Lysosomal alpha-glucosidase;76 kDa lysosomal alpha-glucosidase;70 kDa lysosomal alpha-glucosidase	GAA
27.0537	26.1237	27.205	27.1656	23.48	P10301;P10833;P0CQ43;P0CQ42	P10301;P10833	Ras-related protein R-Ras	RRAS;Rras
25.2855	NaN	26.1916	26.2468	40.648	P10321;P30386	P10321;P30386	HLA class I histocompatibility antigen, Cw-7 alpha chain	HLA-C
29.1108	29.3406	30.5246	30.3338	212.88	P10586;A4IFW2;P23468	P10586	Receptor-type tyrosine-protein phosphatase F	PTPRF
30.7128	30.6139	29.1412	29.0442	11.737	P10599	P10599	Thioredoxin	TXN
30.6323	29.1224	31.4333	30.6718	54.465	P10619	P10619	Lysosomal protective protein;Lysosomal protective protein 32 kDa chain;Lysosomal protective protein 20 kDa chain	CTSA
25.6021	NaN	24.4939	NaN	31.462	P10768;Q9R0P3	P10768	S-formylglutathione hydrolase	ESD
32.1998	33.9841	30.7864	31.3642	61.054	P10809	P10809	60 kDa heat shock protein, mitochondrial	HSPD1
33.3006	32.1899	36.6696	37.0106	52.494	P10909	P10909	Clusterin;Clusterin beta chain;Clusterin alpha chain	CLU
32.2642	34.3233	32.1894	31.9683	72.332	P11021;P20029	P11021;P20029	78 kDa glucose-regulated protein	HSPA5;Hspa5
34.314	32.67	34.601	35.0185	177.6	P11047;Q1LVF0;Q9Y6N6	P11047	Laminin subunit gamma-1	LAMC1
34.8899	35.0874	33.3435	33.8958	70.897	P11142;P63017;Q92260;Q96W30;P40918	P11142;P63017	Heat shock cognate 71 kDa protein	HSPA8;Hspa8
26.5825	27.503	27.9213	28.8744	54.083	P11166	P11166	Solute carrier family 2, facilitated glucose transporter member 1	SLC2A1
NaN	23.4189	23.87	NaN	52.221	P11172	P11172	Uridine 5-monophosphate synthase;Orotate phosphoribosyltransferase;Orotidine 5-phosphate decarboxylase	UMPS
29.8168	30.4762	26.8165	25.8436	96.695	P11216	P11216	Glycogen phosphorylase, brain form	PYGB
30.1746	29.7795	28.7348	29.6224	23.567	P11233	P11233	Ras-related protein Ral-A	RALA
26.9117	26.6362	25.6174	26.5361	23.408	P11234	P11234	Ras-related protein Ral-B	RALB
27.9761	NaN	27.8104	NaN	44.882	P11279	P11279	Lysosome-associated membrane glycoprotein 1	LAMP1
29.0828	30.0605	28.5586	28.2175	59.256	P11413;P12646	P11413	Glucose-6-phosphate 1-dehydrogenase	G6PD
23.623	24.9561	23.8204	NaN	17.776	P11441	P11441	Ubiquitin-like protein 4A	UBL4A
29.1291	29.9757	28.7458	29.0186	101.56	P11586	P11586	C-1-tetrahydrofolate synthase, cytoplasmic;Methylenetetrahydrofolate dehydrogenase;Methenyltetrahydrofolate cyclohydrolase;Formyltetrahydrofolate synthetase;C-1-tetrahydrofolate synthase, cytoplasmic, N-terminally processed	MTHFD1
25.1593	25.917	27.9796	29.0534	274.37	P11717	P11717	Cation-independent mannose-6-phosphate receptor	IGF2R
31.1645	30.3439	30.221	30.1034	70.67	P11940;Q9H361;Q4VXU2;P60050;P60049;P60048;P60047;Q5JQF8;Q96DU9;Q7JGR2	P11940;Q9H361	Polyadenylate-binding protein 1;Polyadenylate-binding protein 3	PABPC1;PABPC3
30.515	30.4269	29.0994	28.8384	28.768	P12004;Q9DEA3	P12004;Q9DEA3	Proliferating cell nuclear antigen	PCNA
28.2636	29.189	28.603	28.3687	57.41	P12081;P49590;A6LIF7;Q8A6N7;A6KXA6	P12081	Histidine--tRNA ligase, cytoplasmic	HARS
24.6547	25.2721	27.9491	28.0112	108.53	P12109	P12109	Collagen alpha-1(VI) chain	COL6A1
23.3991	27.9691	23.4803	23.7697	32.866	P12236;P48962;P12235;Q9H0C2;Q3V132;P18239	P12236;P48962;P12235	ADP/ATP translocase 3;ADP/ATP translocase 3, N-terminally processed;ADP/ATP translocase 1	SLC25A6;Slc25a4;SLC25A4
29.3726	28.585	28.463	27.9083	55.804	P12268;P12269;B0UXP9;Q5RGV1;Q6GMG5	P12268;P12269	Inosine-5-monophosphate dehydrogenase 2	IMPDH2
29.3708	28.2911	28.4488	29.3256	267.29	P12270	P12270	Nucleoprotein TPR	TPR
24.5465	NaN	26.1143	NaN	16.572	P12273	P12273	Prolactin-inducible protein	PIP
30.047	31.8202	28.931	30.227	36.375	P12429	P12429	Annexin A3	ANXA3
26.2371	NaN	29.2353	28.9535	44.701	P12643	P12643	Bone morphogenetic protein 2	BMP2
29.7571	30.6588	28.5284	29.3268	103.06	P12814;P35609	P12814	Alpha-actinin-1	ACTN1
27.3957	25.0681	30.0715	28.5865	223.14	P12882;P11055;Q9UKX3;A7E2Y1	P12882	Myosin-1	MYH1
25.2112	NaN	27.3741	25.7021	223.09	P12883;F1PT61;Q9H6N6	P12883	Myosin-7	MYH7
30.114	29.9241	29.9078	28.9997	69.842	P12956;P23475	P12956	X-ray repair cross-complementing protein 6	XRCC6
27.5657	28.012	27.8803	27.3225	82.704	P13010	P13010	X-ray repair cross-complementing protein 5	XRCC5
29.0804	27.9408	32.0762	32.7025	27.963	P13284	P13284	Gamma-interferon-inducible lysosomal thiol reductase	IFI30
26.0109	NaN	25.8281	NaN	44.96	P13473	P13473	Lysosome-associated membrane glycoprotein 2	LAMP2
28.8971	28.7023	29.6907	29.747	111.25	P13497;Q9Y6L7	P13497	Bone morphogenetic protein 1	BMP1
32.721	33.2296	32.3288	32.5684	95.337	P13639;P58252	P13639;P58252	Elongation factor 2	EEF2;Eef2
29.207	31.4959	29.7612	29.4212	72.932	P13667	P13667	Protein disulfide-isomerase A4	PDIA4
30.5358	31.1962	29.781	30.3381	70.81	P13797;Q61233;P13796	P13797	Plastin-3	PLS3
25.1851	28.0206	26.1296	24.8352	35.079	P13804	P13804	Electron transfer flavoprotein subunit alpha, mitochondrial	ETFA
27.3678	26.8843	27.6718	29.8353	14.177	P13987	P13987	CD59 glycoprotein	CD59
27.2034	27.3898	27.5347	NaN	12.476	P14174;P34884	P14174;P34884	Macrophage migration inhibitory factor	MIF;Mif
28.886	31.2484	28.5447	28.8583	59.425	P14314;Q28034	P14314	Glucosidase 2 subunit beta	PRKCSH
27.8711	28.6564	28.358	29.3789	48.275	P14324;Q8WMY2	P14324	Farnesyl pyrophosphate synthase	FDPS
26.0616	26.278	26.7483	27.0339	36.573	P14550	P14550	Alcohol dehydrogenase [NADP(+)]	AKR1A1
33.7649	34.8255	33.2505	33.3159	57.936	P14618;P52480;Q29536;P30613	P14618;P52480	Pyruvate kinase PKM	PKM;Pkm
31.4155	33.4295	31.795	32.0114	92.468	P14625;Q58FF3	P14625	Endoplasmin	HSP90B1
26.3815	26.7618	25.7555	25.2053	24.614	P63162;P14678	P63162;P14678	Small nuclear ribonucleoprotein-associated protein N;Small nuclear ribonucleoprotein-associated proteins B and B	Snrpn;SNRPN;SNRPB
27.7756	28.4741	26.7857	27.0567	117.97	P14735	P14735	Insulin-degrading enzyme	IDE
28.7891	28.653	27.4615	26.9979	64.132	P14866	P14866	Heterogeneous nuclear ribonucleoprotein L	HNRNPL
31.0923	30.6389	30.2123	30.7159	81.744	P14923	P14923	Junction plakoglobin	JUP
26.6058	26.8225	29.9528	29.3599	35.853	P15121;C9JRZ8	P15121	Aldose reductase	AKR1B1
27.6608	27.3813	29.0165	29.6964	45.302	P15151	P15151	Poliovirus receptor	PVR
24.4662	25.2031	24.6964	NaN	55.755	P15170;Q8IYD1;Q149F3	P15170	Eukaryotic peptide chain release factor GTP-binding subunit ERF3A	GSPT1
25.111	24.9536	25.7656	26.8511	54.404	P15260	P15260	Interferon gamma receptor 1	IFNGR1
23.2577	NaN	25.0344	NaN	53.588	P15289	P15289	Arylsulfatase A;Arylsulfatase A component B;Arylsulfatase A component C	ARSA
28.7363	27.6905	31.1433	31.0373	43.92	P15291	P15291	Beta-1,4-galactosyltransferase 1;Lactose synthase A protein;N-acetyllactosamine synthase;Beta-N-acetylglucosaminylglycopeptide beta-1,4-galactosyltransferase;Beta-N-acetylglucosaminyl-glycolipid beta-1,4-galactosyltransferase;Processed beta-1,4-galactosyltransferase 1	B4GALT1
32.7739	33.1476	31.5061	32.7733	69.412	P15311;P31977;P26040	P15311;P31977;P26040	Ezrin	EZR;Ezr
27.1325	26.7187	26.2099	26.8018	26.182	P15374;Q9JKB1;P58321	P15374;Q9JKB1;P58321	Ubiquitin carboxyl-terminal hydrolase isozyme L3;Ubiquitin carboxyl-terminal hydrolase isozyme L4	UCHL3;Uchl3;Uchl4
26.1351	25.7048	26.9082	27.1207	43.747	P15529;Q8HYX8	P15529;Q8HYX8	Membrane cofactor protein	CD46
28.1135	29.1993	28.3292	28.8574	17.149	P15531	P15531	Nucleoside diphosphate kinase A	NME1
25.8679	27.0011	24.6612	NaN	30.867	P15559;Q64669	P15559	NAD(P)H dehydrogenase [quinone] 1	NQO1
25.9843	26.9903	27.5566	27.3549	62.081	P15586	P15586	N-acetylglucosamine-6-sulfatase	GNS
28.5945	28.9245	29.2324	29.8464	31.324	P15880;P31009	P15880	40S ribosomal protein S2	RPS2
28.2907	28.2142	27.8711	28.1441	331.77	P15924	P15924	Desmoplakin	DSP
28.8388	28.3018	30.5251	30.4866	24.399	P16035	P16035	Metalloproteinase inhibitor 2	TIMP2
30.824	29.9671	29.323	31.135	81.537	P16070;Q29423;P15379	P16070	CD44 antigen	CD44
32.7526	31.3269	22.2532	23.6802	202.16	P16144	P16144	Integrin beta-4	ITGB4
26.9728	26.8176	27.3826	27.2888	30.375	P16152	P16152	Carbonyl reductase [NADPH] 1	CBR1
31.001	30.3933	31.3009	31.8703	41.003	P16189;P30512;P30459;P10314;P30377	P16189;P30512;P30459;P10314;P30377	HLA class I histocompatibility antigen, A-31 alpha chain;HLA class I histocompatibility antigen, A-29 alpha chain;HLA class I histocompatibility antigen, A-74 alpha chain;HLA class I histocompatibility antigen, A-32 alpha chain	HLA-A
NaN	23.8121	27.7694	NaN	40.891	P16190	P16190	HLA class I histocompatibility antigen, A-33 alpha chain	HLA-A
28.58	27.3823	30.4518	29.91	76.074	P16278;Q9TRY9;Q95LV1;P23780;Q6UWU2	P16278	Beta-galactosidase	GLB1
28.9421	30.3159	27.5808	29.38	21.364	P16403	P16403	Histone H1.2	HIST1H1C
22.6865	NaN	24.4501	NaN	76.689	P16435	P16435	NADPH--cytochrome P450 reductase	POR
25.3375	28.9028	26.0183	23.9318	114.76	P16615;O14983	P16615	Sarcoplasmic/endoplasmic reticulum calcium ATPase 2	ATP2A2
25.4483	25.4516	NaN	24.7168	46.374	P16930	P16930	Fumarylacetoacetase	FAH
26.949	27.8968	27.2282	26.7171	17.302	P16949	P16949	Stathmin	STMN1
31.3128	31.5961	NaN	30.9964	71.027	P17066;P48741	P17066;P48741	Heat shock 70 kDa protein 6;Putative heat shock 70 kDa protein 7	HSPA6;HSPA7
29.0597	29.3648	26.9249	28.2869	129.29	P17301	P17301	Integrin alpha-2	ITGA2
26.8573	26.194	28.1651	NaN	69.751	P17405	P17405	Sphingomyelin phosphodiesterase	SMPD1
NaN	25.6036	25.022	NaN	79.994	P17655	P17655	Calpain-2 catalytic subunit	CAPN2
26.2722	26.0099	26.9334	26.6591	66.69	P17812;Q9NRF8	P17812	CTP synthase 1	CTPS1
26.9718	27.6834	26.1909	26.047	69.147	P17844;A5A6J2;A6RGE3;Q1DP69;P0CQ77;P0CQ76;P0CQ75;P0CQ74;Q1DJF0;A6R3L3	P17844;A5A6J2	Probable ATP-dependent RNA helicase DDX5	DDX5
29.8377	28.5545	29.5752	30.4217	20.838	P17900	P17900	Ganglioside GM2 activator;Ganglioside GM2 activator isoform short	GM2A
29.3599	30.1187	28.9632	29.0766	26.152	P17931	P17931	Galectin-3	LGALS3
33.6741	32.3213	25.5056	26.404	31.674	P17936;P15473	P17936;P15473	Insulin-like growth factor-binding protein 3	IGFBP3;Igfbp3
29.5939	28.4043	28.2292	25.9313	49.203	P17980	P17980	26S protease regulatory subunit 6A	PSMC3
28.142	28.5778	28.4705	28.2261	60.343	P17987;P11983	P17987;P11983	T-complex protein 1 subunit alpha	TCP1;Tcp1
NaN	27.9485	27.6668	27.8315	34.814	P18065	P18065	Insulin-like growth factor-binding protein 2	IGFBP2
26.9002	26.9714	27.1464	27.2985	88.053	P18084;Q07441	P18084;Q07441	Integrin beta-5	ITGB5
24.294	23.6016	25.0935	NaN	20.511	P18085	P18085	ADP-ribosylation factor 4	ARF4
27.684	27.8307	28.1073	28.33	29.225	P18124	P18124	60S ribosomal protein L7	RPL7
29.7897	31.3636	29.4731	30.467	123.8	P18206	P18206	Vinculin	VCL
30.1374	28.9174	28.4283	28.1917	85.935	P18564	P18564	Integrin beta-6	ITGB6
26.8129	26.6174	27.0082	26.6553	21.397	P18621	P18621	60S ribosomal protein L17	RPL17
30.4198	30.8613	29.595	30.5064	28.804	P18669;Q8N0Y7;Q8MKE8;P15259	P18669	Phosphoglycerate mutase 1	PGAM1
28.0961	28.2605	27.7024	27.5789	44.969	P18754	P18754	Regulator of chromosome condensation	RCC1
28.4207	28.032	31.6744	32.3493	108.33	P19021	P19021	Peptidyl-glycine alpha-amidating monooxygenase;Peptidylglycine alpha-hydroxylating monooxygenase;Peptidyl-alpha-hydroxyglycine alpha-amidating lyase	PAM
25.9118	26.4575	27.6486	26.9959	99.808	P19022	P19022	Cadherin-2	CDH2
27.1493	28.7885	26.2166	25.789	45.133	P68400;P19139;Q8NEV1	P68400;P19139;Q8NEV1	Casein kinase II subunit alpha;Casein kinase II subunit alpha 3	Csnk2a1;CSNK2A1;CSNK2A3
25.3123	25.2378	25.5221	26.4864	28.147	P19256	P19256	Lymphocyte function-associated antigen 3	CD58
31.2307	32.6264	30.724	30.5772	76.613	P19338	P19338	Nucleolin	NCL
27.5618	29.1957	25.0064	25.2271	102.48	P19367;Q2TB90;P52790	P19367	Hexokinase-1	HK1
24.9408	25.8828	24.7152	NaN	27.391	P19404;P04394	P19404;P04394	NADH dehydrogenase [ubiquinone] flavoprotein 2, mitochondrial	NDUFV2
25.3293	25.6392	26.2175	NaN	33.824	P19623	P19623	Spermidine synthase	SRM
25.6325	25.6888	26.9052	27.8307	138.75	P20020;Q16720;Q01814	P20020	Plasma membrane calcium-transporting ATPase 1	ATP2B1
28.2522	29.0519	25.7906	26.6264	52.739	P20073	P20073	Annexin A7	ANXA7
28.8569	25.2529	26.5925	NaN	22.168	P20290	P20290	Transcription factor BTF3	BTF3
27.5045	28.5076	27.1286	28.7045	23.593	P20340;Q9NRW1;P17608;Q14964	P20340;Q9NRW1	Ras-related protein Rab-6A;Ras-related protein Rab-6B	RAB6A;RAB6B
28.1923	29.4461	26.91	27.0226	26.489	P20618	P20618	Proteasome subunit beta type-1	PSMB1
24.8881	26.3445	NaN	24.6417	30.993	P20645	P20645	Cation-dependent mannose-6-phosphate receptor	M6PR
29.6707	29.8949	27.4675	27.9078	66.408	P20700	P20700	Lamin-B1	LMNB1
28.7899	28.7816	28.9993	29.5594	23.787	P20827	P20827	Ephrin-A1;Ephrin-A1, secreted form	EFNA1
25.7979	26.5497	31.9335	30.9902	183.56	P20908	P20908	Collagen alpha-1(V) chain	COL5A1
26.2102	27.2422	25.9136	25.3349	56.5	P21281;P15313	P21281	V-type proton ATPase subunit B, brain isoform	ATP6V1B2
24.3879	25.2531	24.7872	NaN	43.941	P21283;Q5XIY6	P21283	V-type proton ATPase subunit C 1	ATP6V1C1
25.6902	NaN	27.0051	26.3864	20.567	P21291	P21291	Cysteine and glycine-rich protein 1	CSRP1
33.2463	32.4273	31.688	32.2557	280.74	P21333	P21333	Filamin-A	FLNA
22.876	NaN	24.6119	NaN	98.398	P21399	P21399	Cytoplasmic aconitate hydratase	ACO1
26.5747	25.6268	28.4318	27.391	47.024	P13929	P13929	Beta-enolase	Eno3;ENO3
29.3764	27.4919	27.0954	26.6775	63.367	P21589	P21589	5-nucleotidase	NT5E
27.7798	30.6539	26.6224	27.0969	30.772	P21796	P21796	Voltage-dependent anion-selective channel protein 1	VDAC1
31.202	30.2235	29.9293	30.8777	25.416	P21926;P30409	P21926;P30409	CD9 antigen	CD9
27.5327	27.2135	27.8794	27.5897	24.636	P22061	P22061	Protein-L-isoaspartate(D-aspartate) O-methyltransferase	PCMT1
23.5199	25.3718	23.8573	23.7009	33.784	P22087;A6NHQ2	P22087	rRNA 2-O-methyltransferase fibrillarin	FBL
23.96	NaN	25.1676	NaN	107.77	P22102	P22102	Trifunctional purine biosynthetic protein adenosine-3;Phosphoribosylamine--glycine ligase;Phosphoribosylformylglycinamidine cyclo-ligase;Phosphoribosylglycinamide formyltransferase	GART
27.3451	27.3813	28.8801	29.1084	47.079	P22234	P22234	Multifunctional protein ADE2;Phosphoribosylaminoimidazole-succinocarboxamide synthase;Phosphoribosylaminoimidazole carboxylase	PAICS
31.1919	32.0069	30.9714	31.056	117.85	P22314;Q02053	P22314;Q02053	Ubiquitin-like modifier-activating enzyme 1	UBA1;Uba1
30.7639	32.0975	30.5016	31.304	17.298	P22392;O60361	P22392;O60361	Nucleoside diphosphate kinase B;Putative nucleoside diphosphate kinase	NME2;NME2P1
32.4432	32.4231	31.4788	30.4421	37.429	P22626	P22626	Heterogeneous nuclear ribonucleoproteins A2/B1	HNRNPA2B1
26.2191	25.8508	28.1997	29.001	27.934	P22692;P21744	P22692	Insulin-like growth factor-binding protein 4	IGFBP4
27.7591	28.4583	33.3271	32.599	77.213	P23142	P23142	Fibulin-1	FBLN1
32.8497	32.133	27.0781	27.5465	126.6	P23229	P23229	Integrin alpha-6;Integrin alpha-6 heavy chain;Integrin alpha-6 light chain;Processed integrin alpha-6	ITGA6
31.0422	31.4594	29.168	29.4986	76.149	P23246	P23246	Splicing factor, proline- and glutamine-rich	SFPQ
30.1232	32.1506	29.0274	29.1434	23.742	P23284;P0CP78;P0CP79	P23284	Peptidyl-prolyl cis-trans isomerase B	PPIB
28.5601	28.267	28.0457	28.5301	53.165	P23381	P23381	Tryptophan--tRNA ligase, cytoplasmic;T1-TrpRS;T2-TrpRS	WARS
27.8624	28.9493	28.4126	28.5419	26.688	P23396;Q06559	P23396	40S ribosomal protein S3	RPS3
28.8055	30.8772	29.0105	29.6201	47.716	P23526;P83783	P23526	Adenosylhomocysteinase	AHCY
32.4894	30.8667	32.3955	32.6307	18.502	P23528	P23528	Cofilin-1	CFL1
27.3209	27.3363	26.9989	27.2481	69.15	P23588	P23588	Eukaryotic translation initiation factor 4B	EIF4B
23.6222	NaN	24.3391	NaN	90.069	P23921;Q76RD8;P32984;P20503	P23921	Ribonucleoside-diphosphate reductase large subunit	RRM1
28.0025	27.5535	26.9874	NaN	24.763	P24534;O70251	P24534	Elongation factor 1-beta	EEF1B2
25.802	28.7466	25.0517	23.9183	28.908	P24539	P24539	ATP synthase F(0) complex subunit B1, mitochondrial	ATP5F1
26.75	29.3501	26.5796	26.4382	45.199	P24752	P24752	Acetyl-CoA acetyltransferase, mitochondrial	ACAT1
26.5945	26.8597	26.4215	27.0998	240.85	P24821	P24821	Tenascin	TNC
26.2887	27.6758	26.0017	25.3277	90.98	P25205	P25205	DNA replication licensing factor MCM3	MCM3
25.2195	26.1868	26.7041	26.5377	34.258	P25311	P25311	Zinc-alpha-2-glycoprotein	AZGP1
29.4006	28.3947	28.6912	29.11	14.515	P25398	P25398	40S ribosomal protein S12	RPS12
26.8401	27.3394	26.3589	26.7863	38.044	P25685	P25685	DnaJ homolog subfamily B member 1	DNAJB1
25.921	24.8894	24.5913	NaN	37.495	P25774	P25774	Cathepsin S	CTSS
28.0517	29.8743	27.7375	28.2337	29.555	P25786;O42265	P25786;O42265	Proteasome subunit alpha type-1	PSMA1
27.8045	27.1098	27.5827	25.9229	25.898	P25787	P25787	Proteasome subunit alpha type-2	PSMA2
27.54	29.3166	27.1865	27.7946	28.433	P25788	P25788	Proteasome subunit alpha type-3	PSMA3
27.3783	29.1131	26.5474	27.8407	29.483	P25789	P25789	Proteasome subunit alpha type-4	PSMA4
30.1832	29.5225	27.7911	29.0993	116.61	P26006	P26006	Integrin alpha-3;Integrin alpha-3 heavy chain;Integrin alpha-3 light chain	ITGA3
30.2038	30.422	29.3984	30.7416	67.819	P26038;P26041;Q2HJ49;P26042;O35763	P26038;P26041;Q2HJ49;P26042;O35763	Moesin	MSN;Msn
26.8163	25.5072	27.0174	NaN	53.516	P26368	P26368	Splicing factor U2AF 65 kDa subunit	U2af2;U2AF2
26.6192	26.9778	27.1489	27.3892	24.261	P26373	P26373	60S ribosomal protein L13	RPL13
28.3398	27.3683	28.1239	28.0586	50.878	P26572;P27808	P26572	Alpha-1,3-mannosyl-glycoprotein 2-beta-N-acetylglucosaminyltransferase	MGAT1
30.3755	29.516	29.459	29.3687	57.221	P26599;O95758	P26599	Polypyrimidine tract-binding protein 1	PTBP1
28.4025	29.4583	29.4071	29.2968	83.434	P26639;Q9D0R2;A2RTX5	P26639;Q9D0R2	Threonine--tRNA ligase, cytoplasmic	TARS;Tars
24.9183	26.0581	24.7823	24.445	140.47	P26640	P26640	Valine--tRNA ligase	VARS
31.7091	31.7611	31.6344	31.4236	50.118	P26641	P26641	Elongation factor 1-gamma	EEF1G
24.0134	27.3758	24.1178	24.3329	15.344	P26885	P26885	Peptidyl-prolyl cis-trans isomerase FKBP2	Fkbp2;FKBP2
21.4777	22.9565	31.232	32.3623	31.73	P27105	P27105	Erythrocyte band 7 integral membrane protein	STOM
28.7057	29.4666	28.0528	28.5241	27.764	P27348	P27348	14-3-3 protein theta	YWHAQ
25.9914	25.3072	25.7222	NaN	24.604	P27635;Q96L21;Q7ZV96;O61231	P27635;Q96L21;Q7ZV96;O61231	60S ribosomal protein L10;60S ribosomal protein L10-like	RPL10;RPL10L;rpl10;RpL10
23.6384	26.0948	23.3343	NaN	68.137	P27694	P27694	Replication protein A 70 kDa DNA-binding subunit;Replication protein A 70 kDa DNA-binding subunit, N-terminally processed	RPA1
29.75	26.2486	25.3733	24.8529	29.625	P27701	P27701	CD82 antigen	CD82
28.4909	30.7036	27.6665	27.525	48.141	P27797;Q06814;P29413	P27797	Calreticulin	CALR
26.9217	26.9741	26.0017	NaN	121	P27816;P27546	P27816	Microtubule-associated protein 4	MAP4
29.1472	31.2634	28.6032	29.4843	67.567	P27824;P35565;P35564	P27824	Calnexin	CANX
27.1566	29.2401	26.8028	27.2032	26.411	P28066	P28066	Proteasome subunit alpha type-5	PSMA5
27.2403	28.4711	26.6019	26.8719	29.204	P28070	P28070	Proteasome subunit beta type-4	PSMB4
26.4121	28.5498	26.5436	26.8137	25.357	P28072	P28072	Proteasome subunit beta type-6	PSMB6
25.8152	27.4639	25.9838	26.3488	28.48	P28074	P28074	Proteasome subunit beta type-5	PSMB5
26.9325	27.4026	26.8838	26.9816	41.389	P28482;P27361;Q63454;P31152;Q16659	P28482	Mitogen-activated protein kinase 1	MAPK1
31.3242	30.9717	33.2535	32.956	63.544	P28799	P28799	Granulins;Acrogranin;Paragranulin;Granulin-1;Granulin-2;Granulin-3;Granulin-4;Granulin-5;Granulin-6;Granulin-7	GRN
26.4877	27.9017	25.9582	26.1855	56.166	P28838	P28838	Cytosol aminopeptidase	LAP3
29.313	29.5662	NaN	24.2038	11.117	P29034	P29034	Protein S100-A2	S100A2
24.3386	NaN	25.573	NaN	106.42	P29122	P29122	Proprotein convertase subtilisin/kexin type 6	PCSK6
25.216	NaN	28.0221	27.7392	38.091	P29279	P29279	Connective tissue growth factor	CTGF
29.9995	32.0964	30.0372	30.0941	67.877	P29401	P29401	Transketolase	TKT
26.6341	26.2836	25.2535	24.9659	44.564	P29508	P29508	Serpin B3	SERPINB3
25.1566	NaN	24.5514	24.6342	9.0714	Q15843;P29595	Q15843;P29595	NEDD8	NEDD8;Nedd8
30.6781	31.2828	30.2781	31.2481	31.121	P29692	P29692	Elongation factor 1-delta	EEF1D
29.6473	30.2889	27.1037	28.7106	31.554	P29966	P29966	Myristoylated alanine-rich C-kinase substrate	MARCKS
27.0603	27.0749	27.4332	27.2603	42.123	P29992	P29992	Guanine nucleotide-binding protein subunit alpha-11	GNA11
27.6012	30.0029	26.8682	27.4458	28.993	P30040;P81623	P30040;P81623	Endoplasmic reticulum resident protein 29	ERP29
30.9195	31.0331	31.3627	31.3905	25.035	P30041;O35244	P30041	Peroxiredoxin-6	PRDX6
25.5201	24.7587	25.5615	25.092	22.119	P30043	P30043	Flavin reductase (NADPH)	BLVRB
29.0223	29.9255	28.5768	27.7798	22.086	P30044	P30044	Peroxiredoxin-5, mitochondrial	PRDX5
27.4265	26.1714	26.341	NaN	12.712	P30046;A6NHG4	P30046;A6NHG4	D-dopachrome decarboxylase;D-dopachrome decarboxylase-like protein	DDT;DDTL
26.429	28.8966	26.6661	25.8173	27.692	P30048	P30048	Thioredoxin-dependent peroxide reductase, mitochondrial	PRDX3
24.8579	28.3625	NaN	24.998	17.49	P30049	P30049	ATP synthase subunit delta, mitochondrial	ATP5D
28.2493	27.8376	28.4107	28.5447	17.818	P30050	P30050	60S ribosomal protein L12	RPL12
25.8087	28.8947	25.6428	25.8055	31.387	P30084	P30084	Enoyl-CoA hydratase, mitochondrial	ECHS1
26.0989	26.7182	25.622	25.4397	22.222	P30085	P30085	UMP-CMP kinase	CMPK1
27.9673	28.0491	28.4238	28.5372	21.057	P30086;P31044	P30086	Phosphatidylethanolamine-binding protein 1;Hippocampal cholinergic neurostimulating peptide	PEBP1
31.5331	33.6554	29.6258	30.2315	56.782	P30101	P30101	Protein disulfide-isomerase A3	PDIA3
29.4966	29.5439	29.1362	29.1237	65.308	P30153	P30153	Serine/threonine-protein phosphatase 2A 65 kDa regulatory subunit A alpha isoform	PPP2R1A
24.5003	27.7111	NaN	24.2202	22.04	P30405	P30405	Peptidyl-prolyl cis-trans isomerase F, mitochondrial	PPIF
24.7095	26.7221	25.0495	24.6543	56.806	P30419;O60551;A7YT82	P30419	Glycylpeptide N-tetradecanoyltransferase 1	NMT1
26.7231	25.9225	27.122	30.7789	41.054	P30453;P30457;P30450;P18462;P30456	P30453;P30457;P30450;P18462;P30456	HLA class I histocompatibility antigen, A-34 alpha chain;HLA class I histocompatibility antigen, A-66 alpha chain;HLA class I histocompatibility antigen, A-26 alpha chain;HLA class I histocompatibility antigen, A-25 alpha chain;HLA class I histocompatibility antigen, A-43 alpha chain	HLA-A
27.0912	NaN	29.1145	30.3685	40.455	P30685;P30491;P10319;P30495;P18465	P30685;P30491;P10319;P30495;P18465	HLA class I histocompatibility antigen, B-35 alpha chain;HLA class I histocompatibility antigen, B-53 alpha chain;HLA class I histocompatibility antigen, B-58 alpha chain;HLA class I histocompatibility antigen, B-56 alpha chain;HLA class I histocompatibility antigen, B-57 alpha chain	HLA-B
30.1006	29.6458	31.6006	31.799	40.885	P30508;P30505;Q29960;Q9TNN7;P30510;P30504;Q09160	P30508;P30505;Q29960;Q9TNN7;P30510;P30504	HLA class I histocompatibility antigen, Cw-12 alpha chain;HLA class I histocompatibility antigen, Cw-8 alpha chain;HLA class I histocompatibility antigen, Cw-16 alpha chain;HLA class I histocompatibility antigen, Cw-5 alpha chain;HLA class I histocompatibility antigen, Cw-14 alpha chain;HLA class I histocompatibility antigen, Cw-4 alpha chain	HLA-C
27.4161	27.9763	26.4805	26.2813	50.097	P30520;C5PAD0;C4JYB4;C1GUH5;C1FYF6;C0S3Z3;C5JKJ6;C5GA45;A6R8V2;Q8N142	P30520	Adenylosuccinate synthetase isozyme 2	ADSS
26.0742	26.6046	27.9601	27.482	98.336	P30530	P30530	Tyrosine-protein kinase receptor UFO	AXL
NaN	26.8484	25.3767	NaN	41.465	P30533	P30533	Alpha-2-macroglobulin receptor-associated protein	LRPAP1
25.8817	25.9689	25.9595	26.3724	54.889	P30566	P30566	Adenylosuccinate lyase	ADSL
27.541	28.5607	26.4547	26.9685	21.676	P30626	P30626	Sorcin	SRI
28.7271	28.8979	27.1812	28.09	42.741	P30740;P50453;Q9D154;Q8VHP7;O75830	P30740	Leukocyte elastase inhibitor	SERPINB1
24.2312	24.6016	24.6321	24.8541	11.471	P31151;Q86SG5	P31151;Q86SG5	Protein S100-A7;Protein S100-A7A	S100A7;S100A7A
28.7503	28.8511	27.8838	28.1701	43.66	P31153;Q9ZMN5;Q4L7C7;Q00266	P31153	S-adenosylmethionine synthase isoform type-2	MAT2A
27.4971	26.6244	26.2161	26.9657	44.868	P31689;P63036	P31689;P63036	DnaJ homolog subfamily A member 1	DNAJA1;Dnaja1
27.2672	29.8197	24.4791	NaN	52.645	P31930;P31800	P31930;P31800	Cytochrome b-c1 complex subunit 1, mitochondrial	UQCRC1
30.2208	30.2713	29.9446	29.5647	64.615	P31939	P31939	Bifunctional purine biosynthesis protein PURH;Phosphoribosylaminoimidazolecarboxamide formyltransferase;IMP cyclohydrolase	ATIC
27.1912	23.112	26.4681	25.2903	36.926	P31942	P31942	Heterogeneous nuclear ribonucleoprotein H3	HNRNPH3
29.8667	27.317	28.3488	28.0316	49.229	P31943	P31943	Heterogeneous nuclear ribonucleoprotein H;Heterogeneous nuclear ribonucleoprotein H, N-terminally processed	HNRNPH1
24.4705	25.3671	24.8251	25.4068	27.679	P31944	P31944	Caspase-14;Caspase-14 subunit p17, mature form;Caspase-14 subunit p10, mature form;Caspase-14 subunit p20, intermediate form;Caspase-14 subunit p8, intermediate form	CASP14
29.6271	30.4954	27.9183	29.7065	28.082	P31946	P31946	14-3-3 protein beta/alpha;14-3-3 protein beta/alpha, N-terminally processed	YWHAB
32.1443	32.9211	28.2981	29.6415	27.774	P31947	P31947	14-3-3 protein sigma	SFN
31.3662	31.6118	30.52	30.7972	62.639	P31948	P31948	Stress-induced-phosphoprotein 1	STIP1
28.9352	27.2099	27.9697	27.5338	11.74	P31949	P31949	Protein S100-A11;Protein S100-A11, N-terminally processed	S100A11
NaN	23.8741	32.1163	32.6544	140	P32004	P32004	Neural cell adhesion molecule L1	L1CAM
29.8653	30.4252	29.6496	30.1106	21.892	P32119	P32119	Peroxiredoxin-2	PRDX2
25.0699	NaN	24.8992	NaN	21.863	P32969	P32969	60S ribosomal protein L9	RPL9
26.9711	26.0565	25.7368	25.6424	109.68	P33176;O60282;Q12840	P33176	Kinesin-1 heavy chain	KIF5B
26.8765	26.1854	25.5824	NaN	60.959	P33240;Q8HXM1;Q9H0L4	P33240;Q8HXM1;Q9H0L4	Cleavage stimulation factor subunit 2;Cleavage stimulation factor subunit 2 tau variant	CSTF2;CSTF2T
27.4224	27.1449	25.8925	25.1422	26.563	P33316;P14597	P33316	Deoxyuridine 5-triphosphate nucleotidohydrolase, mitochondrial	DUT
24.2185	NaN	26.7287	24.5173	72.968	P33908	P33908	Mannosyl-oligosaccharide 1,2-alpha-mannosidase IA	MAN1A1
28.1443	27.2503	26.4763	25.8104	96.557	P33991	P33991	DNA replication licensing factor MCM4	MCM4
23.77	26.5384	NaN	23.7423	82.285	P33992	P33992	DNA replication licensing factor MCM5	MCM5
27.4247	27.0382	27.4574	27.4275	81.307	P33993	P33993	DNA replication licensing factor MCM7	MCM7
27.2004	30.2212	26.236	27.0251	55.992	P34897	P34897	Serine hydroxymethyltransferase, mitochondrial	SHMT2
28.4128	29.6573	28.7489	29.1795	94.33	P34932	P34932	Heat shock 70 kDa protein 4	HSPA4
28.9275	27.9996	27.5525	28.0871	61.68	P35052	P35052	Glypican-1;Secreted glypican-1	GPC1
31.3731	30.5963	28.1366	29.1956	100.07	P35221;Q9UI47;Q65CL1	P35221	Catenin alpha-1	CTNNA1
29.0658	31.6489	25.636	26.9607	29.804	P35232	P35232	Prohibitin	PHB
27.436	27.9323	27.3847	27.9516	42.621	P35237;Q60854	P35237	Serpin B6	SERPINB6
27.9823	28.0857	28.2632	29.9784	68.563	P35241	P35241	Radixin	RDX
26.4962	27.6136	NaN	27.3873	14.787	P35268;Q98TF8	P35268;Q98TF8	60S ribosomal protein L22	RPL22
24.2749	25.3686	NaN	23.4886	58.24	P35269;Q04870	P35269	General transcription factor IIF subunit 1	GTF2F1
30.6052	31.2271	29.8396	30.3442	226.53	P35579;P35749;P35580;REV__Q9UKV3	P35579	Myosin-9	MYH9
29.9541	29.7555	31.7443	33.0854	42.2	P35613	P35613	Basigin	BSG
28.7042	27.8963	27.0188	26.5586	53.425	P35637	P35637	RNA-binding protein FUS	FUS
26.4545	27.5712	24.5303	24.8383	42.674	P35659	P35659	Protein DEK	DEK
25.0392	25.251	24.865	25.0521	42.447	P35813	P35813	Protein phosphatase 1A	PPM1A
28.5121	27.7746	27.6707	27.398	48.647	P35998;P46472;Q83FV7	P35998;P46472	26S protease regulatory subunit 7	Psmc2;PSMC2;psmc2
27.7361	26.7487	27.7076	27.775	47.697	P36578	P36578	60S ribosomal protein L4	RPL4
27.4751	27.7331	28.7154	28.8364	61.448	P36871;P00949	P36871;P00949	Phosphoglucomutase-1	PGM1
24.5774	24.9668	24.6163	NaN	36.983	P36873	P36873	Serine/threonine-protein phosphatase PP1-gamma catalytic subunit	PPP1CC
31.9332	30.181	24.5615	24.9329	42.1	P36952;P70124;P70564	P36952;P70124	Serpin B5	SERPINB5;Serpinb5
24.5417	28.2717	24.098	24.9038	48.755	P36957;Q90512	P36957	Dihydrolipoyllysine-residue succinyltransferase component of 2-oxoglutarate dehydrogenase complex, mitochondrial	DLST
30.7437	31.011	30.1933	30.8729	22.391	P37802;Q9UI15	P37802	Transgelin-2	TAGLN2
28.8294	29.739	28.0073	28.5776	37.54	P37837;Q93092	P37837;Q93092	Transaldolase	TALDO1;Taldo1
25.0757	28.6239	24.2977	24.8379	27.843	P38117;Q2TBV3;Q9DCW4	P38117;Q2TBV3	Electron transfer flavoprotein subunit beta	ETFB
30.5266	29.1372	31.2551	30.179	45.418	P38571	P38571	Lysosomal acid lipase/cholesteryl ester hydrolase	LIPA
27.8146	28.277	26.9535	26.981	68.303	P38606;Q76NM6	P38606	V-type proton ATPase catalytic subunit A	ATP6V1A
29.145	31.8068	29.8468	29.5069	73.68	P38646	P38646	Stress-70 protein, mitochondrial	HSPA9
24.4958	27.2463	24.1082	24.3713	46.871	P38919;Q9VHS8	P38919;Q9VHS8	Eukaryotic initiation factor 4A-III;Eukaryotic initiation factor 4A-III, N-terminally processed;Eukaryotic initiation factor 4A-III	EIF4A3;eIF4AIII
28.6649	29.4992	28.4303	29.5272	16.06	P39019	P39019	40S ribosomal protein S19	RPS19
25.5888	25.0656	25.5469	26.0087	178.19	P39060	P39060	Collagen alpha-1(XVIII) chain;Endostatin	COL18A1
26.488	28.5023	25.8754	NaN	50.8	P39656;O54734	P39656;O54734	Dolichyl-diphosphooligosaccharide--protein glycosyltransferase 48 kDa subunit	DDOST;Ddost
27.2996	27.536	26.481	26.486	42.592	P39748;Q4R5U5	P39748;Q4R5U5	Flap endonuclease 1	FEN1
26.8906	25.9266	25.888	25.5475	54.001	P39900	P39900	Macrophage metalloelastase	MMP12
28.1924	28.661	27.5845	27.3774	38.498	P40121	P40121	Macrophage-capping protein	CAPG
24.0412	NaN	24.8689	NaN	103.54	P40189	P40189	Interleukin-6 receptor subunit beta	IL6ST
30.3761	30.1226	30.592	30.7233	58.024	P40227	P40227	T-complex protein 1 subunit zeta	CCT6A
24.6113	24.2613	25.1524	24.9539	23.577	P40429;Q6NVV1	P40429;Q6NVV1	60S ribosomal protein L13a;Putative 60S ribosomal protein L13a protein RPL13AP3	RPL13A;RPL13AP3
28.675	28.6207	28.8268	29.5907	36.426	P40925;P14152	P40925;P14152	Malate dehydrogenase, cytoplasmic	MDH1;Mdh1
29.265	31.321	27.6758	27.5289	35.503	P40926	P40926	Malate dehydrogenase, mitochondrial	MDH2
25.0502	26.478	25.7723	25.1606	51.228	Q2VIR3;P81795;P41091;C9WPN6;Q9Z0N1;Q9Z0N2	Q2VIR3;P81795;P41091;C9WPN6;Q9Z0N1;Q9Z0N2	Putative eukaryotic translation initiation factor 2 subunit 3-like protein;Eukaryotic translation initiation factor 2 subunit 3;Eukaryotic translation initiation factor 2 subunit 3, X-linked;Eukaryotic translation initiation factor 2 subunit 3, Y-linked	EIF2S3L;Eif2s3;EIF2S3;Eif2s3y;Eif2s3x
29.0973	29.9528	28.9093	28.5102	83.165	P41250;Q9CZD3	P41250;Q9CZD3	Glycine--tRNA ligase	GARS;Gars
27.8178	26.8025	25.8495	25.312	144.5	P41252	P41252	Isoleucine--tRNA ligase, cytoplasmic	IARS
26.3243	26.1524	27.798	27.5657	26.624	P41273	P41273	Tumor necrosis factor ligand superfamily member 9	TNFSF9
24.0906	22.6573	23.5906	NaN	42.293	P42025	P42025	Beta-centractin	ACTR1B
27.8723	28.2394	26.3777	27.2906	75.491	P42166	P42166	Lamina-associated polypeptide 2, isoform alpha;Thymopoietin;Thymopentin	TMPO
24.6024	24.3144	NaN	24.0754	87.334	P42224;P42225	P42224;P42225	Signal transducer and activator of transcription 1-alpha/beta;Signal transducer and activator of transcription 1	STAT1;Stat1
24.5894	24.6247	24.7335	26.4291	98.655	P42566	P42566	Epidermal growth factor receptor substrate 15	EPS15
28.8684	28.2731	30.4102	30.3839	55.799	P42785	P42785	Lysosomal Pro-X carboxypeptidase	PRCP
25.9956	26.4222	26.7501	26.8192	87.163	P42892;P42891	P42892;P42891	Endothelin-converting enzyme 1	ECE1
24.9705	24.8803	25.7866	25.3235	55.722	P43007	P43007	Neutral amino acid transporter A	SLC1A4
24.3719	27.6295	23.7469	24.5123	32.235	P43307	P43307	Translocon-associated protein subunit alpha	SSR1
28.4065	28.8478	26.8782	27.4942	23.31	P43487;P34022	P43487;P34022	Ran-specific GTPase-activating protein	RANBP1;Ranbp1
29.6881	29.8169	29.4112	29.0063	55.52	P43490	P43490	Nicotinamide phosphoribosyltransferase	NAMPT
28.5275	26.9165	27.1176	26.4059	47.366	P43686	P43686	26S protease regulatory subunit 6B	PSMC4
25.3332	NaN	27.4034	NaN	31.824	P45378	P45378	Troponin T, fast skeletal muscle	TNNT3
27.1465	30.1317	NaN	26.5965	31.566	P45880	P45880	Voltage-dependent anion-selective channel protein 2	VDAC2
28.1225	28.064	27.0976	27.5746	95.785	P45974	P45974	Ubiquitin carboxyl-terminal hydrolase 5	USP5
27.3905	26.5595	23.6781	23.6734	358.69	P46013	P46013	Antigen KI-67	MKI67
28.0864	28.4683	27.5152	27.4664	63.541	P46060;P46061	P46060	Ran GTPase-activating protein 1	RANGAP1
26.4853	27.7518	25.7484	26.4085	89.301	P46087;Q922K7	P46087	Probable 28S rRNA (cytosine(4447)-C(5))-methyltransferase	NOP2
24.5503	24.8221	24.5796	NaN	33.83	P46108	P46108	Adapter molecule crk	CRK
24.9621	24.1049	24.143	NaN	119.41	P46379	P46379	Large proline-rich protein BAG6	BAG6
27.5501	28.9313	26.5073	27.2809	34.362	P46777	P46777	60S ribosomal protein L5	RPL5
24.8073	24.5189	24.75	24.9936	15.747	P46779	P46779	60S ribosomal protein L28	RPL28
28.0208	28.1963	28.4489	28.478	22.591	P46781;P55935	P46781	40S ribosomal protein S9	RPS9
25.9677	26.8933	26.5836	26.4016	22.876	P46782;Q24186	P46782;Q24186	40S ribosomal protein S5;40S ribosomal protein S5, N-terminally processed;40S ribosomal protein S5a	RPS5;RpS5a
27.4644	26.5217	26.9319	NaN	18.898	P46783;Q9NQ39	P46783	40S ribosomal protein S10	RPS10
24.3182	27.5869	24.6264	25.3479	32.668	P46926;Q8TDQ7	P46926	Glucosamine-6-phosphate isomerase 1	GNPDA1
31.0048	31.5007	30.4544	31.0164	189.25	P46940;Q13576;Q86VI3	P46940	Ras GTPase-activating-like protein IQGAP1	IQGAP1
26.8637	26.4103	26.4612	26.4611	32.949	P47755	P47755	F-actin-capping protein subunit alpha-2	CAPZA2
28.3427	28.4118	27.7779	28.2026	31.35	P47756	P47756	F-actin-capping protein subunit beta	CAPZB
26.8046	26.7897	26.0836	NaN	87.798	P47897	P47897	Glutamine--tRNA ligase	QARS
24.9873	28.3139	25.4601	24.6934	29.668	P47985;P0C7P4	P47985;P0C7P4	Cytochrome b-c1 complex subunit Rieske, mitochondrial;Cytochrome b-c1 complex subunit 11;Putative cytochrome b-c1 complex subunit Rieske-like protein 1	UQCRFS1;UQCRFS1P1
26.3442	30.7704	23.7805	25.6077	23.277	P48047;Q24439	P48047	ATP synthase subunit O, mitochondrial	ATP5O
27.3653	27.0364	25.8348	25.5352	57.21	P48444	P48444	Coatomer subunit delta	ARCN1
24.0639	27.3261	24.1719	24.6662	83.308	P48449	P48449	Lanosterol synthase	LSS
27.7228	28.2265	27.1329	NaN	39.611	P48556	P48556	26S proteasome non-ATPase regulatory subunit 8	PSMD8
26.7021	27.4368	26.7603	27.4496	52.384	P48637	P48637	Glutathione synthetase	GSS
30.3908	29.8004	30.1663	30.2366	59.67	P48643	P48643	T-complex protein 1 subunit epsilon	CCT5
28.8176	27.9191	31.0861	30.4221	51.927	P48723;O35162	P48723	Heat shock 70 kDa protein 13	HSPA13
27.5123	28.1428	28.0663	27.9498	31.54	P48739	P48739	Phosphatidylinositol transfer protein beta isoform	PITPNB
26.7574	26.005	27.5108	28.015	91.868	P48960	P48960	CD97 antigen;CD97 antigen subunit alpha;CD97 antigen subunit beta	CD97
24.9544	26.0339	25.8367	26.3023	53.801	P49189;Q9JLJ3;Q9JLJ2	P49189;Q9JLJ3;Q9JLJ2	4-trimethylaminobutyraldehyde dehydrogenase	ALDH9A1;Aldh9a1
27.4647	28.4839	28.1717	28.07	57.548	P49257	P49257	Protein ERGIC-53	LMAN1
28.1541	28.472	26.009	25.8873	85.237	P49321	P49321	Nuclear autoantigenic sperm protein	NASP
26.7798	26.5464	26.3644	26.1604	273.42	P49327	P49327	Fatty acid synthase;[Acyl-carrier-protein] S-acetyltransferase;[Acyl-carrier-protein] S-malonyltransferase;3-oxoacyl-[acyl-carrier-protein] synthase;3-oxoacyl-[acyl-carrier-protein] reductase;3-hydroxyacyl-[acyl-carrier-protein] dehydratase;Enoyl-[acyl-carrier-protein] reductase;Oleoyl-[acyl-carrier-protein] hydrolase	FASN
31.3552	30.9172	31.2551	31.392	60.533	P49368;P68626	P49368	T-complex protein 1 subunit gamma	CCT3
26.1062	27.2929	26.3471	26.1802	49.541	P49411	P49411	Elongation factor Tu, mitochondrial	TUFM
25.5766	26.0554	25.7011	24.4507	58.486	P49419;Q64057	P49419	Alpha-aminoadipic semialdehyde dehydrogenase	ALDH7A1
27.923	28.3328	28.2126	28.3664	106.81	P49588;Q8BGQ7	P49588	Alanine--tRNA ligase, cytoplasmic	AARS
27.2065	27.6231	26.2035	25.5541	85.472	P49589	P49589	Cysteine--tRNA ligase, cytoplasmic	CARS
26.1644	26.9964	27.4241	27.2228	58.777	P49591;P13642;Q6DRC0	P49591;P13642	Serine--tRNA ligase, cytoplasmic	SARS
26.3186	26.2888	27.031	25.0044	22.949	P49720	P49720	Proteasome subunit beta type-3	PSMB3
25.4114	26.2721	25.9878	25.1015	22.836	P49721	P49721	Proteasome subunit beta type-2	PSMB2
27.9352	28.6741	27.2056	26.4905	101.89	P49736;P97310;P29469	P49736;P97310	DNA replication licensing factor MCM2	MCM2;Mcm2
25.9759	28.5822	26.894	26.3797	70.389	P49748	P49748	Very long-chain specific acyl-CoA dehydrogenase, mitochondrial	ACADVL
24.7274	28.0595	24.3891	24.7703	24.976	P49755;O35587;Q63584;Q90515	P49755;O35587;Q63584	Transmembrane emp24 domain-containing protein 10	TMED10;Tmed10
23.7893	NaN	23.3024	NaN	38.989	P49770	P49770	Translation initiation factor eIF-2B subunit beta	EIF2B2
27.6293	27.8714	27.8435	29.1357	13.802	P49773	P49773	Histidine triad nucleotide-binding protein 1	HINT1
25.5933	26.0202	25.1596	NaN	42.91	P49903;Q7ZW38	P49903	Selenide, water dikinase 1	SEPHS1
27.8627	28.2096	26.8198	26.4763	76.715	P49915	P49915	GMP synthase [glutamine-hydrolyzing]	GMPS
24.5244	24.6069	24.3641	NaN	80.592	P49959	P49959	Double-strand break repair protein MRE11A	MRE11A
26.5062	26.5621	24.9804	NaN	42.142	P50148;Q9TU29	P50148	Guanine nucleotide-binding protein G(q) subunit alpha	GNAQ
26.7459	28.4041	26.2142	26.6668	39.591	P50213	P50213	Isocitrate dehydrogenase [NAD] subunit alpha, mitochondrial	IDH3A
30.0029	30.147	30.5385	30.8121	50.663	P50395	P50395	Rab GDP dissociation inhibitor beta	GDI2
29.907	30.8817	29.8464	29.4442	46.44	P50454	P50454	Serpin H1	SERPINH1
29.3099	29.336	29.3431	29.5777	41.331	P50502;Q8IZP2;Q8NFI4	P50502;Q8IZP2;Q8NFI4	Hsc70-interacting protein;Putative protein FAM10A4;Putative protein FAM10A5	ST13;ST13P4;ST13P5
27.4096	27.6501	26.5852	27.3779	39.829	P50552;P70460	P50552;P70460	Vasodilator-stimulated phosphoprotein	VASP;Vasp
25.1439	25.0459	25.6343	25.2911	98.063	P50570;Q9UQ16	P50570	Dynamin-2	DNM2
24.8818	25.2565	24.9094	NaN	52.891	P50579	P50579	Methionine aminopeptidase 2	METAP2
28.3401	28.0086	27.3579	28.3263	67.404	P50895;Q9MZ08	P50895	Basal cell adhesion molecule	BCAM
31.0299	29.3172	33.5055	32.5265	34.193	P50897	P50897	Palmitoyl-protein thioesterase 1	PPT1
25.6504	25.0049	26.3634	26.236	23.432	P50914;P55841	P50914;P55841	60S ribosomal protein L14	RPL14;RpL14
31.2903	30.7576	31.3738	31.4093	59.62	P50990	P50990	T-complex protein 1 subunit theta	CCT8
30.4629	29.913	30.756	30.2249	57.924	P50991	P50991	T-complex protein 1 subunit delta	CCT4
30.6394	30.8211	28.1575	28.6722	54.389	P50995	P50995	Annexin A11	ANXA11
27.7729	28.6741	27.9282	28.5965	23.482	P51148	P51148	Ras-related protein Rab-5C	RAB5C
29.6736	30.3003	29.5746	30.7162	23.489	P51149	P51149	Ras-related protein Rab-7a	RAB7A
24.6535	25.363	25.9681	NaN	20.478	P51452	P51452	Dual specificity protein phosphatase 3	DUSP3
25.5745	26.6995	32.588	32.9676	184.64	P51532;Q3TKT4;Q6DIC0	P51532;Q3TKT4	Transcription activator BRG1	SMARCA4;Smarca4
24.999	NaN	23.7057	NaN	18.998	P51571;Q62186	P51571;Q62186	Translocon-associated protein subunit delta	SSR4;Ssr4
26.5153	28.7557	26.9098	26.2194	79.685	P51659	P51659	Peroxisomal multifunctional enzyme type 2;(3R)-hydroxyacyl-CoA dehydrogenase;Enoyl-CoA hydratase 2	HSD17B4
28.2666	27.3919	26.9345	25.7101	37.025	P51665	P51665	26S proteasome non-ATPase regulatory subunit 7	PSMD7
27.3501	28.0539	26.7744	26.4936	26.788	P51858	P51858	Hepatoma-derived growth factor	HDGF
27.4911	31.9364	25.6777	26.7388	32.931	P05141	P05141	ADP/ATP translocase 2;ADP/ATP translocase 2, N-terminally processed	Slc25a5;SLC25A5
28.3177	27.7418	27.5324	26.8433	39.594	P51991	P51991	Heterogeneous nuclear ribonucleoprotein A3	HNRNPA3
30.0227	30.1803	29.628	29.8515	53.139	P52209	P52209	6-phosphogluconate dehydrogenase, decarboxylating	PGD
27.0579	26.0555	25.9998	25.6695	77.515	P52272	P52272	Heterogeneous nuclear ribonucleoprotein M	HNRNPM
28.0053	28.7783	27.9487	27.8235	57.861	P52292	P52292	Importin subunit alpha-1	KPNA2
29.3546	29.6535	27.9971	28.9266	23.207	P52565;Q99PT1;Q5XI73	P52565;Q99PT1;Q5XI73	Rho GDP-dissociation inhibitor 1	ARHGDIA;Arhgdia
25.8491	24.7903	24.9832	25.0559	58.259	P52594	P52594	Arf-GAP domain and FG repeat-containing protein 1	AGFG1
28.9472	27.6294	26.8033	26.9282	45.671	P52597	P52597	Heterogeneous nuclear ribonucleoprotein F;Heterogeneous nuclear ribonucleoprotein F, N-terminally processed	HNRNPF
26.1798	NaN	25.2006	NaN	41.268	P52788	P52788	Spermine synthase	SMS
24.9861	27.5867	25.4895	26.0476	21.348	P52815	P52815	39S ribosomal protein L12, mitochondrial	MRPL12
25.1612	NaN	24.3741	NaN	27.621	P52823	P52823	Stanniocalcin-1	STC1
24.6713	25.1909	25.0389	25.1093	78.839	P52888	P52888	Thimet oligopeptidase	THOP1
28.9528	30.3841	24.8301	25.0088	36.735	P52895	P52895	Aldo-keto reductase family 1 member C2	AKR1C2
28.7183	28.6289	27.9354	28.3	32.922	P52907	P52907	F-actin-capping protein subunit alpha-1	CAPZA1
25.4289	23.9436	26.0244	NaN	56.878	P53041	P53041	Serine/threonine-protein phosphatase 5	PPP5C
24.7629	25.9425	25.9952	25.3818	120.84	P53396;Q91V92	P53396;Q91V92	ATP-citrate synthase	ACLY;Acly
27.6952	28.5041	26.7037	NaN	107.14	P53618	P53618	Coatomer subunit beta	COPB1
25.3309	26.1382	24.7318	NaN	138.34	P53621	P53621	Coatomer subunit alpha;Xenin;Proxenin	COPA
30.6757	30.2289	31.5023	30.7682	51.853	P53634	P53634	Dipeptidyl peptidase 1;Dipeptidyl peptidase 1 exclusion domain chain;Dipeptidyl peptidase 1 heavy chain;Dipeptidyl peptidase 1 light chain	CTSC
25.8231	26.7111	27.6798	29.4596	53.944	P53985	P53985	Monocarboxylate transporter 1	SLC16A1
27.8664	26.2972	27.5565	27.5942	39.75	P53990	P53990	IST1 homolog	IST1
25.9871	26.6276	25.319	24.9243	14.395	P53999	P53999	Activated RNA polymerase II transcriptional coactivator p15	SUB1
28.3791	27.6459	27.5828	26.9761	75.378	P54136	P54136	Arginine--tRNA ligase, cytoplasmic	RARS
27.4188	28.5958	27.9711	27.8126	59.143	P54577;Q6TGS6	P54577	Tyrosine--tRNA ligase, cytoplasmic;Tyrosine--tRNA ligase, cytoplasmic, N-terminally processed	YARS
27.4855	27.6905	28.6373	28.0518	56.068	P54578;P60051	P54578;P60051	Ubiquitin carboxyl-terminal hydrolase 14	USP14
29.8735	29.2739	31.3176	31.2849	31.512	P54709	P54709	Sodium/potassium-transporting ATPase subunit beta-3	ATP1B3
27.1744	26.0333	25.8514	26.4747	43.171	P54727	P54727	UV excision repair protein RAD23 homolog B	RAD23B
25.0992	NaN	27.0961	NaN	108.27	P54760;P54761	P54760;P54761	Ephrin type-B receptor 4	EPHB4;Ephb4
23.5224	23.5613	25.3094	24.0995	82.265	P54802	P54802	Alpha-N-acetylglucosaminidase;Alpha-N-acetylglucosaminidase 82 kDa form;Alpha-N-acetylglucosaminidase 77 kDa form	NAGLU
27.6239	27.8244	26.4962	27.0007	26.477	P54819;Q9WTP6;Q5PFK8;Q1L8L9	P54819	Adenylate kinase 2, mitochondrial;Adenylate kinase 2, mitochondrial, N-terminally processed	AK2
26.8335	27.4328	26.6707	26.6364	33.232	P54920	P54920	Alpha-soluble NSF attachment protein	NAPA
27.0994	27.2115	26.377	26.3668	49.222	P55010	P55010	Eukaryotic translation initiation factor 5	EIF5
28.2092	28.2008	26.9485	26.2515	40.736	P55036;A2A3N6	P55036	26S proteasome non-ATPase regulatory subunit 4	PSMD4
29.5253	30.0579	28.8119	28.8154	110.42	P55060;Q7SZC2	P55060	Exportin-2	CSE1L
31.3406	31.6968	30.235	30.7384	89.321	P55072;Q7ZU99;P46468	P55072;Q7ZU99	Transitional endoplasmic reticulum ATPase	Vcp;VCP;vcp
25.9684	29.5344	NaN	25.4814	51.294	P55084	P55084	Trifunctional enzyme subunit beta, mitochondrial;3-ketoacyl-CoA thiolase	HADHB
29.064	28.5183	27.6899	NaN	45.374	P55209	P55209	Nucleosome assembly protein 1-like 1	NAP1L1
24.2754	24.9606	24.7533	NaN	23.668	P61006;P55258	P61006;P55258	Ras-related protein Rab-8A	RAB8A;Rab8a
25.5574	25.3942	25.1522	25.2169	40.545	P55263;Q64640;P55264	P55263	Adenosine kinase	ADK
33.3915	32.3645	33.2295	33.4811	195.98	P55268;A4D0S4	P55268	Laminin subunit beta-2	LAMB2
26.1872	26.1058	25.8306	26.5732	24.327	P55327;Q62393	P55327;Q62393	Tumor protein D52	TPD52;Tpd52
29.2416	29.9193	28.8804	28.9715	103.28	P55786;A6NEC2	P55786	Puromycin-sensitive aminopeptidase	NPEPPS
NaN	24.7981	23.6824	NaN	56.157	P55809	P55809	Succinyl-CoA:3-ketoacid coenzyme A transferase 1, mitochondrial	OXCT1
25.7962	26.9144	25.8325	25.8128	92.48	P55884	P55884	Eukaryotic translation initiation factor 3 subunit B	EIF3B
28.4132	28.0798	27.9708	27.386	26.599	P56537;O55135;Q6ZM19	P56537;O55135	Eukaryotic translation initiation factor 6	EIF6;Eif6
28.0478	24.3661	26.6263	24.3336	555.65	P58107	P58107	Epiplakin	EPPK1
27.4221	28.6865	27.8416	26.0921	19.667	P59998	P59998	Actin-related protein 2/3 complex subunit 4	Arpc4;ARPC4
27.2571	26.0578	26.6763	25.9664	25.809	P60033	P60033	CD81 antigen	CD81
30.8898	30.6239	29.6569	30.456	30.791	P60174;P60175;Q2QD07	P60174;P60175;Q2QD07	Triosephosphate isomerase	TPI1
29.2649	28.9988	28.8978	28.5609	52.22	P60228;Q1LUA8;Q1E170;P0CN51;P0CN50	P60228	Eukaryotic translation initiation factor 3 subunit E	EIF3E
29.775	29.8388	28.967	28.6422	16.93	P60660;P14649	P60660	Myosin light polypeptide 6	MYL6
36.5481	36.4342	36.0571	36.6608	41.736	P60709;P60710;P86700	P60709;P60710	Actin, cytoplasmic 1;Actin, cytoplasmic 1, N-terminally processed	ACTB;Actb
29.3149	30.5858	28.9616	28.699	46.153	P60842;A5A6N4;P0CQ73;P0CQ72;Q1DQ20;P0CQ71;P0CQ70	P60842;A5A6N4	Eukaryotic initiation factor 4A-I	EIF4A1
27.6074	28.6543	27.9062	28.714	13.373	P60866	P60866	40S ribosomal protein S20	RPS20
23.6885	NaN	24.4208	NaN	34.834	P60891;P21108	P60891;P21108	Ribose-phosphate pyrophosphokinase 1;Ribose-phosphate pyrophosphokinase 3	PRPS1;PRPS1L1
27.8941	29.6843	27.5491	28.0073	27.399	P60900	P60900	Proteasome subunit alpha type-6	PSMA6
29.9263	29.5775	25.9825	26.851	11.203	P60903	P60903	Protein S100-A10	S100A10
27.9166	23.0794	27.4908	NaN	21.258	P60953	P60953	Cell division control protein 42 homolog	CDC42
25.5511	27.0495	25.4522	26.0727	23.545	P61019;Q8WUD1	P61019;Q8WUD1	Ras-related protein Rab-2A;Ras-related protein Rab-2B	RAB2A;RAB2B
24.4624	26.0592	24.6205	26.4905	22.541	P61026;Q7T3A4;P51153;Q92930;P61028;P59190	P61026	Ras-related protein Rab-10	RAB10
25.9344	26.4059	26.5301	27.1265	20.9	P61081	P61081	NEDD8-conjugating enzyme Ubc12	UBE2M
27.3119	27.431	27.7605	27.9979	22.406	P61086	P61086	Ubiquitin-conjugating enzyme E2 K	UBE2K
28.8048	29.1309	28.1476	28.8875	17.138	P61088;Q9EQX9;Q5JXB2;Q9FZ48;Q94A97	P61088;Q9EQX9;Q5JXB2	Ubiquitin-conjugating enzyme E2 N;Putative ubiquitin-conjugating enzyme E2 N-like	UBE2N;Ube2n;UBE2NL
27.4398	28.4774	27.1893	27.0331	23.897	P61106	P61106	Ras-related protein Rab-14	RAB14
28.5843	27.7577	27.2125	26.2942	47.371	P61158;Q9C0K3;Q9P1U1	P61158	Actin-related protein 3	ACTR3
27.835	28.2885	27.6613	27.6585	44.701	P61160	P61160	Actin-related protein 2-B;Actin-related protein 2	actr2b;ACTR2
27.4664	26.8254	27.6113	NaN	42.613	P61163	P61163	Alpha-centractin	ACTR1A
26.3375	26.1496	26.6622	NaN	51.596	P61201	P61201	COP9 signalosome complex subunit 2	COPS2
29.1015	28.4842	29.2952	29.1198	20.697	P84077;P61204;P0CM17;P0CM16;P22274;Q94650;Q7KQL3	P84077;P61204;P0CM17;P0CM16	ADP-ribosylation factor 1;ADP-ribosylation factor 3	Arf1;ARF1;ARF3
28.0213	27.4445	26.7698	27.7283	20.504	P61225;P10114	P61225;P10114	Ras-related protein Rap-2b;Ras-related protein Rap-2a	RAP2B;RAP2A
28.1404	28.4281	27.5522	28.4524	29.945	P61247;P97351;A8QD49	P61247;P97351	40S ribosomal protein S3a	RPS3A;Rps3a
26.1015	25.3797	26.7688	NaN	13.015	P62854;P13008;Q5JNZ5	P62854;P13008;Q5JNZ5	40S ribosomal protein S26;Putative 40S ribosomal protein S26-like 1	RPS26;RpS26;RPS26P11
26.0204	26.3613	26.0841	26.4136	17.258	P61254;Q9UNX3	P61254;Q9UNX3	60S ribosomal protein L26;60S ribosomal protein L26-like 1	RPL26;RPL26L1
27.2391	26.7005	26.7085	26.7225	29.506	P61289	P61289	Proteasome activator complex subunit 3	PSME3
26.2885	27.0309	26.5419	27.0311	15.798	P61353	P61353	60S ribosomal protein L27	RPL27
27.7763	27.1668	28.3098	27.8232	21.782	P61586;Q7T2E8;Q6DHE8;Q6DHM9;Q6NUX8;Q62159;P08134;P62745	P61586;Q7T2E8;Q6DHE8;Q6DHM9;Q6NUX8;Q62159;P08134	Transforming protein RhoA;Rho-related GTP-binding protein RhoC	Rhoa;RHOA;rhoac;rhoad;rhoab;rhoaa;Rhoc;RHOC
29.4166	32.3088	29.1507	30.1897	10.932	P61604	P61604	10 kDa heat shock protein, mitochondrial	HSPE1
24.898	24.8513	24.1024	NaN	22.658	P61758	P61758	Prefoldin subunit 3	VBP1
32.8486	31.9313	31.9399	32.6503	13.714	P61769;Q8SPW0	P61769	Beta-2-microglobulin;Beta-2-microglobulin form pI 5.3	B2M
29.3528	28.9142	27.9387	27.4361	16.57	P61916;Q28895;O97763	P61916;Q28895	Epididymal secretory protein E1	NPC2
27.5148	27.4219	26.5666	25.838	20.198	P61923	P61923	Coatomer subunit zeta-1	COPZ1
26.4984	26.8812	25.7986	26.3949	10.871	P61956;Q6EEV6;P55854	P61956;Q6EEV6;P55854	Small ubiquitin-related modifier 2;Small ubiquitin-related modifier 4;Small ubiquitin-related modifier 3	SUMO2;SUMO4;SUMO3
31.2751	30.7906	29.3848	29.3765	50.976	P61978	P61978	Heterogeneous nuclear ribonucleoprotein K	Hnrnpk;HNRNPK
28.76	29.8266	27.6744	29.5885	28.302	P61981	P61981	14-3-3 protein gamma;14-3-3 protein gamma, N-terminally processed	YWHAG
26.6295	25.5764	25.905	NaN	23.399	P62070	P62070	Ras-related protein R-Ras2	RRAS2
27.5419	28.041	26.8332	27.428	22.127	P62081;P62084	P62081	40S ribosomal protein S7	RPS7
28.3465	28.6568	27.633	27.3053	37.512	P62136	P62136	Serine/threonine-protein phosphatase PP1-alpha catalytic subunit	PPP1CA
26.7218	26.3524	26.4215	26.0046	37.186	P62140	P62140	Serine/threonine-protein phosphatase PP1-beta catalytic subunit	PPP1CB
28.5896	27.2058	27.1993	26.3019	49.184	P62191;Q90732;Q55BV5;P46466;P40327	P62191;Q90732	26S protease regulatory subunit 4	PSMC1
28.4811	26.8463	27.3247	26.4796	45.626	P62195;P41836;P34124;Q01939;Q8NB90	P62195	26S protease regulatory subunit 8	PSMC5
24.9842	25.602	25.5839	25.628	24.205	P62241	P62241	40S ribosomal protein S8	RPS8
27.3639	28.303	28.1431	29.2251	16.445	P62249;Q9W237	P62249	40S ribosomal protein S16	RPS16
31.451	32.243	29.8526	31.6133	29.174	P62258	P62258	14-3-3 protein epsilon	YWHAE
27.8096	28.7122	27.7961	28.7457	16.273	P62263;C0HKA0	P62263;C0HKA0	40S ribosomal protein S14	RPS14
24.1115	24.4954	25.179	NaN	15.807	P62266;Q8T3U2	P62266;Q8T3U2	40S ribosomal protein S23	RPS23;RpS23
28.7686	29.934	28.2731	30.2979	17.718	P62269;Q8JGS9;P41094	P62269;Q8JGS9	40S ribosomal protein S18	RPS18;rps18
28.8419	29.6215	28.6232	29.6041	17.222	P62277;Q9WVH0	P62277;Q9WVH0	40S ribosomal protein S13	RPS13
26.5895	26.7706	25.7684	NaN	10.803	P62304	P62304	Small nuclear ribonucleoprotein E	SNRPE
24.4299	26.7132	NaN	24.4915	13.281	P62314	P62314	Small nuclear ribonucleoprotein Sm D1	SNRPD1
27.7369	28.9595	26.8686	27.412	13.527	P62316	P62316	Small nuclear ribonucleoprotein Sm D2	SNRPD2
26.5978	27.611	26.9595	27.108	13.916	P62318	P62318	Small nuclear ribonucleoprotein Sm D3	SNRPD3
27.8591	25.2069	26.4372	NaN	44.172	P62333	P62333	26S protease regulatory subunit 10B	PSMC6
27.1176	27.1493	27.1233	27.4934	29.995	P62424	P62424	60S ribosomal protein L7a	RPL7A
29.8442	30.7696	29.1817	29.8214	24.488	Q15907;P62491;P57735	Q15907;P62491	Ras-related protein Rab-11B;Ras-related protein Rab-11A	RAB11B;RAB11A
26.5448	27.7136	28.0127	27.8029	49.03	P62495	P62495	Eukaryotic peptide chain release factor subunit 1	ETF1
25.6278	NaN	25.4251	NaN	50.47	Q05639;P62631	Q05639;P62631	Elongation factor 1-alpha 2	EEF1A2;Eef1a2
29.1677	29.7414	29.1007	29.8653	29.597	P62701;P47836;Q8TD47;P22090	P62701;P47836	40S ribosomal protein S4, X isoform	RPS4X
26.3046	26.9662	26.2556	NaN	35.594	P67775;P62714	P67775;P62714	Serine/threonine-protein phosphatase 2A catalytic subunit alpha isoform;Serine/threonine-protein phosphatase 2A catalytic subunit beta isoform	PPP2CA;PPP2CB
27.644	27.9529	26.7125	27.9779	17.695	P62750	P62750	60S ribosomal protein L23a	RPL23A
NaN	25.8092	26.4007	NaN	28.68	P62753	P62753	40S ribosomal protein S6	RPS6
33.7243	33.2117	31.4212	32.491	11.367	P62805;P62806;P02309	P62805;P62806	Histone H4	HIST1H4A;Hist1h4a
24.4634	25.8101	24.194	NaN	22.677	P62820	P62820	Ras-related protein Rab-1A	RAB1A
29.275	30.6519	30.327	31.0627	24.423	P62826	P62826	GTP-binding nuclear protein Ran	RAN
24.1037	23.1535	24.7811	23.8553	14.865	P62829	P62829	60S ribosomal protein L23	RPL23
27.9369	29.4455	27.5488	28.6463	13.742	P62851	P62851	40S ribosomal protein S25	RPS25
28.1215	27.7464	26.9158	26.263	7.8409	P62857	P62857	40S ribosomal protein S28	RPS28
28.9117	27.558	29.6311	30.7355	37.377	P62873;Q61011;P52287;P16520	P62873	Guanine nucleotide-binding protein G(I)/G(S)/G(T) subunit beta-1	GNB1
28.1199	NaN	28.7308	25.8298	37.331	P62879	P62879	Guanine nucleotide-binding protein G(I)/G(S)/G(T) subunit beta-2	Gnb2;GNB2
NaN	24.3036	NaN	24.2233	12.784	P62888	P62888	60S ribosomal protein L30	RPL30
NaN	26.8551	25.2713	NaN	14.463	P62899;Q9V597	P62899	60S ribosomal protein L31	RPL31
28.6218	28.0845	28.2261	28.2024	24.831	P62906	P62906	60S ribosomal protein L10a	RPL10A
26.9317	27.7026	27.06	26.9533	20.252	P62913	P62913	60S ribosomal protein L11	RPL11
26.8377	26.6625	26.2824	27.2453	28.024	P62917;Q9V3G1	P62917	60S ribosomal protein L8	RPL8
32.4716	32.6867	31.3053	32.2288	18.012	P62937;P0DN26;A0A0B4J2A2;A0A075B759;Q9Y536;F5H284;P0DN37	P62937	Peptidyl-prolyl cis-trans isomerase A;Peptidyl-prolyl cis-trans isomerase A, N-terminally processed	PPIA
26.8317	27.0557	26.0595	26.8219	11.951	P62942	P62942	Peptidyl-prolyl cis-trans isomerase FKBP1A	FKBP1A
28.5522	28.8691	27.999	29.0256	104.55	P63010	P63010	AP-2 complex subunit beta	AP2B1
28.9906	28.3829	30.3213	30.9823	45.664	P63092;Q5JWF2;Q6R0H7;P38405	P63092;Q5JWF2;Q6R0H7	Guanine nucleotide-binding protein G(s) subunit alpha isoforms short;Guanine nucleotide-binding protein G(s) subunit alpha isoforms XLas	GNAS;Gnas
23.5316	NaN	24.5391	NaN	40.361	P63096	P63096	Guanine nucleotide-binding protein G(i) subunit alpha-1	GNAI1
32.4012	33.083	30.5596	32.0527	27.745	P63104	P63104	14-3-3 protein zeta/delta	YWHAZ
26.2422	26.0742	25.7965	25.5892	51.691	P63151;Q66LE6;Q4R8L3;Q00005;Q95LP0;Q9Y2T4	P63151	Serine/threonine-protein phosphatase 2A 55 kDa regulatory subunit B alpha isoform	PPP2R2A
28.6112	27.532	27.1152	27.4268	9.1113	P63220	P63220	40S ribosomal protein S21	RPS21
29.96	29.8612	29.1297	29.2384	16.832	P63241;Q6IS14;Q9GZV4;Q8BGY2	P63241;Q6IS14	Eukaryotic translation initiation factor 5A-1;Eukaryotic translation initiation factor 5A-1-like	EIF5A;EIF5AL1
28.1024	27.5677	27.7056	26.6648	35.076	P63244	P63244	Guanine nucleotide-binding protein subunit beta-2-like 1;Guanine nucleotide-binding protein subunit beta-2-like 1, N-terminally processed	GNB2L1
27.3689	24.3418	25.8801	NaN	41.792	P63261	P63261	Actin, cytoplasmic 2;Actin, cytoplasmic 2, N-terminally processed	ACTG1
25.2876	26.689	25.0719	25.4378	18.007	P63279	P63279	SUMO-conjugating enzyme UBC9	Ube2i;UBE2I
28.1267	29.5088	27.6952	27.7234	35.924	P67809	P67809	Nuclease-sensitive element-binding protein 1	YBX1
25.353	27.638	24.6152	NaN	24.942	P67870	P67870	Casein kinase II subunit beta	CSNK2B
29.6921	29.9602	30.3628	28.7272	28.521	P67936	P67936	Tropomyosin alpha-4 chain	TPM4
26.9021	27.827	26.0177	NaN	17.861	P68036;P68037;A0A1B0GUS4	P68036;P68037	Ubiquitin-conjugating enzyme E2 L3	UBE2L3;Ube2l3
32.9457	34.4263	32.4559	32.6622	50.184	Q5VTE0;P68104;P62630;P10126;P02994	Q5VTE0;P68104;P62630;P10126	Putative elongation factor 1-alpha-like 3;Elongation factor 1-alpha 1	EEF1A1P5;EEF1A1;Eef1a1
30.7992	31.0173	31.6197	30.1017	42.051	P68133	P68133	Actin, alpha skeletal muscle	ACTA1
32.9953	31.0074	33.3112	31.7988	50.151	P68363;Q9H853	P68363	Tubulin alpha-1B chain	TUBA1B
28.5722	25.1793	26.7533	NaN	49.924	P68366;Q8WQ47	P68366;Q8WQ47	Tubulin alpha-4A chain	TUBA4A
32.8193	31.1084	32.7694	32.3783	49.83	P68371;P04350	P68371;P04350	Tubulin beta-4B chain;Tubulin beta-4A chain	TUBB4B;TUBB4A
26.9838	24.8272	26.6269	NaN	25.569	P68402	P68402	Platelet-activating factor acetylhydrolase IB subunit beta	PAFAH1B2
25.6871	26.3669	27.0993	27.2945	15.998	P68871;P68223;P61772;P02042;P02057;P62741;P02088;P62742;P02103;P02099;P69892;P69891;P02100	P68871;P68223;P61772;P02042;P02057	Hemoglobin subunit beta;LVV-hemorphin-7;Spinorphin;Hemoglobin subunit delta	HBB;HBD
25.8915	28.231	26.2619	26.3534	134.13	P69849;Q15155;Q5JPE7	P69849;Q15155;Q5JPE7	Nodal modulator 3;Nodal modulator 1;Nodal modulator 2	NOMO3;NOMO1;NOMO2
24.7028	24.3233	26.7814	27.8016	40.029	P78310;P97792	P78310	Coxsackievirus and adenovirus receptor	CXADR
25.0327	25.0015	25.4393	24.8396	39.221	P78318	P78318	Immunoglobulin-binding protein 1	IGBP1
25.4484	25.7072	25.0897	25.7708	25.007	P78330	P78330	Phosphoserine phosphatase	PSPH
31.243	30.4219	31.2005	31.1709	57.488	P78371	P78371	T-complex protein 1 subunit beta	CCT2
26.5197	26.5419	27.6784	27.6739	30.959	P78380	P78380	Oxidized low-density lipoprotein receptor 1;Oxidized low-density lipoprotein receptor 1, soluble form	OLR1
25.057	25.0954	24.8592	NaN	40.968	P78406	P78406	mRNA export factor	RAE1
27.2874	27.3899	26.47	26.9872	27.566	P78417	P78417	Glutathione S-transferase omega-1	GSTO1
28.4518	27.2541	27.7523	28.2369	93.02	P78536	P78536	Disintegrin and metalloproteinase domain-containing protein 17	ADAM17
33.0555	32.1523	25.54	25.5487	22.588	P80188	P80188	Neutrophil gelatinase-associated lipocalin	LCN2
25.1469	25.7675	26.1538	27.8709	50.222	P80303;Q9JI85	P80303	Nucleobindin-2;Nesfatin-1	NUCB2
26.1584	26.2062	30.7522	32.6306	22.693	P80723;P80724	P80723	Brain acid soluble protein 1	BASP1
27.1146	28.0623	27.6338	28.4211	11.284	P81605	P81605	Dermcidin;Survival-promoting peptide;DCD-1	DCD
27.828	27.6607	26.6348	27.475	23.671	P82979	P82979	SAP domain-containing ribonucleoprotein	SARNP
26.8484	29.0139	NaN	26.614	12.245	P84090	P84090	Enhancer of rudimentary homolog	erh;ERH
26.5353	26.4273	25.8364	26.8006	21.308	P84095	P84095	Rho-related GTP-binding protein RhoG	RHOG
26.5099	27.3223	26.215	27.1264	23.466	P84098	P84098	60S ribosomal protein L19	RPL19
26.8617	27.3573	26.3062	NaN	19.329	P84103	P84103	Serine/arginine-rich splicing factor 3	SRSF3
26.153	25.0428	30.3643	30.3108	468.83	P98160	P98160	Basement membrane-specific heparan sulfate proteoglycan core protein;Endorepellin;LG3 peptide	HSPG2
27.4755	28.442	25.4778	26.2036	11.749	P99999;CON__P62894	P99999	Cytochrome c	CYCS
NaN	26.2176	NaN	23.3339	29.096	Q00059	Q00059	Transcription factor A, mitochondrial	TFAM
26.6034	25.6912	25.4161	NaN	141.45	Q00341	Q00341	Vigilin	HDLBP
28.0308	29.5617	26.8714	27.0361	191.61	Q00610;P53675	Q00610	Clathrin heavy chain 1	CLTC
26.6349	27.2362	25.3029	26.1041	25.177	Q00688	Q00688	Peptidyl-prolyl cis-trans isomerase FKBP3	FKBP3
27.8092	28.8643	28.4564	28.1906	38.324	Q00796	Q00796	Sorbitol dehydrogenase	SORD
27.8634	28.7011	26.309	26.2901	90.583	Q00839	Q00839	Heterogeneous nuclear ribonucleoprotein U	HNRNPU
31.4887	30.8199	30.3763	30.6442	274.61	Q01082;O15020;P11277;P15508	Q01082	Spectrin beta chain, non-erythrocytic 1	SPTBN1
28.8072	30.4969	28.285	28.3245	33.488	Q01105;P0DME0;P80349	Q01105;P0DME0	Protein SET;Protein SETSIP	SET;SETSIP
29.1683	29.679	28.7912	29.3759	51.901	Q01518;P40123	Q01518	Adenylyl cyclase-associated protein 1	CAP1
26.2331	26.5334	26.4628	26.7803	57.293	Q01581;P54869;P54868	Q01581	Hydroxymethylglutaryl-CoA synthase, cytoplasmic	HMGCS1
26.4037	NaN	27.5273	27.0367	14.632	Q01628;P13164;Q01629;Q9CQW9	Q01628;P13164;Q01629;Q9CQW9	Interferon-induced transmembrane protein 3;Interferon-induced transmembrane protein 1;Interferon-induced transmembrane protein 2	IFITM3;IFITM1;IFITM2;Ifitm3
30.4876	31.2688	29.8235	31.3115	55.01	Q01650;Q7YQK4;Q63016;Q9UM01;Q92536	Q01650	Large neutral amino acids transporter small subunit 1	SLC7A5
24.1291	24.9835	24.3661	NaN	85.595	Q01813	Q01813	ATP-dependent 6-phosphofructokinase, platelet type	PFKP
26.8883	27.6764	25.4893	25.6204	68.477	Q01844	Q01844	RNA-binding protein EWS	EWSR1
24.2066	25.2998	NaN	24.2833	138.8	Q01970	Q01970	1-phosphatidylinositol 4,5-bisphosphate phosphodiesterase beta-3	PLCB3
25.521	24.4096	27.0386	25.2228	40.066	Q02083	Q02083	N-acylethanolamine-hydrolyzing acid amidase;N-acylethanolamine-hydrolyzing acid amidase subunit alpha;N-acylethanolamine-hydrolyzing acid amidase subunit beta	NAAA
27.7432	29.1126	28.5808	29.7221	295.22	Q02388	Q02388	Collagen alpha-1(VII) chain	COL7A1
26.5123	26.6244	26.9192	26.4128	113.75	Q02413	Q02413	Desmoglein-1	DSG1
24.9059	24.9417	NaN	26.2969	20.762	Q02543;Q7ZWJ4	Q02543;Q7ZWJ4	60S ribosomal protein L18a	RPL18A;rpl18a
29.5677	30.1732	30.026	29.6317	51.804	Q02790;Q9TRY0	Q02790	Peptidyl-prolyl cis-trans isomerase FKBP4;Peptidyl-prolyl cis-trans isomerase FKBP4, N-terminally processed	FKBP4
30.895	29.2813	32.5283	32.2677	83.549	Q02809	Q02809	Procollagen-lysine,2-oxoglutarate 5-dioxygenase 1	PLOD1
32.3459	32.012	33.6083	33.6847	53.879	Q02818	Q02818	Nucleobindin-1	NUCB1
27.726	28.5635	27.2865	27.8683	32.728	Q02878;P21533	Q02878;P21533	60S ribosomal protein L6	RPL6;Rpl6
29.2653	28.681	NaN	25.3808	20.471	Q03135;P56539	Q03135	Caveolin-1	CAV1
NaN	23.7248	28.7039	26.1541	93.498	Q03167;P35054	Q03167	Transforming growth factor beta receptor type 3	TGFBR3
29.6237	29.5851	24.444	24.9965	69.948	Q03252	Q03252	Lamin-B2	LMNB2
25.5789	24.4417	25.7791	NaN	33.325	Q04323	Q04323	UBX domain-containing protein 1	UBXN1
27.9465	27.4425	26.9695	26.313	175.49	Q04637;P41110;O43432	Q04637;P41110	Eukaryotic translation initiation factor 4 gamma 1	EIF4G1
25.2873	NaN	25.694	NaN	20.777	Q04760	Q04760	Lactoylglutathione lyase	GLO1
25.265	28.5482	24.8558	26.1624	17.259	Q04837	Q04837	Single-stranded DNA-binding protein, mitochondrial	SSBP1
28.0769	29.1944	26.4855	27.6313	28.218	Q04917	Q04917	14-3-3 protein eta	YWHAH
24.0357	23.938	25.6792	24.9387	57.398	Q06203	Q06203	Amidophosphoribosyltransferase	PPAT
24.6144	24.8061	25.5865	NaN	78.806	Q06210	Q06210	Glutamine--fructose-6-phosphate aminotransferase [isomerizing] 1	GFPT1
29.121	29.8851	28.3441	29.1218	28.723	Q06323	Q06323	Proteasome activator complex subunit 1	PSME1
29.7837	29.1498	30.2094	30.5798	86.955	Q06481;P15943	Q06481;P15943	Amyloid-like protein 2	APLP2;Aplp2
31.9085	32.322	31.9617	32.1099	22.11	Q06830	Q06830	Peroxiredoxin-1	PRDX1
28.0931	27.9076	28.0474	28.1874	21.634	Q07020	Q07020	60S ribosomal protein L18	RPL18
26.6473	28.2765	25.2258	NaN	31.362	Q07021	Q07021	Complement component 1 Q subcomponent-binding protein, mitochondrial	C1QBP
25.8296	31.5733	23.3526	23.4165	66.022	Q07065	Q07065	Cytoskeleton-associated protein 4	CKAP4
27.2205	27.7321	24.5886	NaN	195.46	Q07157	Q07157	Tight junction protein ZO-1	TJP1
27.5729	27.7025	25.8812	26.4704	48.227	Q07666;Q60749	Q07666;Q60749	KH domain-containing, RNA-binding, signal transduction-associated protein 1	KHDRBS1;Khdrbs1
27.7749	29.007	26.6095	26.9515	27.744	Q07955;Q6NYA0;Q7SXP4	Q07955;Q6NYA0;Q7SXP4	Serine/arginine-rich splicing factor 1;Serine/arginine-rich splicing factor 1B;Serine/arginine-rich splicing factor 1A	SRSF1;srsf1b;srsf1a
26.826	27.8073	26.0261	25.8287	50.435	Q07960	Q07960	Rho GTPase-activating protein 1	ARHGAP1
26.2066	28.5241	25.6405	NaN	140.96	Q08211;Q28141;O70133	Q08211;Q28141;O70133	ATP-dependent RNA helicase A	DHX9;Dhx9
36.6494	34.7353	37.0399	35.6601	65.33	Q08380	Q08380	Galectin-3-binding protein	LGALS3BP
27.4261	27.084	28.0409	28.6846	43.122	Q08431	Q08431	Lactadherin;Lactadherin short form;Medin	MFGE8
26.2385	27.0213	26.6881	27.2489	99.986	Q08554	Q08554	Desmocollin-1	DSC1
NaN	28.3206	27.0634	28.5272	35.213	Q08722	Q08722	Leukocyte surface antigen CD47	CD47
27.0478	27.8203	27.1603	26.3679	81.074	Q08945	Q08945	FACT complex subunit SSRP1	SSRP1
25.95	26.186	25.2959	NaN	91.838	Q09161	Q09161	Nuclear cap-binding protein subunit 1	NCBP1
26.5763	25.8219	29.4456	30.2857	84.542	Q09328	Q09328	Alpha-1,6-mannosylglycoprotein 6-beta-N-acetylglucosaminyltransferase A	MGAT5
32.7297	32.2623	27.6776	29.0847	629.09	Q09666	Q09666	Neuroblast differentiation-associated protein AHNAK	AHNAK
25.5164	25.1533	25.3096	24.9558	51.55	Q10469	Q10469	Alpha-1,6-mannosyl-glycoprotein 2-beta-N-acetylglucosaminyltransferase	MGAT2
28.7856	28.6225	31.2157	30.7605	64.732	Q10471;Q8N4A0	Q10471	Polypeptide N-acetylgalactosaminyltransferase 2;Polypeptide N-acetylgalactosaminyltransferase 2 soluble form	GALNT2
27.3862	27.3079	26.2692	26.6777	104.64	Q10567;P52303	Q10567;P52303	AP-1 complex subunit beta-1	AP1B1;Ap1b1
24.3173	NaN	29.1949	26.85	39.075	Q11201	Q11201	CMP-N-acetylneuraminate-beta-galactosamide-alpha-2,3-sialyltransferase 1	ST3GAL1
26.7733	25.4624	28.3013	28.8115	38.045	Q11206	Q11206	CMP-N-acetylneuraminate-beta-galactosamide-alpha-2,3-sialyltransferase 4	ST3GAL4
23.7656	23.7886	23.6144	NaN	40.079	Q12792	Q12792	Twinfilin-1	Twf1;TWF1
NaN	22.5373	27.025	NaN	48.368	Q12794	Q12794	Hyaluronidase-1	HYAL1
28.6051	28.0651	30.4993	28.9011	54.64	Q12805	Q12805	EGF-containing fibulin-like extracellular matrix protein 1	EFEMP1
24.3023	NaN	27.1378	NaN	34.985	Q12841;Q62632	Q12841;Q62632	Follistatin-related protein 1	FSTL1;Fstl1
28.3491	25.6949	23.5162	23.8241	113.32	Q12860	Q12860	Contactin-1	CNTN1
27.3167	27.3225	26.6711	26.5177	58.848	Q12874	Q12874	Splicing factor 3A subunit 3	SF3A3
27.0412	25.868	25.7774	NaN	34.352	Q12904	Q12904	Aminoacyl tRNA synthase complex-interacting multifunctional protein 1;Endothelial monocyte-activating polypeptide 2	AIMP1
29.54	29.7208	29.4352	28.7598	43.062	Q12905	Q12905	Interleukin enhancer-binding factor 2	ILF2
29.4963	30.3396	28.6891	28.9305	95.337	Q12906;Q96SI9	Q12906	Interleukin enhancer-binding factor 3	ILF3
26.5217	27.5732	27.3888	27.3103	40.228	Q12907	Q12907	Vesicular integral-membrane protein VIP36	LMAN2
27.3251	29.9258	28.2635	28.1895	80.109	Q12931	Q12931	Heat shock protein 75 kDa, mitochondrial	TRAP1
27.133	26.7979	NaN	26.3482	100.45	Q12959;Q811D0	Q12959;Q811D0	Disks large homolog 1	DLG1;Dlg1
23.6611	24.5447	24.865	24.1007	127.06	Q12965;O00160;P70248	Q12965	Unconventional myosin-Ie	MYO1E
25.1784	24.5135	25.3377	NaN	55.536	Q13098	Q13098	COP9 signalosome complex subunit 1	GPS1
26.0894	26.153	26.5308	NaN	31.236	Q13126	Q13126	S-methyl-5-thioadenosine phosphorylase	MTAP
28.1259	26.8764	26	25.9467	30.84	Q13151	Q13151	Heterogeneous nuclear ribonucleoprotein A0	HNRNPA0
27.6688	29.2789	26.874	26.2721	30.54	Q13162;O08807	Q13162;O08807	Peroxiredoxin-4	PRDX4;Prdx4
27.5174	27.8617	26.5471	26.6683	58.042	Q13177;O75914;Q13153	Q13177	Serine/threonine-protein kinase PAK 2;PAK-2p27;PAK-2p34	PAK2
27.0379	28.971	26.3528	26.2786	20.811	Q13185	Q13185	Chromobox protein homolog 3	CBX3
28.7853	28.3698	27.8043	27.8837	100.2	Q13200	Q13200	26S proteasome non-ATPase regulatory subunit 2	PSMD2
24.0265	NaN	31.3306	30.8209	83.121	Q13214	Q13214	Semaphorin-3B	SEMA3B
26.4172	26.6745	25.041	25.4878	57.579	Q13217;Q27968;Q91YW3	Q13217	DnaJ homolog subfamily C member 3	DNAJC3
28.7633	28.8042	27.4535	26.6214	88.549	Q13263	Q13263	Transcription intermediary factor 1-beta	TRIM28
29.4322	29.6032	28.4847	27.3996	52.164	Q13283	Q13283	Ras GTPase-activating protein-binding protein 1	G3BP1
27.2829	25.5191	26.5786	26.8353	70.782	Q13310;Q1DXH0;P0CP47;P0CP46;P0CB38	Q13310	Polyadenylate-binding protein 4	PABPC4
26.985	25.551	27.142	27.162	217.04	Q13332;B0V2N1	Q13332	Receptor-type tyrosine-protein phosphatase S	PTPRS
28.289	28.3029	28.017	28.0565	36.501	Q13347	Q13347	Eukaryotic translation initiation factor 3 subunit I	EIF3I
24.5643	24.4582	27.8088	28.0647	19.611	Q13361	Q13361	Microfibrillar-associated protein 5	MFAP5
27.6044	28.4132	26.8116	27.5411	16.495	Q13404;Q15819	Q13404;Q15819	Ubiquitin-conjugating enzyme E2 variant 1;Ubiquitin-conjugating enzyme E2 variant 2	UBE2V1;UBE2V2
26.1154	26.6543	35.2427	34.5718	68.985	Q13421	Q13421	Mesothelin;Megakaryocyte-potentiating factor;Mesothelin, cleaved form	MSLN
28.0188	28.1718	26.5206	27.4663	100.23	Q13435	Q13435	Splicing factor 3B subunit 2	SF3B2
24.9127	25.047	25.7412	25.9599	75.561	Q13438	Q13438	Protein OS-9	OS9
27.3591	25.7163	27.5298	28.0089	90.555	Q13443	Q13443	Disintegrin and metalloproteinase domain-containing protein 9	ADAM9
29.194	27.4954	30.4661	27.4879	92.958	Q13444	Q13444	Disintegrin and metalloproteinase domain-containing protein 15	ADAM15
26.0464	NaN	26.6055	NaN	70.754	Q13492;O60641	Q13492	Phosphatidylinositol-binding clathrin assembly protein	PICALM
25.5241	25.4237	27.7274	27.9465	47.687	Q13501	Q13501	Sequestosome-1	SQSTM1
29.6788	28.97	32.1144	31.6141	44.659	Q13510	Q13510	Acid ceramidase;Acid ceramidase subunit alpha;Acid ceramidase subunit beta	ASAH1
26.4818	25.8317	25.4904	25.6335	55.102	Q13547	Q13547	Histone deacetylase 1	HDAC1
27.5547	26.7979	26.9963	26.5997	44.23	Q13561	Q13561	Dynactin subunit 2	DCTN2
27.0112	27.2645	26.7614	27.0096	59.069	Q13596	Q13596	Sorting nexin-1	SNX1
24.7205	26.0292	24.4899	NaN	103.98	Q13620	Q13620	Cullin-4B	CUL4B
27.3336	26.6495	25.8327	25.8902	46.031	Q13641	Q13641	Trophoblast glycoprotein	TPBG
25.3095	28.7011	23.8756	NaN	91.916	Q13724	Q13724	Mannosyl-oligosaccharide glucosidase	MOGS
34.9592	33.4447	26.2439	26.4305	129.57	Q13751	Q13751	Laminin subunit beta-3	LAMB3
34.3151	31.8545	25.6197	25.0627	130.97	Q13753	Q13753	Laminin subunit gamma-2	LAMC2
31.3791	31.6215	30.6076	30.9196	284.54	Q13813;P07751	Q13813;P07751	Spectrin alpha chain, non-erythrocytic 1	SPTAN1
25.064	NaN	26.7897	25.0393	26.319	Q13907	Q13907	Isopentenyl-diphosphate Delta-isomerase 1	IDI1
26.2842	26.3094	25.3042	NaN	225.49	Q14008;A2AGT5	Q14008	Cytoskeleton-associated protein 5	CKAP5
27.3669	27.4019	26.7197	28.0646	15.945	Q14019	Q14019	Coactosin-like protein	COTL1
29.9256	29.3879	28.9107	29.1635	38.434	Q14103	Q14103	Heterogeneous nuclear ribonucleoprotein D0	HNRNPD
31.4628	30.6597	32.685	32.2771	97.44	Q14118	Q14118	Dystroglycan;Alpha-dystroglycan;Beta-dystroglycan	DAG1
29.4749	28.5935	28.4607	28.6635	122.29	Q14126	Q14126	Desmoglein-2	DSG2
28.7471	29.5008	24.5106	25.3566	65.834	Q14134	Q14134	Tripartite motif-containing protein 29	TRIM29
29.7155	28.9095	28.8817	28.2433	166.57	Q14152	Q14152	Eukaryotic translation initiation factor 3 subunit A	EIF3A
26.0808	23.8823	24.5107	NaN	114.53	Q14157	Q14157	Ubiquitin-associated protein 2-like	UBAP2L
24.581	23.6513	24.461	NaN	174.88	Q14160;Q80U72	Q14160;Q80U72	Protein scribble homolog	SCRIB;Scrib
26.0285	26.5342	25.1583	24.2945	74.403	Q14166	Q14166	Tubulin--tyrosine ligase-like protein 12	TTLL12
25.85	26.089	25.4485	26.2174	141.69	Q14203	Q14203	Dynactin subunit 1	DCTN1
24.5323	24.9182	24.639	NaN	33.712	Q14232	Q14232	Translation initiation factor eIF-2B subunit alpha	EIF2B1
28.1489	27.5077	28.2553	28.3349	61.585	Q14247	Q14247	Src substrate cortactin	CTTN
26.3769	26.4059	25.8631	26.7516	47.064	Q14254;Q60634;Q98TZ8	Q14254;Q60634	Flotillin-2	FLOT2;Flot2
23.9769	23.9986	26.2013	NaN	44.049	Q14344;P27601	Q14344	Guanine nucleotide-binding protein subunit alpha-13	GNA13
27.7498	26.7316	26.1341	26.4917	78.365	Q14444;Q60865	Q14444;Q60865	Caprin-1	CAPRIN1;Caprin1
24.8122	26.1769	NaN	25.0503	59.379	Q14498	Q14498	RNA-binding protein 39	RBM39
34.1157	27.4845	24.7729	24.8903	26.264	Q14512	Q14512	Fibroblast growth factor-binding protein 1	FGFBP1
NaN	21.6712	23.7259	NaN	39.393	Q14558	Q14558	Phosphoribosyl pyrophosphate synthase-associated protein 1	PRPSAP1
28.619	28.2993	26.8382	26.3473	92.888	Q14566	Q14566	DNA replication licensing factor MCM6	MCM6
30.6156	29.1317	24.0064	23.8647	99.968	Q14574	Q14574	Desmocollin-3	DSC3
26.038	26.0729	26.3052	26.5192	70.253	Q14651	Q14651	Plastin-1	PLS1
24.7278	25.7685	24.319	24.1197	143.23	Q14683;O93308	Q14683;O93308	Structural maintenance of chromosomes protein 1A	SMC1A;smc1a
32.0219	32.8918	31.7425	31.8678	106.87	Q14697	Q14697	Neutral alpha-glucosidase AB	GANAB
25.1622	25.8895	25.0926	NaN	69.991	Q14738	Q14738	Serine/threonine-protein phosphatase 2A 56 kDa regulatory subunit delta isoform	PPP2R5D
27.6821	27.4809	26.2327	26.2462	29.717	Q14847	Q14847	LIM and SH3 domain protein 1	LASP1
26.5396	27.8331	28.6061	28.162	220.62	Q14966	Q14966	Zinc finger protein 638	ZNF638
30.6713	31.3005	29.5299	30.1484	97.169	Q14974;P52297	Q14974;P52297	Importin subunit beta-1;Importin subunit beta	KPNB1;kpnb1
29.9287	29.2529	29.4736	30.7524	238.26	Q14980	Q14980	Nuclear mitotic apparatus protein 1	NUMA1
26.0029	27.0467	26.3175	25.2278	45.531	Q15008	Q15008	26S proteasome non-ATPase regulatory subunit 6	PSMD6
28.4518	28.4446	28.3159	28.5349	41.487	Q15019;P42207	Q15019	Septin-2	2002-09-01
26.2512	24.3501	25.229	NaN	157.18	Q15021	Q15021	Condensin complex subunit 1	NCAPD2
25.3694	27.1928	25.4185	NaN	109.43	Q15029	Q15029	116 kDa U5 small nuclear ribonucleoprotein component	EFTUD2
26.2837	25.6879	26.1847	27.0157	54.212	Q15043	Q15043	Zinc transporter ZIP14	SLC39A14
28.748	29.0941	27.0858	25.0951	68.047	Q15046	Q15046	Lysine--tRNA ligase	KARS
27.2832	26.088	23.2236	25.0352	162.46	Q15075	Q15075	Early endosome antigen 1	EEA1
28.8044	30.3811	30.448	29.5088	48.121	Q15084	Q15084	Protein disulfide-isomerase A6	PDIA6
26.2228	26.7161	26.663	26.6632	25.734	Q15102	Q15102	Platelet-activating factor acetylhydrolase IB subunit gamma	PAFAH1B3
24.3377	28.7137	NaN	23.3305	26.352	Q15125	Q15125	3-beta-hydroxysteroid-Delta(8),Delta(7)-isomerase	EBP
31.602	31.7219	31.1601	32.5112	531.78	Q15149	Q15149	Plectin	PLEC
29.9534	30.26	29.7258	29.5976	32.66	Q15181	Q15181	Inorganic pyrophosphatase	PPA1
28.8303	28.7512	27.6435	26.8173	54.231	Q15233	Q15233	Non-POU domain-containing octamer-binding protein	NONO
25.5339	25.3075	26.1336	25.6239	40.667	Q15257;P58389	Q15257	Serine/threonine-protein phosphatase 2A activator	PPP2R4
28.3848	27.5001	29.1879	28.061	162.1	Q15262	Q15262	Receptor-type tyrosine-protein phosphatase kappa	PTPRK
26.4082	28.8953	26.5027	26.8254	38.89	Q15293	Q15293	Reticulocalbin-1	RCN1
29.5527	28.0376	28.4731	27.7927	37.497	Q15365;P57721	Q15365	Poly(rC)-binding protein 1	PCBP1
26.9498	28.6397	26.6317	26.7847	135.58	Q15393;Q1LVE8;Q9W0M7	Q15393	Splicing factor 3B subunit 3	SF3B3
25.245	NaN	25.4982	NaN	31.54	Q15404	Q15404	Ras suppressor protein 1	RSU1
26.9518	27.0125	NaN	26.0502	49.255	Q15428	Q15428	Splicing factor 3A subunit 2	SF3A2
29.1948	29.1121	28.2397	28.2439	88.885	Q15459	Q15459	Splicing factor 3A subunit 1	SF3A1
36.0609	34.1978	29.3304	29.9041	74.68	Q15582	Q15582	Transforming growth factor-beta-induced protein ig-h3	TGFBI
23.8426	NaN	24.4691	NaN	37.413	Q15599;Q9JHL1	Q15599;Q9JHL1	Na(+)/H(+) exchange regulatory cofactor NHE-RF2	SLC9A3R2;Slc9a3r2
26.1822	27.3211	26.0954	26.1811	26.183	Q15631	Q15631	Translin	TSN
27.4981	27.1629	26.323	26.1281	68.329	Q15637;Q64213	Q15637;Q64213	Splicing factor 1	SF1;Sf1
28.6034	28.7407	27.7966	27.6924	29.999	Q15691;Q9UPY8	Q15691	Microtubule-associated protein RP/EB family member 1	MAPRE1
28.2012	27.6324	26.9897	26.4839	36.091	Q15717	Q15717	ELAV-like protein 1	ELAVL1
31.3384	31.5295	30.5313	31.5626	56.598	Q15758	Q15758	Neutral amino acid transporter B(0)	SLC1A5
28.2222	26.7473	28.5603	30.0443	52.025	Q15904	Q15904	V-type proton ATPase subunit S1	ATP6AP1
27.0342	27.0548	27.7098	27.9127	61.277	Q15942;Q62523	Q15942	Zyxin	ZYX
28.6777	28.7323	27.9984	28.424	50.679	Q16181;Q6ZU15	Q16181	Septin-7	2007-09-01
24.1647	24.8708	23.6693	24.099	42.153	Q16186;Q9JMB5	Q16186;Q9JMB5	Proteasomal ubiquitin receptor ADRM1	ADRM1;Adrm1
30.6568	29.5246	31.4673	31.0814	29.13	Q16270;Q61581	Q16270	Insulin-like growth factor-binding protein 7	IGFBP7
25.1925	25.6771	25.7651	NaN	86.254	Q16394;P97464	Q16394;P97464	Exostosin-1	EXT1;Ext1
26.4104	25.8468	27.2038	26.3144	56.195	Q16401	Q16401	26S proteasome non-ATPase regulatory subunit 5	PSMD5
26.0475	29.0625	26.0677	26.2459	126.97	Q16531	Q16531	DNA damage-binding protein 1	DDB1
27.0786	27.3826	27.3944	27.6795	44.468	Q16543	Q16543	Hsp90 co-chaperone Cdc37;Hsp90 co-chaperone Cdc37, N-terminally processed	CDC37
25.686	25.5522	27.0274	NaN	62.293	Q16555	Q16555	Dihydropyrimidinase-related protein 2	DPYSL2
28.0653	28.9209	27.7195	27.7608	47.82	Q16576;Q24572	Q16576	Histone-binding protein RBBP7	RBBP7
30.1273	29.1997	26.1252	25.4797	60.673	Q16610	Q16610	Extracellular matrix protein 1	ECM1
27.6994	28.0254	28.1433	28.5887	54.529	Q16658;Q61553	Q16658;Q61553	Fascin	FSCN1;Fscn1
34.9313	33.5451	27.0628	26.9918	366.65	Q16787	Q16787	Laminin subunit alpha-3	LAMA3
27.9366	28.1583	30.018	28.9487	56.94	Q16851;Q91ZJ5	Q16851;Q91ZJ5	UTP--glucose-1-phosphate uridylyltransferase	UGP2;Ugp2
26.7141	25.7914	27.199	27.1968	70.905	Q16881;Q9JMH6	Q16881	Thioredoxin reductase 1, cytoplasmic	TXNRD1
25.6888	26.0039	28.2971	28.8379	83.393	Q32P28;Q8CG71	Q32P28	Prolyl 3-hydroxylase 1	LEPRE1
24.6646	24.5532	24.8531	NaN	58.946	Q3LXA3;Q4KLZ6	Q3LXA3	Bifunctional ATP-dependent dihydroxyacetone kinase/FAD-AMP lyase (cyclizing);ATP-dependent dihydroxyacetone kinase;FAD-AMP lyase (cyclizing)	DAK
24.4973	NaN	26.4149	25.878	50.566	Q4G148	Q4G148	Glucoside xylosyltransferase 1	GXYLT1
23.7913	24.7482	24.1121	NaN	16.62	Q4VC31	Q4VC31	Coiled-coil domain-containing protein 58	CCDC58
28.8417	27.3689	29.0572	NaN	44.348	Q58FF8	Q58FF8	Putative heat shock protein HSP 90-beta 2	HSP90AB2P
25.2264	26.1669	23.6524	24.3731	28.235	Q5RKV6	Q5RKV6	Exosome complex component MTR3	EXOSC6
29.7	30.6631	24.6653	24.9928	36.879	Q5VT79;A5A6L7	Q5VT79;A5A6L7	Annexin A8-like protein 2	ANXA8L2
26.7596	26.824	25.5496	26.0384	46.476	Q5VW32	Q5VW32	BRO1 domain-containing protein BROX	BROX
28.607	27.2648	27.6678	27.6823	57.235	Q5ZPR3;Q8VE98	Q5ZPR3	CD276 antigen	CD276
24.2244	23.7441	29.6046	29.7039	34.398	Q641Q3	Q641Q3	Meteorin-like protein	METRNL
28.2868	26.8197	27.6216	28.5744	73.054	Q68BL7	Q68BL7	Olfactomedin-like protein 2A	OLFML2A
25.5938	24.6064	27.2388	NaN	41.935	Q68CQ7	Q68CQ7	Glycosyltransferase 8 domain-containing protein 1	GLT8D1
26.4523	26.5826	25.3438	25.4408	33.582	Q6FI81	Q6FI81	Anamorsin	CIAPIN1
25.8134	25.3018	25.2649	NaN	39.548	Q6IBS0	Q6IBS0	Twinfilin-2	TWF2
27.6695	28.0056	26.796	28.2921	43.482	Q6NVY1	Q6NVY1	3-hydroxyisobutyryl-CoA hydrolase, mitochondrial	HIBCH
26.5572	24.9415	24.7426	NaN	50.993	Q6P9B6	Q6P9B6	TLD domain-containing protein 1	TLDC1
27.0993	26.9167	26.4581	26.2942	121.36	Q6S8J3;P0CG38;P0CG39	Q6S8J3;P0CG38;P0CG39	POTE ankyrin domain family member E;POTE ankyrin domain family member I;POTE ankyrin domain family member J	POTEE;POTEI;POTEJ
24.4975	NaN	23.7656	NaN	66.526	Q6UN15	Q6UN15	Pre-mRNA 3-end-processing factor FIP1	FIP1L1
25.2663	24.4364	24.7939	NaN	43.751	Q6UX72	Q6UX72	UDP-GlcNAc:betaGal beta-1,3-N-acetylglucosaminyltransferase 9	B3GNT9
24.5532	NaN	29.5664	29.9371	116.54	Q6UY14	Q6UY14	ADAMTS-like protein 4	ADAMTSL4
24.0816	23.5543	25.9201	NaN	57.578	Q6XQN6;Q8CC86	Q6XQN6	Nicotinate phosphoribosyltransferase	NAPRT
30.7069	30.0696	25.3575	24.6937	161.69	Q6YHK3	Q6YHK3	CD109 antigen	CD109
25.9305	NaN	26.704	26.9344	112.45	Q6ZMP0	Q6ZMP0	Thrombospondin type-1 domain-containing protein 4	THSD4
27.4672	26.5107	28.304	27.5452	77.528	Q6ZRP7	Q6ZRP7	Sulfhydryl oxidase 2	QSOX2
22.5227	NaN	25.8285	NaN	30.847	Q6ZVX7	Q6ZVX7	F-box only protein 50	NCCRP1
26.805	23.9621	24.3006	NaN	108.17	Q76M96;Q8R2G6	Q76M96;Q8R2G6	Coiled-coil domain-containing protein 80	CCDC80;Ccdc80
28.4934	29.4543	27.2852	26.9687	102	Q7KZF4;Q66X93	Q7KZF4	Staphylococcal nuclease domain-containing protein 1	SND1
25.4946	25.5282	26.064	NaN	48.043	Q7L1Q6;Q6PD83	Q7L1Q6	Basic leucine zipper and W2 domain-containing protein 1	BZW1
27.8625	26.2963	27.7205	NaN	42.502	Q7L2H7;Q7T3B0	Q7L2H7	Eukaryotic translation initiation factor 3 subunit M	EIF3M
25.5247	25.4777	25.4146	25.2849	36.163	Q7L5N1	Q7L5N1	COP9 signalosome complex subunit 6	COPS6
25.383	24.7882	26.1267	25.9739	54.705	Q7LGC8	Q7LGC8	Carbohydrate sulfotransferase 3	CHST3
24.4357	23.8745	24.3477	NaN	15.824	Q7Z5G4	Q7Z5G4	Golgin subfamily A member 7	GOLGA7
25.2051	25.5174	NaN	24.8632	63.86	Q7Z739;Q9BYJ9	Q7Z739	YTH domain-containing family protein 3	YTHDF3
25.3994	NaN	25.9413	NaN	25.943	Q7Z7H5	Q7Z7H5	Transmembrane emp24 domain-containing protein 4	TMED4
27.7087	26.4157	30.8649	30.5171	136.69	Q86SQ4	Q86SQ4	G-protein coupled receptor 126	GPR126
27.873	26.198	31.2064	28.6256	30.688	Q86UD1	Q86UD1	Out at first protein homolog	OAF
28.7171	28.139	27.488	27.6552	156.27	Q86UP2	Q86UP2	Kinectin	KTN1
26.7385	26.5275	25.19	25.3053	26.888	Q86V81	Q86V81	THO complex subunit 4	ALYREF
29.097	29.1751	28.3378	27.7158	136.37	Q86VP6;O75155	Q86VP6	Cullin-associated NEDD8-dissociated protein 1	CAND1
25.1617	23.7768	27.5618	NaN	48.506	Q86VR8	Q86VR8	Four-jointed box protein 1	FJX1
24.9318	NaN	26.4212	25.7157	53.311	Q86VZ4	Q86VZ4	Low-density lipoprotein receptor-related protein 11	LRP11
25.9232	27.0096	25.4545	25.2461	102.97	Q86XP3	Q86XP3	ATP-dependent RNA helicase DDX42	DDX42
23.9187	24.3533	27.9814	NaN	54.705	Q8IV08	Q8IV08	Phospholipase D3	PLD3
26.614	25.7699	25.8722	25.0499	66.234	Q8IXL6;Q5RH51;Q96MK3	Q8IXL6	Extracellular serine/threonine protein kinase FAM20C	FAM20C
24.4483	23.4446	24.0441	24.1181	85.466	Q8IZ52	Q8IZ52	Chondroitin sulfate synthase 2	CHPF
25.502	25.226	24.8243	NaN	85.126	Q8IZ83	Q8IZ83	Aldehyde dehydrogenase family 16 member A1	ALDH16A1
27.0506	26.3862	25.8105	NaN	102.9	Q8N163	Q8N163	Cell cycle and apoptosis regulator protein 2	CCAR2
26.6569	26.6172	26.2884	NaN	63.472	Q8N1G4	Q8N1G4	Leucine-rich repeat-containing protein 47	LRRC47
25.6934	24.6259	28.393	30.1527	173.43	Q8N2S1	Q8N2S1	Latent-transforming growth factor beta-binding protein 4	LTBP4
27.3018	27.2223	26.8576	27.0485	45.981	Q8N5I2	Q8N5I2	Arrestin domain-containing protein 1	ARRDC1
24.0257	24.4737	23.9066	NaN	59.975	Q8N7H5	Q8N7H5	RNA polymerase II-associated factor 1 homolog	PAF1
NaN	29.108	28.4526	28.9023	189.71	Q8N7X0	Q8N7X0	Androglobin	ADGB
22.785	23.1893	22.7922	NaN	66.509	Q8N8S7	Q8N8S7	Protein enabled homolog	ENAH
24.6709	24.8606	24.7955	24.94	26.754	Q8N9N7	Q8N9N7	Leucine-rich repeat-containing protein 57	LRRC57
28.4034	28.5662	29.6635	30.5676	45.333	Q8NBJ4	Q8NBJ4	Golgi membrane protein 1	GOLM1
24.3681	25.5086	24.5788	NaN	71.635	Q8NBJ5	Q8NBJ5	Procollagen galactosyltransferase 1	COLGALT1
32.6646	31.7087	31.0539	30.0172	74.285	Q8NBP7	Q8NBP7	Proprotein convertase subtilisin/kexin type 9	PCSK9
26.9827	29.2592	27.2716	26.9949	47.628	Q8NBS9	Q8NBS9	Thioredoxin domain-containing protein 5	TXNDC5
26.0024	23.8737	29.6893	27.3679	47.576	Q8NBZ7	Q8NBZ7	UDP-glucuronic acid decarboxylase 1	UXS1
28.2317	28.2178	27.2803	27.4654	44.965	Q8NC51	Q8NC51	Plasminogen activator inhibitor 1 RNA-binding protein	SERBP1
24.6532	NaN	26.8027	25.8012	46.657	Q8NCC3	Q8NCC3	Group XV phospholipase A2	PLA2G15
29.948	28.7781	29.8091	29.8288	42.996	Q8NCH0	Q8NCH0	Carbohydrate sulfotransferase 14	CHST14
28.2455	27.6499	31.1655	30.8226	71.158	Q8NCL4;Q8C7U7	Q8NCL4	Polypeptide N-acetylgalactosaminyltransferase 6	GALNT6
25.0637	23.9733	25.3468	NaN	31.674	Q8NCW5	Q8NCW5	NAD(P)H-hydrate epimerase	APOA1BP
29.8054	28.6518	27.3925	27.2753	41.773	Q8NES3	Q8NES3	Beta-1,3-N-acetylglucosaminyltransferase lunatic fringe	LFNG
23.8782	NaN	24.4903	NaN	42.15	Q8NFH3	Q8NFH3	Nucleoporin Nup43	NUP43
28.2809	27.942	26.349	26.1461	40.251	Q8NFJ5	Q8NFJ5	Retinoic acid-induced protein 3	GPRC5A
26.5284	25.1085	25.1964	26.6303	30.69	Q8NG11	Q8NG11	Tetraspanin-14	TSPAN14
26.7155	26.435	28.904	28.166	65.471	Q8NHP8	Q8NHP8	Putative phospholipase B-like 2;Putative phospholipase B-like 2 32 kDa form;Putative phospholipase B-like 2 45 kDa form	PLBD2
25.2774	26.2712	24.4985	NaN	68.119	Q8TAT6	Q8TAT6	Nuclear protein localization protein 4 homolog	NPLOC4
23.646	NaN	25.5801	NaN	68.107	Q8TB96	Q8TB96	T-cell immunomodulatory protein	ITFG1
25.2205	NaN	25.5351	NaN	51.852	Q8TBC4	Q8TBC4	NEDD8-activating enzyme E1 catalytic subunit	UBA3
24.2337	27.4173	24.2731	NaN	85.95	Q8TCS8	Q8TCS8	Polyribonucleotide nucleotidyltransferase 1, mitochondrial	PNPT1
30.1056	27.9922	30.5586	29.4518	37.807	Q8WUA8	Q8WUA8	Tsukushin	TSKU
32.1654	31.4851	30.5113	31.2913	96.022	Q8WUM4	Q8WUM4	Programmed cell death 6-interacting protein	PDCD6IP
27.9553	28.1327	27.6711	29.3201	51.457	Q8WUX1	Q8WUX1	Sodium-coupled neutral amino acid transporter 5	SLC38A5
27.3651	26.9053	25.639	24.3096	72.379	Q8WVM8	Q8WVM8	Sec1 family domain-containing protein 1	SCFD1
26.6167	26.2779	26.0439	26.4971	18.925	Q8WW12	Q8WW12	PEST proteolytic signal-containing nuclear protein	PCNP
25.3069	NaN	25.1446	NaN	73.301	Q8WWI5	Q8WWI5	Choline transporter-like protein 1	SLC44A1
27.0209	26.6074	26.6085	26.2832	58.743	Q8WXF1	Q8WXF1	Paraspeckle component 1	PSPC1
NaN	25.4638	25.6255	NaN	21.494	Q8WZA0	Q8WZA0	Protein LZIC	LZIC
24.517	NaN	25.3217	NaN	50.813	Q92485	Q92485	Acid sphingomyelinase-like phosphodiesterase 3b	SMPDL3B
26.9995	23.7169	27.5318	NaN	82.431	Q92499	Q92499	ATP-dependent RNA helicase DDX1	DDX1
26.8768	26.5961	26.407	27.2332	24.68	Q92520;Q7ZYY4	Q92520	Protein FAM3C	FAM3C
27.7438	26.9558	27.4168	26.2053	78.41	Q92542	Q92542	Nicastrin	NCSTN
24.4964	23.6557	27.4132	NaN	42.835	Q92597	Q92597	Protein NDRG1	NDRG1
28.7344	28.5416	28.4373	27.8822	96.864	Q92598	Q92598	Heat shock protein 105 kDa	HSPH1
30.59	29.3578	36.3024	36.7988	165.27	Q92626	Q92626	Peroxidasin homolog	PXDN
28.0275	28.393	27.1767	26.8334	28.787	Q92688	Q92688	Acidic leucine-rich nuclear phosphoprotein 32 family member B	ANP32B
26.0048	26.157	26.2389	27.2006	57.741	Q92692	Q92692	Nectin-2	PVRL2
27.6676	26.488	26.8765	26.2812	43.447	Q92734	Q92734	Protein TFG	TFG
24.5197	NaN	31.972	31.1636	51.286	Q92743	Q92743	Serine protease HTRA1	HTRA1
30.5513	NaN	30.5867	NaN	59.179	Q92783;P70297	Q92783;P70297	Signal transducing adapter molecule 1	STAM;Stam
26.8251	25.2297	27.7618	25.9962	35.964	Q92820	Q92820	Gamma-glutamyl hydrolase	GGH
28.8335	29.1058	28.8696	28.7326	80.272	Q92841	Q92841	Probable ATP-dependent RNA helicase DDX17	DDX17
27.2354	24.0021	24.1659	NaN	23.787	Q92882	Q92882	Osteoclast-stimulating factor 1	OSTF1
26.899	26.1968	25.8366	25.5843	34.5	Q92890	Q92890	Ubiquitin fusion degradation protein 1 homolog	UFD1L
26.5146	26.9181	29.5964	29.1208	134.55	Q92896	Q92896	Golgi apparatus protein 1	GLG1
29.339	28.1431	28.4005	28.5873	73.114	Q92945	Q92945	Far upstream element-binding protein 2	KHSRP
25.9735	23.2985	26.3128	24.4174	102.35	Q92973	Q92973	Transportin-1	TNPO1
27.6984	26.8817	28.3143	27.3155	82.254	Q93063;P70428	Q93063	Exostosin-2	EXT2
23.9198	26.437	NaN	23.9917	18.795	Q969H8	Q969H8	Myeloid-derived growth factor	MYDGF
27.159	28.3966	24.5784	NaN	19.125	Q969L2	Q969L2	Protein MAL2	MAL2
25.7166	25.3379	28.4545	28.9843	65.033	Q969P0	Q969P0	Immunoglobulin superfamily member 8	IGSF8
26.8719	NaN	29.9651	26.9457	19.014	Q96A32	Q96A32	Myosin regulatory light chain 2, skeletal muscle isoform	MYLPF
30.003	29.9173	29.5462	29.6639	67.56	Q96AE4	Q96AE4	Far upstream element-binding protein 1	FUBP1
27.6582	29.2613	25.1845	24.8957	34.93	Q96AG4	Q96AG4	Leucine-rich repeat-containing protein 59	LRRC59
29.0548	28.8863	27.6658	28.1251	26.697	Q96C19	Q96C19	EF-hand domain-containing protein D2	EFHD2
24.0533	25.6763	24.3069	NaN	38.608	Q96C86	Q96C86	m7GpppX diphosphatase	DCPS
26.699	27.2662	24.0283	24.5319	35.808	Q96DB5	Q96DB5	Regulator of microtubule dynamics protein 1	RMDN1
25.1366	27.2572	24.9479	25.0561	29.277	Q96E11	Q96E11	Ribosome-recycling factor, mitochondrial	MRRF
25.1041	NaN	25.2366	NaN	36.382	Q96EU7	Q96EU7	C1GALT1-specific chaperone 1	C1GALT1C1
25.8079	23.9569	NaN	24.8258	28.783	Q96EY5	Q96EY5	Multivesicular body subunit 12A	MVB12A
28.4812	28.2165	24.4173	25.5107	11.801	Q96FQ6	Q96FQ6	Protein S100-A16	S100A16
27.7637	28.264	26.4032	26.9698	31.284	Q96FW1	Q96FW1	Ubiquitin thioesterase OTUB1	OTUB1
24.3685	NaN	24.2353	NaN	30.124	Q96GG9	Q96GG9	DCN1-like protein 1	DCUN1D1
24.8503	24.974	24.0376	24.7671	63.944	Q96HC4	Q96HC4	PDZ and LIM domain protein 5	PDLIM5
27.5733	29.5668	26.1262	25.8451	54.392	Q96HE7;Q8R180;Q86YB8;Q9V3A6	Q96HE7;Q8R180	ERO1-like protein alpha	ERO1L;Ero1l
25.3814	24.9301	26.459	26.4587	83.535	Q96J84	Q96J84	Kin of IRRE-like protein 1	KIRREL
25.887	27.2784	26.7352	26.9915	514.66	Q96JB1;Q91XQ0	Q96JB1;Q91XQ0	Dynein heavy chain 8, axonemal	DNAH8;Dnah8
26.2526	26.0586	25.2619	24.9228	36.085	Q96KB5	Q96KB5	Lymphokine-activated killer T-cell-originated protein kinase	PBK
28.5917	28.1136	26.5038	25.6411	52.878	Q96KP4	Q96KP4	Cytosolic non-specific dipeptidase	CNDP2
25.2024	25.9287	27.6895	NaN	81.343	Q96MT8	Q96MT8	Centrosomal protein of 63 kDa	CEP63
25.032	25.7901	25.7243	NaN	46.276	Q96P63	Q96P63	Serpin B12	SERPINB12
24.7907	26.1041	24.6228	NaN	115.96	Q96P70	Q96P70	Importin-9	IPO9
25.2901	25.6383	24.5448	NaN	75.035	Q96PZ0	Q96PZ0	Pseudouridylate synthase 7 homolog	PUS7
25.0435	NaN	27.507	26.7789	56.025	Q96QD8;A1YG32;Q8CFE6	Q96QD8;A1YG32	Sodium-coupled neutral amino acid transporter 2	SLC38A2
28.6092	28.8955	27.8958	27.8064	91.706	Q96QK1;Q9EQH3	Q96QK1;Q9EQH3	Vacuolar protein sorting-associated protein 35	VPS35;Vps35
30.0967	29.7657	29.0885	29.7787	84.137	Q96TA1	Q96TA1	Niban-like protein 1	FAM129B
25.1643	27.6687	24.5943	25.2575	29.965	Q99436	Q99436	Proteasome subunit beta type-7	PSMB7
27.2337	26.0738	26.8425	26.6822	33.697	Q99439;Q15417	Q99439	Calponin-2	CNN2
25.4089	26.1456	23.96	24.2113	17.328	Q99471	Q99471	Prefoldin subunit 5	PFDN5
28.0282	28.0264	28.0107	28.2733	19.891	Q99497;Q99LX0	Q99497;Q99LX0	Protein deglycase DJ-1	PARK7;Park7
29.1071	28.2427	30.1557	30.2048	45.467	Q99519;O35657	Q99519;O35657	Sialidase-1	NEU1;Neu1
NaN	25.5761	28.714	27.6788	92.067	Q99523	Q99523	Sortilin	SORT1
27.2694	27.8957	28.4727	29.0495	41.92	Q99536	Q99536	Synaptic vesicle membrane protein VAT-1 homolog	VAT1
29.2193	27.9999	29.4378	28.8692	49.411	Q99538	Q99538	Legumain	LGMN
23.5867	NaN	25.7196	23.6102	46.426	Q99574	Q99574	Neuroserpin	SERPINI1
25.2027	25.9577	24.8948	25.2891	33.526	Q99614	Q99614	Tetratricopeptide repeat protein 1	TTC1
25.9089	25.8424	25.882	26.0611	56.44	Q99615	Q99615	DnaJ homolog subfamily C member 7	DNAJC7
25.238	25.5159	25.0959	NaN	23.225	Q99627	Q99627	COP9 signalosome complex subunit 8	COPS8
24.5121	27.8013	NaN	24.4462	26.923	Q99714	Q99714	3-hydroxyacyl-CoA dehydrogenase type-2	HSD17B10
29.1915	30.2009	30.1669	32.0407	333.14	Q99715	Q99715	Collagen alpha-1(XII) chain	COL12A1
28.0961	26.9434	27.3348	26.697	36.224	Q99729	Q99729	Heterogeneous nuclear ribonucleoprotein A/B	HNRNPAB
29.0581	29.9338	29.0495	28.9185	42.823	Q99733	Q99733	Nucleosome assembly protein 1-like 4	NAP1L4
25.354	29.327	25.2062	24.551	85.424	Q99798;P16276	Q99798;P16276	Aconitate hydratase, mitochondrial	ACO2
26.0199	26.2313	26.3912	26.9408	50.219	Q99808	Q99808	Equilibrative nucleoside transporter 1	SLC29A1
28.0614	27.0461	27.5802	27.2414	43.944	Q99816;Q61187	Q99816;Q61187	Tumor susceptibility gene 101 protein	TSG101;Tsg101
24.299	NaN	24.071	NaN	21.703	Q99828;Q9Z0F4	Q99828;Q9Z0F4	Calcium and integrin-binding protein 1	CIB1;Cib1
24.8908	26.6772	24.5235	25.8557	59.058	Q99829	Q99829	Copine-1	CPNE1
29.7182	29.221	30.12	30.0366	59.366	Q99832	Q99832	T-complex protein 1 subunit eta	CCT7
25.8806	NaN	26.3792	26.611	76.708	Q99941	Q99941	Cyclic AMP-dependent transcription factor ATF-6 beta;Processed cyclic AMP-dependent transcription factor ATF-6 beta	ATF6B
26.3081	25.5168	25.3272	26.1618	41.489	Q99961;Q99962	Q99961	Endophilin-A2	SH3GL1
24.9624	24.3281	NaN	24.6214	85.206	Q99985	Q99985	Semaphorin-3C	SEMA3C
25.1962	NaN	25.9215	25.3463	49.419	Q9BQ67	Q9BQ67	Glutamate-rich WD repeat-containing protein 1	GRWD1
22.8606	23.3903	23.0392	NaN	77.436	Q9BQL6;Q96AC1	Q9BQL6	Fermitin family homolog 1	FERMT1
27.6975	27.5131	25.639	25.8831	13.941	Q9BRA2	Q9BRA2	Thioredoxin domain-containing protein 17	TXNDC17
30.0272	29.849	30.5462	31.1272	41.806	Q9BRK5	Q9BRK5	45 kDa calcium-binding protein	SDF4
27.6903	29.2631	26.0804	26.2986	46.971	Q9BS26	Q9BS26	Endoplasmic reticulum resident protein 44	ERP44
25.913	26.0156	26.286	25.809	46.268	Q9BT78	Q9BT78	COP9 signalosome complex subunit 4	COPS4
23.8578	NaN	27.0171	NaN	25.308	Q9BUA6	Q9BUA6	Myosin regulatory light chain 10	MYL10
28.1061	27.6113	27.3914	27.9132	24.701	Q9BUL8;Q6PHH3;Q6NWL1	Q9BUL8	Programmed cell death protein 10	PDCD10
25.5742	NaN	25.412	26.2721	11.438	Q9BV40	Q9BV40	Vesicle-associated membrane protein 8	VAMP8
27.2179	27.1255	26.409	26.7773	27.277	Q9BVK6	Q9BVK6	Transmembrane emp24 domain-containing protein 9	TMED9
27.9887	28.7823	28.2201	27.9057	41.35	Q9BWD1	Q9BWD1	Acetyl-CoA acetyltransferase, cytosolic	ACAT2
25.7337	26.3503	27.5919	26.3723	44.94	Q9BWS9	Q9BWS9	Chitinase domain-containing protein 1	CHID1
26.2752	26.2465	25.6882	25.8016	101.27	Q9BXJ9;Q6N069	Q9BXJ9	N-alpha-acetyltransferase 15, NatA auxiliary subunit	NAA15
27.0134	27.7764	26.2449	26.6058	21.445	Q9BY32	Q9BY32	Inosine triphosphate pyrophosphatase	ITPA
24.2024	25.83	24.2301	24.3947	64.989	Q9BY44	Q9BY44	Eukaryotic translation initiation factor 2A;Eukaryotic translation initiation factor 2A, N-terminally processed	EIF2A
25.0794	24.945	24.99	NaN	27.368	Q9BZM5;Q5VY80;Q6H3X3	Q9BZM5;Q5VY80;Q6H3X3	NKG2D ligand 2;Retinoic acid early transcript 1L protein;Retinoic acid early transcript 1G protein	ULBP2;RAET1L;RAET1G
28.8308	28.5504	27.8983	27.7297	59.004	Q9BZZ5	Q9BZZ5	Apoptosis inhibitor 5	API5
27.3166	26.7001	24.3965	25.0937	181.79	Q9C0C2	Q9C0C2	182 kDa tankyrase-1-binding protein	TNKS1BP1
25.2776	NaN	25.7675	NaN	57.544	Q9C0H2;Q6P5F7	Q9C0H2	Protein tweety homolog 3	TTYH3
31.9558	29.7713	26.5222	26.6718	52.387	Q9GZM7	Q9GZM7	Tubulointerstitial nephritis antigen-like	TINAGL1
26.5418	25.452	27.6271	26.9205	25.017	Q9GZX9	Q9GZX9	Twisted gastrulation protein homolog 1	TWSG1
NaN	24.7721	23.8374	24.1954	19.398	Q9GZZ1	Q9GZZ1	N-alpha-acetyltransferase 50	NAA50
27.0688	27.3318	26.0324	26.4015	108.58	Q9H0D6	Q9H0D6	5-3 exoribonuclease 2	XRN2
28.4022	29.7579	28.9272	28.3816	22.171	Q9H0U4;Q92928	Q9H0U4;Q92928	Ras-related protein Rab-1B;Putative Ras-related protein Rab-1C	RAB1B;RAB1C
25.3767	25.1725	26.0889	26.0648	59.659	Q9H0X4	Q9H0X4	Protein ITFG3	ITFG3
28.4273	26.3239	31.9827	30.8752	52.084	Q9H173	Q9H173	Nucleotide exchange factor SIL1	SIL1
24.1495	22.7626	24.8531	NaN	96.766	Q9H1B5;Q9EPL0;Q9EPI0	Q9H1B5;Q9EPL0	Xylosyltransferase 2	XYLT2;Xylt2
28.5235	28.477	27.5353	28.0569	61.174	Q9H223	Q9H223	EH domain-containing protein 4	EHD4
25.9606	25.4091	NaN	25.5544	142.69	Q9H2G2	Q9H2G2	STE20-like serine/threonine-protein kinase	SLK
23.938	26.1271	24.2083	NaN	37.92	Q9H2U2	Q9H2U2	Inorganic pyrophosphatase 2, mitochondrial	PPA2
24.0385	NaN	23.1045	NaN	60.593	Q9H3P7	Q9H3P7	Golgi resident protein GCP60	ACBD3
25.8517	25.9337	NaN	24.9296	22.149	Q9H3Z4	Q9H3Z4	DnaJ homolog subfamily C member 5	DNAJC5
25.9092	NaN	26.1825	26.145	46.198	Q9H497	Q9H497	Torsin-3A	TOR3A
26.1617	26.3228	25.2189	NaN	72.595	Q9H4A4	Q9H4A4	Aminopeptidase B	RNPEP
24.2561	24.0239	32.6645	28.4428	48.162	Q9H4F8;Q8BLY1	Q9H4F8;Q8BLY1	SPARC-related modular calcium-binding protein 1	SMOC1;Smoc1
28.8618	28.7174	29.0225	29.2693	60.626	Q9H4M9	Q9H4M9	EH domain-containing protein 1	EHD1
26.7812	26.4201	25.0388	NaN	41.943	Q9H7Z7;Q9N0A4	Q9H7Z7;Q9N0A4	Prostaglandin E synthase 2;Prostaglandin E synthase 2 truncated form	PTGES2
23.8268	25.643	NaN	23.8719	47.145	Q9H8Y8	Q9H8Y8	Golgi reassembly-stacking protein 2	GORASP2
24.5749	25.8085	24.4865	24.3248	20.063	Q9H910	Q9H910	Hematological and neurological expressed 1-like protein	HN1L
25.2214	28.9362	NaN	25.1497	35.619	Q9H9B4	Q9H9B4	Sideroflexin-1	SFXN1
25.4049	23.511	24.0429	NaN	31.307	Q9H9H4	Q9H9H4	Vacuolar protein sorting-associated protein 37B	VPS37B
26.4656	26.6859	26.4672	NaN	42.449	Q9HB07	Q9HB07	UPF0160 protein MYG1, mitochondrial	C12orf10
30.3925	28.6766	31.2489	30.8966	50.83	Q9HB40	Q9HB40	Retinoid-inducible serine carboxypeptidase	SCPEP1
28.1141	28.7333	27.7844	27.8243	26.21	Q9HB71	Q9HB71	Calcyclin-binding protein	CACYBP
25.9537	26.6549	26.055	26.8303	34.793	Q9HC38	Q9HC38	Glyoxalase domain-containing protein 4	GLOD4
24.6913	NaN	24.9226	NaN	317.45	Q9HCU4	Q9HCU4	Cadherin EGF LAG seven-pass G-type receptor 2	CELSR2
26.5635	28.9217	25.6979	26.5063	46.48	Q9HDC9	Q9HDC9	Adipocyte plasma membrane-associated protein	APMAP
27.9611	27.5995	27.3984	27.8366	33.879	Q9NP79	Q9NP79	Vacuolar protein sorting-associated protein VTA1 homolog	VTA1
26.9095	27.1951	26.5071	26.9423	10.921	Q9NP97;Q8TF09	Q9NP97;Q8TF09	Dynein light chain roadblock-type 1;Dynein light chain roadblock-type 2	DYNLRB1;DYNLRB2
27.016	NaN	28.2446	27.8095	41.554	Q9NPF2	Q9NPF2	Carbohydrate sulfotransferase 11	CHST11
24.6815	24.6237	26.6937	25.263	65.418	Q9NPH3	Q9NPH3	Interleukin-1 receptor accessory protein	IL1RAP
NaN	25.7809	25.618	25.7936	30.062	Q9NQ88	Q9NQ88	Fructose-2,6-bisphosphatase TIGAR	TIGAR
28.9277	29.8759	27.8569	28.2816	129.93	Q9NQC3;Q99P72	Q9NQC3;Q99P72	Reticulon-4	RTN4;Rtn4
27.1428	27.0742	25.1397	NaN	36.899	Q9NQG5;Q96P16	Q9NQG5	Regulation of nuclear pre-mRNA domain-containing protein 1B	RPRD1B
25.4903	25.7912	25.7606	25.7121	30.608	Q9NQR4	Q9NQR4	Omega-amidase NIT2	NIT2
24.8615	24.4566	24.9055	NaN	69.917	Q9NQW7	Q9NQW7	Xaa-Pro aminopeptidase 1	XPNPEP1
26.4753	27.7429	NaN	25.8355	22.367	Q9NR31	Q9NR31	GTP-binding protein SAR1a	SAR1A
26.7381	26.5966	26.089	26.1604	40.307	Q9NR45	Q9NR45	Sialic acid synthase	NANS
25.4249	24.2521	27.0953	25.2357	48.414	Q9NRB3	Q9NRB3	Carbohydrate sulfotransferase 12	CHST12
24.0361	25.3472	24.0514	23.8385	16.859	Q9NRF9	Q9NRF9	DNA polymerase epsilon subunit 3	POLE3
24.1345	24.4566	25.1716	NaN	35.776	Q9NRN7	Q9NRN7	L-aminoadipate-semialdehyde dehydrogenase-phosphopantetheinyl transferase	AASDHPPT
23.4955	NaN	24.1185	NaN	63.852	Q9NRR5	Q9NRR5	Ubiquilin-4	UBQLN4
26.3006	NaN	26.9173	26.5441	21.097	Q9NRV9;Q9R257	Q9NRV9	Heme-binding protein 1	HEBP1
27.4413	26.0035	26.704	26.7125	139.36	Q9NS15	Q9NS15	Latent-transforming growth factor beta-binding protein 3	LTBP3
28.509	29.2577	27.5536	26.5038	66.115	Q9NSD9	Q9NSD9	Phenylalanine--tRNA ligase beta subunit	FARSB
24.6475	29.3163	23.4301	22.7263	113.79	Q9NSE4	Q9NSE4	Isoleucine--tRNA ligase, mitochondrial	IARS2
27.8498	28.684	27.862	27.8361	44.743	Q9NTK5	Q9NTK5	Obg-like ATPase 1	OLA1
24.8706	25.1798	26.1311	25.8979	33.698	Q9NTX5	Q9NTX5	Ethylmalonyl-CoA decarboxylase	ECHDC1
25.9173	25.8613	NaN	25.8456	97.394	Q9NTZ6	Q9NTZ6	RNA-binding protein 12	RBM12
26.9076	26.3197	25.7701	26.1395	21.834	Q9NUP9;O14910	Q9NUP9	Protein lin-7 homolog C	LIN7C
26.854	27.1787	26.7057	27.2902	36.748	Q9NUQ9;Q9H0Q0	Q9NUQ9	Protein FAM49B	FAM49B
27.0983	27.3716	27.3163	27.5212	49.398	Q9NVA2	Q9NVA2	Septin-11	2011-09-01
25.5719	25.4996	25.9916	25.7563	42.243	Q9NVD7;Q9HBI1	Q9NVD7	Alpha-parvin	PARVA
23.2303	27.5042	NaN	22.5597	71.368	Q9NVI7	Q9NVI7	ATPase family AAA domain-containing protein 3A	ATAD3A
24.3717	25.4445	NaN	24.7781	38.681	Q9NX62	Q9NX62	Inositol monophosphatase 3	IMPAD1
27.4272	28.3838	26.1461	26.2488	82.588	Q9NY33;O55096	Q9NY33;O55096	Dipeptidyl peptidase 3	DPP3;Dpp3
25.787	25.415	27.2153	25.814	46.021	Q9NY97	Q9NY97	N-acetyllactosaminide beta-1,3-N-acetylglucosaminyltransferase 2	B3GNT2
24.2385	25.7065	NaN	23.8809	106.12	Q9NYF8	Q9NYF8	Bcl-2-associated transcription factor 1	BCLAF1
25.7227	27.5881	26.3779	25.9708	177.19	Q9NYU2;Q9NYU1	Q9NYU2	UDP-glucose:glycoprotein glucosyltransferase 1	UGGT1
26.3839	27.0639	25.7311	25.7256	37.551	Q9NZL9	Q9NZL9	Methionine adenosyltransferase 2 subunit beta	MAT2B
29.7744	31.57	24.0044	25.8099	234.71	Q9NZM1	Q9NZM1	Myoferlin	MYOF
28.3502	27.5603	26.217	27.1003	61.161	Q9NZN4	Q9NZN4	EH domain-containing protein 2	EHD2
26.0582	27.6364	26.5427	25.8836	27.893	Q9P0L0	Q9P0L0	Vesicle-associated membrane protein-associated protein A	VAPA
27.4839	28.3419	28.294	29.0324	67.718	Q9P0W8	Q9P0W8	Spermatogenesis-associated protein 7	SPATA7
23.3604	25.2425	23.7217	NaN	56.084	Q9P258	Q9P258	Protein RCC2	RCC2
26.6151	26.0689	26.043	NaN	35.979	Q9P287	Q9P287	BRCA2 and CDKN1A-interacting protein	BCCIP
31.2014	30.5684	31.07	32.4052	98.555	Q9P2B2	Q9P2B2	Prostaglandin F2 receptor negative regulator	PTGFRN
24.721	27.8254	25.3537	24.8618	50.317	Q9P2R7	Q9P2R7	Succinyl-CoA ligase [ADP-forming] subunit beta, mitochondrial	SUCLA2
25.5642	25.7137	25.5982	26.0263	53.488	Q9UBB4	Q9UBB4	Ataxin-10	ATXN10
25.085	24.6494	25.1503	NaN	38.449	Q9UBE0;Q9R1T2	Q9UBE0	SUMO-activating enzyme subunit 1;SUMO-activating enzyme subunit 1, N-terminally processed	SAE1
26.0922	26.4028	26.5087	25.8334	8.0061	Q9UBI6	Q9UBI6	Guanine nucleotide-binding protein G(I)/G(S)/G(O) subunit gamma-12	GNG12
29.7527	29.4507	26.5966	27.0776	38.39	Q9UBP4;Q9QUN9	Q9UBP4	Dickkopf-related protein 3	DKK3
28.0228	26.1338	27.8365	26.6155	25.059	Q9UBQ5	Q9UBQ5	Eukaryotic translation initiation factor 3 subunit K	EIF3K
24.6016	24.1754	27.7984	25.149	37.465	Q9UBQ6	Q9UBQ6	Exostosin-like 2;Processed exostosin-like 2	EXTL2
24.4167	25.6398	24.9218	25.1114	35.668	Q9UBQ7	Q9UBQ7	Glyoxylate reductase/hydroxypyruvate reductase	GRHPR
28.3403	28.1712	32.438	32.3957	33.868	Q9UBR2;Q9WUU7	Q9UBR2	Cathepsin Z	CTSZ
30.1861	28.7721	30.0243	31.1487	40.513	Q9UBS4	Q9UBS4	DnaJ homolog subfamily B member 11	DNAJB11
24.1671	23.9001	23.7263	23.6157	30.276	Q9UBW8	Q9UBW8	COP9 signalosome complex subunit 7a	COPS7A
23.1257	23.6195	29.9136	26.4602	53.365	Q9UBX1	Q9UBX1	Cathepsin F	CTSF
24.7521	24.6383	24.9467	24.9398	47.996	Q9UGI8	Q9UGI8	Testin	TES
26.7387	26.7437	25.7916	26.2508	41.408	Q9UGV2	Q9UGV2	Protein NDRG3	NDRG3
26.531	26.922	26.3761	NaN	68.997	Q9UH65	Q9UH65	Switch-associated protein 70	SWAP70
28.2779	27.9542	25.7746	26.0387	85.225	Q9UHB6	Q9UHB6	LIM domain and actin-binding protein 1	LIMA1
24.5507	25.8519	24.8927	NaN	37.489	Q9UHD1	Q9UHD1	Cysteine and histidine-rich domain-containing protein 1	CHORDC1
29.0235	28.87	27.3686	28.2441	65.401	Q9UHD8	Q9UHD8	Septin-9	2009-09-01
NaN	25.6236	NaN	25.0536	56.639	Q9UHG3	Q9UHG3	Prenylcysteine oxidase 1	PCYOX1
NaN	24.6654	29.3844	28.2031	105.36	Q9UHI8	Q9UHI8	A disintegrin and metalloproteinase with thrombospondin motifs 1	ADAMTS1
26.0496	25.5707	26.6555	27.229	154.37	Q9UHN6	Q9UHN6	Transmembrane protein 2	TMEM2
24.4087	NaN	24.587	NaN	56.882	Q9UHR4	Q9UHR4	Brain-specific angiogenesis inhibitor 1-associated protein 2-like protein 1	BAIAP2L1
24.8872	26.579	24.817	24.9602	16.648	Q9UHV9	Q9UHV9	Prefoldin subunit 2	PFDN2
27.5084	27.4006	28.1024	NaN	60.248	Q9UHX1;Q6IQE0	Q9UHX1	Poly(U)-binding-splicing factor PUF60	Puf60;PUF60
23.9326	24.9992	NaN	24.0604	55.882	Q9UI12	Q9UI12	V-type proton ATPase subunit H	ATP6V1H
NaN	25.4451	32.1881	31.2935	47.351	Q9UI42	Q9UI42	Carboxypeptidase A4	CPA4
25.7501	25.6484	26.9093	27.1806	211.06	Q9UIW2;B0S5N4;P51805;Q9HCM2;Q6BEA0	Q9UIW2	Plexin-A1	PLXNA1
27.1148	26.8252	28.4717	27.6871	33.973	Q9UJJ9	Q9UJJ9	N-acetylglucosamine-1-phosphotransferase subunit gamma	GNPTG
27.2989	27.5402	25.0575	25.132	48.207	Q9UJU6	Q9UJU6	Drebrin-like protein	DBNL
27.0735	26.3554	25.7207	26.197	25.425	Q9UK41	Q9UK41	Vacuolar protein sorting-associated protein 28 homolog	VPS28
26.9795	26.1836	25.3796	25.7263	27.56	Q9UKD2	Q9UKD2	mRNA turnover protein 4 homolog	MRTO4
28.9945	29.2225	29.8014	28.8358	24.327	Q9UKK9;Q9JKX6	Q9UKK9	ADP-sugar pyrophosphatase	NUDT5
25.7342	25.6503	26.3668	26.5692	79.579	Q9UKM7	Q9UKM7	Endoplasmic reticulum mannosyl-oligosaccharide 1,2-alpha-mannosidase	MAN1B1
26.5836	26.6359	26.6267	27.7071	48.486	Q9UKS6	Q9UKS6	Protein kinase C and casein kinase substrate in neurons protein 3	PACSIN3
24.0527	NaN	23.238	NaN	151.86	Q9UKV3	Q9UKV3	Apoptotic chromatin condensation inducer in the nucleus	ACIN1
28.304	29.1467	27.8864	28.5029	27.401	Q9UL46	Q9UL46	Proteasome activator complex subunit 2	PSME2
26.9692	27.1303	31.246	32.2653	94.131	Q9ULF5	Q9ULF5	Zinc transporter ZIP10	SLC39A10
25.2552	26.35	25.5143	25.552	53.248	Q9ULV4	Q9ULV4	Coronin-1C	CORO1C
27.8686	27.0485	30.4877	30.511	34.225	Q9UMR5	Q9UMR5	Lysosomal thioesterase PPT2	PPT2
25.774	27.0173	26.0097	25.3667	55.18	Q9UMS4;Q99KP6	Q9UMS4;Q99KP6	Pre-mRNA-processing factor 19	PRPF19;Prpf19
27.2028	27.0974	26.1135	26.2581	62.518	Q9UMX0	Q9UMX0	Ubiquilin-1	UBQLN1
23.2859	26.075	NaN	23.6729	18.856	Q9UMX5	Q9UMX5	Neudesin	NENF
24.9519	25.2767	24.7176	25.1604	34.856	Q9UNE7	Q9UNE7	E3 ubiquitin-protein ligase CHIP	STUB1
24.4689	NaN	25.2817	NaN	55.738	Q9UNF0	Q9UNF0	Protein kinase C and casein kinase substrate in neurons protein 2	PACSIN2
28.1384	27.5028	27.2701	26.7268	42.945	Q9UNM6	Q9UNM6	26S proteasome non-ATPase regulatory subunit 13	PSMD13
24.2771	NaN	24.46	NaN	26.671	Q9UNN8	Q9UNN8	Endothelial protein C receptor	PROCR
27.904	26.2693	NaN	26.0786	55.051	Q9UNW1	Q9UNW1	Multiple inositol polyphosphate phosphatase 1	MINPP1
28.178	29.1364	26.9534	27.1048	40.572	Q9UNZ2	Q9UNZ2	NSFL1 cofactor p47	NSFL1C
26.8271	25.4482	25.9956	25.6666	63.198	Q9UQ53;Q812F8	Q9UQ53;Q812F8	Alpha-1,3-mannosyl-glycoprotein 4-beta-N-acetylglucosaminyltransferase B	MGAT4B;Mgat4b
30.2086	29.8662	29.16	28.8716	43.786	Q9UQ80	Q9UQ80	Proliferation-associated protein 2G4	PA2G4
27.8888	27.0737	25.6399	NaN	60.867	Q9UQB8	Q9UQB8	Brain-specific angiogenesis inhibitor 1-associated protein 2	BAIAP2
26.2233	25.8201	25.4913	NaN	141.54	Q9UQE7;O93309	Q9UQE7;O93309	Structural maintenance of chromosomes protein 3	SMC3;smc3
26.4175	24.5424	26.6315	NaN	28.068	Q9Y224	Q9Y224	UPF0568 protein C14orf166	C14orf166
29.7224	29.4447	28.5347	28.2892	51.156	Q9Y230;Q9WTM5;P0CR29;P0CR28	Q9Y230;Q9WTM5	RuvB-like 2	RUVBL2;Ruvbl2
29.9528	29.3599	28.9512	27.6175	50.227	Q9Y265	Q9Y265	RuvB-like 1	RUVBL1
28.7256	28.9245	28.7247	28.5594	38.242	Q9Y266	Q9Y266	Nuclear migration protein nudC	NUDC
24.4235	28.295	NaN	24.4515	30.658	Q9Y277	Q9Y277	Voltage-dependent anion-selective channel protein 3	VDAC3
25.3328	NaN	26.3109	26.0315	18.736	Q9Y281	Q9Y281	Cofilin-2	CFL2
26.4472	27.4242	25.4629	25.5637	57.563	Q9Y285	Q9Y285	Phenylalanine--tRNA ligase alpha subunit	FARSA
24.6814	23.452	24.8508	23.3893	40.542	Q9Y295	Q9Y295	Developmentally-regulated GTP-binding protein 1	DRG1
25.4527	27.5852	26.3859	25.5377	25.497	Q9Y2Q3	Q9Y2Q3	Glutathione S-transferase kappa 1	GSTK1
28.0508	27.6378	26.3353	26.4786	41.024	Q9Y2Z0	Q9Y2Z0	Suppressor of G2 allele of SKP1 homolog	SUGT1
25.3104	24.1703	24.8304	NaN	35.23	Q9Y315	Q9Y315	Deoxyribose-phosphate aldolase	DERA
29.2371	28.6981	28.5592	29.5749	39.869	Q9Y376;Q9H9S4	Q9Y376	Calcium-binding protein 39	CAB39
24.675	24.2711	24.5959	NaN	28.763	Q9Y3A5	Q9Y3A5	Ribosome maturation protein SBDS	SBDS
24.3602	24.2679	23.5692	NaN	14.585	Q9Y3B4	Q9Y3B4	Splicing factor 3B subunit 6	SF3B6
28.0664	27.8907	28.3657	28.0888	38.438	Q9Y3F4	Q9Y3F4	Serine-threonine kinase receptor-associated protein	STRAP
26.6203	26.2736	27.1948	26.8012	55.21	Q9Y3I0;Q6NZS4	Q9Y3I0;Q6NZS4	tRNA-splicing ligase RtcB homolog	RTCB;rtcb
29.3992	29.1794	25.8861	26.3308	87.081	Q9Y446	Q9Y446	Plakophilin-3	PKP3
28.075	26.8586	28.5862	28.9922	269.76	Q9Y490;Q9Y4G6	Q9Y490	Talin-1	TLN1
29.8064	28.4669	31.6739	31.855	86.724	Q9Y4K0;A1L1V4	Q9Y4K0	Lysyl oxidase homolog 2	LOXL2
29.4823	30.8628	30.516	30.9982	111.33	Q9Y4L1;Q63617;Q9BXT5	Q9Y4L1	Hypoxia up-regulated protein 1	HYOU1
25.8477	25.5727	26.7402	26.2029	42.315	Q9Y570	Q9Y570	Protein phosphatase methylesterase 1	PPME1
25.3093	27.4306	24.7142	24.9315	119.91	Q9Y5B9	Q9Y5B9	FACT complex subunit SPT16	SUPT16H
25.7635	26.5819	25.9033	25.7961	37.606	Q9Y5K5	Q9Y5K5	Ubiquitin carboxyl-terminal hydrolase isozyme L5	UCHL5
27.6518	26.488	25.6278	26.0573	71.45	Q9Y5K6	Q9Y5K6	CD2-associated protein	CD2AP
25.0082	25.7126	24.9396	25.145	46.816	Q9Y5X3;Q3ZBM5;B1H267;Q9D8U8	Q9Y5X3;Q3ZBM5;B1H267	Sorting nexin-5	SNX5;Snx5
30.9565	26.9784	24.7785	NaN	56.794	Q9Y5X9	Q9Y5X9	Endothelial lipase	LIPG
28.5118	29.1516	28.1109	28.6223	40.422	Q9Y617;P10658	Q9Y617	Phosphoserine aminotransferase	PSAT1
29.1992	28.6508	28.6419	30.1641	32.583	Q9Y624	Q9Y624	Junctional adhesion molecule A	F11R
27.526	26.5353	25.7004	26.1369	77.737	Q9Y653;Q50DM7;Q50DM6;Q50DM5;Q50DM8	Q9Y653;Q50DM7;Q50DM6;Q50DM5	G-protein coupled receptor 56;GPR56 N-terminal fragment;GPR56 C-terminal fragment	GPR56
27.622	27.7021	26.3978	25.7369	97.717	Q9Y678;Q9PUE4	Q9Y678	Coatomer subunit gamma-1	COPG1
27.2566	27.2782	27.4819	28.0777	28.772	Q9Y696	Q9Y696	Chloride intracellular channel protein 4	CLIC4
27.3879	25.1978	25.8872	24.8848	49.307	Q9Y6E0;Q9Z2W1;O00506	Q9Y6E0;Q9Z2W1;O00506	Serine/threonine-protein kinase 24;Serine/threonine-protein kinase 24 36 kDa subunit;Serine/threonine-protein kinase 24 12 kDa subunit;Serine/threonine-protein kinase 25	STK24;Stk25;STK25
27.3634	27.5401	26.2612	26.5379	48.162	Q9Y6E2;Q1LUC1	Q9Y6E2	Basic leucine zipper and W2 domain-containing protein 2	BZW2

## Sheet: HeLa EVs proteins
Log2
LFQ intensity HELA05	LFQ intensity HELA07	Mol. weight [kDa]	Protein IDs	Majority protein IDs	Protein names	Gene names
23.0683	NaN	28.17	P0DPI2;A0A0B4J2D5	P0DPI2;A0A0B4J2D5	Glutamine amidotransferase-like class 1 domain-containing protein 3, mitochondrial	C21orf33
26.9429	26.54	26.907	Q9BUP3;A2T7G9;A1YER2;Q9Z2G9	Q9BUP3;A2T7G9;A1YER2	Oxidoreductase HTATIP2	HTATIP2
23.0902	NaN	104.47	Q9BXB1;A2ARI4	Q9BXB1;A2ARI4	Leucine-rich repeat-containing G-protein coupled receptor 4	LGR4;Lgr4
30.9455	28.5718	34.196	P09651;Q32P51	P09651;Q32P51	Heterogeneous nuclear ribonucleoprotein A1;Heterogeneous nuclear ribonucleoprotein A1, N-terminally processed;Heterogeneous nuclear ribonucleoprotein A1-like 2	HNRNPA1;HNRNPA1L2
28.7189	29.0073	59.75	P25705;A5A6H5;B4RD45;A7I175;Q2GER5;A7ZC35;A7H019;Q1JHN7;C0M718;Q83G89;Q8E074;Q4L7Y6;Q2GHX3;B9KES1;A7H1H9;C0MH19;B9E8E8;Q1J7G1;Q1JCL5;Q1JMJ1;Q180W8;Q5PKX0;Q5GSX1;A6L8N5;Q8A9U7;Q8G7B1;Q4JUJ8;Q6A8C5	P25705;A5A6H5	ATP synthase subunit alpha, mitochondrial	ATP5A1
27.5932	NaN	30.338	Q9Y287	Q9Y287	Integral membrane protein 2B;BRI2, membrane form;BRI2 intracellular domain;BRI2C, soluble form;Bri23 peptide	ITM2B
26.806	26.7249	24.567	P00492	P00492	Hypoxanthine-guanine phosphoribosyltransferase	HPRT1
28.426	27.9973	37.918	O00303	O00303	Eukaryotic translation initiation factor 3 subunit F	EIF3F
NaN	21.7868	50.135	Q71U36;P0DPH8;P0DPH7;Q6PEY2;P14642	Q71U36;P0DPH8;P0DPH7;Q6PEY2	Tubulin alpha-1A chain;Tubulin alpha-3E chain	TUBA1A;TUBA3E
26.4276	NaN	19.595	P13693;P43348;Q56UQ5	P13693;P43348	Translationally-controlled tumor protein	TPT1
31.4739	32.0061	44.614	P00558;P07205;P09041	P00558	Phosphoglycerate kinase 1	PGK1
27.8438	28.3432	46.233	P17174	P17174	Aspartate aminotransferase, cytoplasmic	GOT1
31.2064	31.7691	42.012	O00622;P18406	O00622	Protein CYR61	CYR61
26.7869	27.0416	42.331	P38159;Q96E39;O75526;P0C8Z4;Q8N7X1	P38159	RNA-binding motif protein, X chromosome;RNA-binding motif protein, X chromosome, N-terminally processed	RBMX
28.3592	27.6786	66.696	Q9Y262	Q9Y262	Eukaryotic translation initiation factor 3 subunit L	EIF3L
NaN	23.167	38.658	A5D8V6	A5D8V6	Vacuolar protein sorting-associated protein 37C	VPS37C
25.8574	NaN	34.006	A6NDG6	A6NDG6	Phosphoglycolate phosphatase	PGP
22.8358	NaN	49.908	A6NHL2	A6NHL2	Tubulin alpha chain-like 3	TUBAL3
25.8428	NaN	8.496	P62308;A8MWD9	P62308;A8MWD9	Small nuclear ribonucleoprotein G;Putative small nuclear ribonucleoprotein G-like protein 15	SNRPG;SNRPGP15
NaN	24.6463	120.8	O75044;Q7Z6B7;B0S6J3	O75044;Q7Z6B7;B0S6J3	SLIT-ROBO Rho GTPase-activating protein 2;SLIT-ROBO Rho GTPase-activating protein 1	SRGAP2;SRGAP1;srgap2
23.5352	NaN	23.85	Q9NZD2	Q9NZD2	Glycolipid transfer protein	GLTP
28.0706	28.1783	105.34	Q99613;B5ME19	Q99613;B5ME19	Eukaryotic translation initiation factor 3 subunit C;Eukaryotic translation initiation factor 3 subunit C-like protein	EIF3C;EIF3CL
24.4397	25.7303	14.135	P04908;C0HKE3;Q7L7L0;Q8BFU2;Q8CGP5;Q8CGP6;Q93077;C0HKE2;Q8CGP7;C0HKE8;C0HKE1;C0HKE7;C0HKE6;C0HKE5;C0HKE4;Q1E5N1;P04909;Q1DTG2	P04908;C0HKE3;Q7L7L0;Q8BFU2;Q8CGP5;Q8CGP6;Q93077;C0HKE2;Q8CGP7;C0HKE8;C0HKE1;C0HKE7;C0HKE6;C0HKE5;C0HKE4	Histone H2A type 1-B/E;Histone H2A type 3;Histone H2A type 1-F;Histone H2A type 1-H;Histone H2A type 1-C;Histone H2A type 1-K	HIST1H2AB;HIST3H2A;Hist3h2a;Hist1h2af;Hist1h2ah;HIST1H2AC;Hist1h2ak
29.501	29.1661	23.384	Q13765;E9PAV3	Q13765;E9PAV3	Nascent polypeptide-associated complex subunit alpha;Nascent polypeptide-associated complex subunit alpha, muscle-specific form	NACA
NaN	22.8444	18.697	Q15185	Q15185	Prostaglandin E synthase 3	PTGES3
27.8034	27.907	36.071	O00151	O00151	PDZ and LIM domain protein 1	PDLIM1
24.6546	NaN	121.68	O00159;Q9WTI7;A5PF48	O00159;Q9WTI7	Unconventional myosin-Ic	MYO1C;Myo1c
25.7492	27.5343	23.354	O00161	O00161	Synaptosomal-associated protein 23	SNAP23
NaN	22.117	121.32	O00203	O00203	AP-3 complex subunit beta-1	AP3B1
28.2085	27.5538	47.463	O00231;F1QGH9;F6P3G4	O00231	26S proteasome non-ATPase regulatory subunit 11	PSMD11
25.7948	NaN	52.904	O00232	O00232	26S proteasome non-ATPase regulatory subunit 12	PSMD12
24.79	NaN	36.521	O00273	O00273	DNA fragmentation factor subunit alpha	DFFA
29.7704	29.456	26.922	O00299	O00299	Chloride intracellular channel protein 1	CLIC1
27.7327	27.5052	106.84	O00339;O08746	O00339	Matrilin-2	MATN2
30.7213	30.3375	82.577	O00391	O00391	Sulfhydryl oxidase 1	QSOX1
28.7352	27.4531	123.63	O00410;O60518	O00410	Importin-5	IPO5
27.1224	26.1639	81.876	O00429	O00429	Dynamin-1-like protein	DNM1L
NaN	23.9324	81.879	O00461	O00461	Golgi integral membrane protein 4	GOLIM4
24.9615	24.817	100.89	O00462	O00462	Beta-mannosidase	MANBA
30.6086	30.8387	217.23	O00468	O00468	Agrin;Agrin N-terminal 110 kDa subunit;Agrin C-terminal 110 kDa subunit;Agrin C-terminal 90 kDa fragment;Agrin C-terminal 22 kDa fragment	AGRN
29.3652	30.1293	84.685	O00469	O00469	Procollagen-lysine,2-oxoglutarate 5-dioxygenase 2	PLOD2
26.457	NaN	34.577	O00487	O00487	26S proteasome non-ATPase regulatory subunit 14	PSMD14
30.7857	31.1447	32.444	O00560	O00560	Syntenin-1	SDCBP
25.9666	25.7886	73.243	O00571;Q62167;Q62095;O15523	O00571;Q62167;Q62095;O15523	ATP-dependent RNA helicase DDX3X;ATP-dependent RNA helicase DDX3Y	DDX3X;Ddx3x;Ddx3y;DDX3Y
25.5924	NaN	29.48	O00584	O00584	Ribonuclease T2	RNASET2
NaN	28.6994	58.635	O00592	O00592	Podocalyxin	PODXL
27.2978	NaN	32.113	O00625	O00625	Pirin	PIR
26.8688	26.691	57.886	O00629	O00629	Importin subunit alpha-3	KPNA4
22.7258	NaN	35.144	O00743	O00743	Serine/threonine-protein phosphatase 6 catalytic subunit;Serine/threonine-protein phosphatase 6 catalytic subunit, N-terminally processed	PPP6C
26.9438	25.3688	113.74	O00754	O00754	Lysosomal alpha-mannosidase;Lysosomal alpha-mannosidase A peptide;Lysosomal alpha-mannosidase B peptide;Lysosomal alpha-mannosidase C peptide;Lysosomal alpha-mannosidase D peptide;Lysosomal alpha-mannosidase E peptide	MAN2B1
27.0748	26.7547	35.102	O00764	O00764	Pyridoxal kinase	PDXK
NaN	24.6586	33.382	O14562	O14562	Ubiquitin domain-containing protein UBFD1	UBFD1
25.2082	NaN	34.482	O14579	O14579	Coatomer subunit epsilon	COPE
30.1061	28.7443	37.978	O14657	O14657	Torsin-1B	TOR1B
29.2603	29.8231	84.141	O14672	O14672	Disintegrin and metalloproteinase domain-containing protein 10	ADAM10
27.472	27.7356	14.285	O14737;P56812	O14737;P56812	Programmed cell death protein 5	PDCD5;Pdcd5
26.9086	28.0533	38.868	O14745	O14745	Na(+)/H(+) exchange regulatory cofactor NHE-RF1	SLC9A3R1
NaN	24.7574	47.878	O14763	O14763	Tumor necrosis factor receptor superfamily member 10B	TNFRSF10B
32.2743	30.6535	61.247	O14773;O89023	O14773	Tripeptidyl-peptidase 1	TPP1
27.7096	28.0843	27.887	O14818;Q8TAA3	O14818;Q8TAA3	Proteasome subunit alpha type-7;Proteasome subunit alpha type-7-like	PSMA7;PSMA8
25.5587	27.1208	38.287	O14828	O14828	Secretory carrier-associated membrane protein 3	SCAMP3
25.2284	26.2285	36.049	O14908	O14908	PDZ domain-containing protein GIPC1	GIPC1
26.2005	NaN	49.512	O14929	O14929	Histone acetyltransferase type B catalytic subunit	HAT1
25.4602	25.5195	105.12	O14936	O14936	Peripheral plasma membrane protein CASK	CASK
26.5838	26.9041	19.794	P19105;O14950;P24844	P19105;O14950;P24844	Myosin regulatory light chain 12A;Myosin regulatory light chain 12B;Myosin regulatory light polypeptide 9	MYL12A;MYL12B;MYL9
23.353	23.603	115.28	O14974;Q9DBR7;Q6DRG7	O14974;Q9DBR7;Q6DRG7	Protein phosphatase 1 regulatory subunit 12A	PPP1R12A;Ppp1r12a;ppp1r12a
26.9036	27.0715	46.437	O14979	O14979	Heterogeneous nuclear ribonucleoprotein D-like	HNRNPDL
27.6816	25.9203	123.38	O14980;Q80U96;Q9TVM2	O14980;Q80U96	Exportin-1	XPO1;Xpo1
31.5768	31.9744	205.12	O15031;O60486;Q9QZC2;Q9Y4D7	O15031	Plexin-B2	PLXNB2
26.4665	26.4878	144.73	O15067	O15067	Phosphoribosylformylglycinamidine synthase	PFAS
24.3863	NaN	142.17	O15118	O15118	Niemann-Pick C1 protein	NPC1
25.0674	NaN	36.648	O15127	O15127	Secretory carrier-associated membrane protein 2	SCAMP2
26.9647	27.1605	34.333	O15144	O15144	Actin-related protein 2/3 complex subunit 2	ARPC2
26.7579	26.7244	20.546	O15145	O15145	Actin-related protein 2/3 complex subunit 3	ARPC3
24.3686	NaN	39.249	O15160	O15160	DNA-directed RNA polymerases I and III subunit RPAC1	POLR1C
28.9502	29.6599	399.73	O15230	O15230	Laminin subunit alpha-5	LAMA5
NaN	25.5544	52.816	O15232	O15232	Matrilin-3	MATN3
26.1069	24.3614	63.972	O15371;Q6TH15	O15371	Eukaryotic translation initiation factor 3 subunit D	EIF3D
26.5531	NaN	39.93	O15372	O15372	Eukaryotic translation initiation factor 3 subunit H	EIF3H
26.58	NaN	29.815	O15400	O15400	Syntaxin-7	STX7
27.2995	27.9068	49.469	O15427	O15427	Monocarboxylate transporter 4	SLC16A3
24.0935	NaN	47.625	O15533	O15533	Tapasin	TAPBP
26.8709	28.2285	33.296	Q99623;O35129	Q99623;O35129	Prohibitin-2	PHB2;Phb2
24.7447	NaN	137.82	Q8N3U4;O35638;Q9DGN1	Q8N3U4;O35638;Q9DGN1	Cohesin subunit SA-2;Cohesin subunit SA-1	stag2;STAG2;Stag2;stag1
24.5668	25.17	37.578	Q92905;O35864	Q92905;O35864	COP9 signalosome complex subunit 5	COPS5;Cops5
NaN	23.4156	22.924	Q16595	Q16595	Frataxin, mitochondrial;Frataxin intermediate form;Frataxin mature form;Frataxin, mitochondrial;Frataxin intermediate form;Frataxin(56-210);Frataxin(78-210);Frataxin mature form	Fxn;FXN
NaN	25.1112	90.932	O43143	O43143	Pre-mRNA-splicing factor ATP-dependent RNA helicase DHX15	DHX15
22.4359	NaN	54.843	O43148	O43148	mRNA cap guanine-N7 methyltransferase	RNMT
NaN	24.3477	58.449	O43172	O43172	U4/U6 small nuclear ribonucleoprotein Prp4	PRPF4
29.7415	29.8175	56.65	O43175;A5A6P1	O43175;A5A6P1	D-3-phosphoglycerate dehydrogenase	PHGDH
24.6937	25.8441	30.17	O43240	O43240	Kallikrein-10	KLK10
26.1097	25.8845	60.977	O43242	O43242	26S proteasome non-ATPase regulatory subunit 3	PSMD3
29.6859	29.3264	45.118	O43286;Q9UBX8	O43286	Beta-1,4-galactosyltransferase 5	B4GALT5
21.3925	NaN	90.254	O43290	O43290	U4/U6.U5 tri-snRNP-associated protein 1	SART1
25.2422	NaN	19.81	O43324	O43324	Eukaryotic translation elongation factor 1 epsilon-1	EEF1E1
27.5501	25.482	70.942	O43390	O43390	Heterogeneous nuclear ribonucleoprotein R	HNRNPR
25.0442	24.9522	32.251	O43396	O43396	Thioredoxin-like protein 1	TXNL1
26.875	27.541	22.237	O43399	O43399	Tumor protein D54	TPD52L2
25.1715	NaN	39.589	O43488;Q8NHP1;Q8CG76;Q8CG45	O43488;Q8NHP1;Q8CG76;Q8CG45	Aflatoxin B1 aldehyde reductase member 2;Aflatoxin B1 aldehyde reductase member 4	AKR7A2;AKR7L;Akr7a2
25.9269	26.5933	112.59	O43491	O43491	Band 4.1-like protein 2	EPB41L2
29.7642	29.469	47.119	O43505	O43505	Beta-1,4-glucuronyltransferase 1	B4GAT1
26.7285	NaN	19.108	O43598	O43598	2-deoxynucleoside 5-phosphate N-hydrolase 1	DNPH1
26.4198	27.1047	25.104	O43633	O43633	Charged multivesicular body protein 2a	CHMP2A
22.9584	NaN	27.563	O43657	O43657	Tetraspanin-6	TSPAN6
25.2725	25.3692	50.75	O43670	O43670	BUB3-interacting and GLEBS motif-containing protein ZNF207	ZNF207
26.7009	26.715	38.792	O43681;Q6IQE5	O43681;Q6IQE5	ATPase ASNA1;ATPase asna1	ASNA1;asna1
26.2786	26.4231	37.154	O43684	O43684	Mitotic checkpoint protein BUB3	BUB3
30.4616	31.3999	104.85	O43707;Q9H254	O43707	Alpha-actinin-4	ACTN4
25.0528	25.2452	91.35	O43747	O43747	AP-1 complex subunit gamma-1	AP1G1
27.1472	NaN	24.81	O43760	O43760	Synaptogyrin-2	SYNGR2
26.8593	25.988	62.942	O43776	O43776	Asparagine--tRNA ligase, cytoplasmic	NARS
27.6826	27.7076	26.227	O43809	O43809	Cleavage and polyadenylation specificity factor subunit 5	NUDT21
26.4463	NaN	45.283	O43813;O89112	O43813;O89112	LanC-like protein 1	LANCL1;Lancl1
29.1761	30.0437	53.764	O43854	O43854	EGF-like repeat and discoidin I-like domain-containing protein 3	EDIL3
NaN	24.7533	58.951	O43865;Q96HN2	O43865;Q96HN2	Putative adenosylhomocysteinase 2;Putative adenosylhomocysteinase 3	AHCYL1;AHCYL2
25.3288	NaN	114.71	O43897	O43897	Tolloid-like protein 1	TLL1
NaN	23.5716	48.226	O60243	O60243	Heparan-sulfate 6-O-sulfotransferase 1	HS6ST1
NaN	25.3076	204.74	O60437	O60437	Periplakin	PPL
26.1071	NaN	73.003	O60476	O60476	Mannosyl-oligosaccharide 1,2-alpha-mannosidase IB	MAN1A2
25.4322	25.5195	24.484	O60487	O60487	Myelin protein zero-like protein 2	MPZL2
NaN	22.5559	18.762	O60493	O60493	Sorting nexin-3	SNX3
30.3066	27.9711	69.602	O60506;Q7TMK9	O60506;Q7TMK9	Heterogeneous nuclear ribonucleoprotein Q	SYNCRIP;Syncrip
25.7928	25.2125	42.188	O60507	O60507	Protein-tyrosine sulfotransferase 1	TPST1
27.2147	27.3772	43.927	O60512	O60512	Beta-1,4-galactosyltransferase 3;N-acetyllactosamine synthase;Beta-N-acetylglucosaminylglycopeptide beta-1,4-galactosyltransferase;Beta-N-acetylglucosaminyl-glycolipid beta-1,4-galactosyltransferase	B4GALT3
29.4378	29.6091	40.041	O60513	O60513	Beta-1,4-galactosyltransferase 4;N-acetyllactosamine synthase;Lactotriaosylceramide beta-1,4-galactosyltransferase	B4GALT4
27.7264	27.7019	84.784	O60568	O60568	Procollagen-lysine,2-oxoglutarate 5-dioxygenase 3	PLOD3
25.3335	25.7839	141.35	O60610	O60610	Protein diaphanous homolog 1	DIAPH1
27.1631	NaN	28.017	O60637	O60637	Tetraspanin-3	TSPAN3
28.0801	28.5767	47.074	O60664	O60664	Perilipin-3	PLIN3
25.4872	26.3289	108.17	O60716	O60716	Catenin delta-1	CTNND1
25.2692	NaN	58.47	O60749	O60749	Sorting nexin-2	SNX2
26.4489	26.7003	107.89	O60763	O60763	General vesicular transport factor p115	USO1
26.1199	26.4173	16.368	O60869	O60869	Endothelial differentiation-related factor 1	EDF1
25.0315	24.4929	45.745	O60884	O60884	DnaJ homolog subfamily A member 2	DNAJA2
27.1147	NaN	19.116	O60888	O60888	Protein CutA	CUTA
27.5557	27.01	37.329	O60911;P43235	O60911	Cathepsin L2	CTSV
23.9968	NaN	14.21	O60925	O60925	Prefoldin subunit 1	PFDN1
27.5725	28.2112	66.193	O75083;Q5RKI0	O75083;Q5RKI0	WD repeat-containing protein 1	WDR1;Wdr1
NaN	25.671	167.92	O75093	O75093	Slit homolog 1 protein	SLIT1
25.7526	NaN	77.134	O75112	O75112	LIM domain-binding protein 3	LDB3
25.6617	25.7352	60.13	O75131;Q96FN4;Q96A23;O95741;Q9UBL6	O75131	Copine-3	CPNE3
24.4835	NaN	33.348	O75144	O75144	ICOS ligand	ICOSLG
21.0228	NaN	113.65	O75150	O75150	E3 ubiquitin-protein ligase BRE1B	RNF40
27.158	27.3806	21.868	O75340	O75340	Programmed cell death protein 6	PDCD6
25.0823	25.3166	12.855	O75347	O75347	Tubulin-specific chaperone A	TBCA
25.3251	25.7593	39.617	O75367;Q9P0M6	O75367	Core histone macro-H2A.1	H2AFY
30.0609	30.7771	278.16	O75369	O75369	Filamin-B	FLNB
26.9742	27.5379	51.712	O75390	O75390	Citrate synthase, mitochondrial	CS
27.6505	27.4707	41.496	O75503	O75503	Ceroid-lipofuscinosis neuronal protein 5	CLN5
28.1274	27.9298	145.83	O75533	O75533	Splicing factor 3B subunit 1	SF3B1
23.0572	NaN	180.43	O75581	O75581	Low-density lipoprotein receptor-related protein 6	LRP6
24.7955	NaN	19.343	O75607	O75607	Nucleoplasmin-3	NPM3
25.3443	26.8657	24.669	O75608	O75608	Acyl-protein thioesterase 1	LYPLA1
26.6251	26.3688	24.074	O75629	O75629	Protein CREG1	CREG1
27.858	28.9433	39.641	O75695;Q9EPK2	O75695	Protein XRP2	RP2
30.4679	29.9599	46.561	O75718	O75718	Cartilage-associated protein	CRTAP
34.3474	31.8667	39.008	O75787	O75787	Renin receptor	ATP6AP2
27.1844	26.7849	35.611	O75821	O75821	Eukaryotic translation initiation factor 3 subunit G	EIF3G
25.5367	27.5414	29.062	O75822	O75822	Eukaryotic translation initiation factor 3 subunit J	EIF3J
29.5498	29.8312	46.659	O75874;P48735	O75874	Isocitrate dehydrogenase [NADP] cytoplasmic	IDH1
24.6534	25.1736	21.119	O75935	O75935	Dynactin subunit 3	DCTN3
24.5219	NaN	47.413	O75955	O75955	Flotillin-1	FLOT1
NaN	24.9102	11.428	O75964	O75964	ATP synthase subunit g, mitochondrial	ATP5L
NaN	23.125	94.75	O75969	O75969	A-kinase anchor protein 3	AKAP3
24.2397	NaN	152.93	O75976;O89001	O75976	Carboxypeptidase D	CPD
24.8973	NaN	37.432	O76003	O76003	Glutaredoxin-3	GLRX3
26.8717	25.8494	33.281	O97561;O76061	O97561;O76061	Stanniocalcin-2	STC2
NaN	24.471	26.825	O76076	O76076	WNT1-inducible-signaling pathway protein 2	WISP2
26.8391	NaN	31.121	O94760	O94760	N(G),N(G)-dimethylarginine dimethylaminohydrolase 1	DDAH1
29.7461	29.6262	37.121	O94766	O94766	Galactosylgalactosylxylosylprotein 3-beta-glucuronosyltransferase 3	B3GAT3
24.4717	NaN	75.029	O94776	O94776	Metastasis-associated protein MTA2	Mta2;MTA2
NaN	22.9685	112.13	O94804	O94804	Serine/threonine-protein kinase 10	STK10
30.8824	28.781	76.93	O94808;Q9Z2Z9	O94808;Q9Z2Z9	Glutamine--fructose-6-phosphate aminotransferase [isomerizing] 2	GFPT2;Gfpt2
24.0693	22.846	67.454	O94826	O94826	Mitochondrial import receptor subunit TOM70	TOMM70A
25.1463	24.5677	133.01	O94979	O94979	Protein transport protein Sec31A	SEC31A
30.8417	30.3795	109.79	O94985	O94985	Calsyntenin-1;Soluble Alc-alpha;CTF1-alpha	CLSTN1
31.6114	31.5345	43.001	O95084	O95084	Serine protease 23	PRSS23
NaN	22.7686	83.353	O95202;Q1LY46	O95202	LETM1 and EF-hand domain-containing protein 1, mitochondrial	LETM1
27.5999	28.4842	29.082	O95297	O95297	Myelin protein zero-like protein 1	MPZL1
26.6333	27.1399	27.547	O95336	O95336	6-phosphogluconolactonase	PGLS
25.2341	25.8378	24.737	O95372	O95372	Acyl-protein thioesterase 2	LYPLA2
28.6428	26.1831	119.49	O95373	O95373	Importin-7	Ipo7;IPO7
24.8353	NaN	59.851	O95394	O95394	Phosphoacetylglucosamine mutase	PGM3
27.4028	NaN	38.274	O95433	O95433	Activator of 90 kDa heat shock protein ATPase homolog 1	AHSA1
25.7605	NaN	32.854	O95456;Q9JK23	O95456	Proteasome assembly chaperone 1	PSMG1
25.94	25.6334	52.846	O95502	O95502	Neuronal pentraxin receptor	NPTXR
22.8598	NaN	48.076	O95630	O95630	STAM-binding protein	STAMBP
31.0547	32.0035	27.663	O95633;Q9EQC7	O95633	Follistatin-related protein 3	FSTL3
25.4462	25.6222	87.79	O95672	O95672	Endothelin-converting enzyme-like 1	ECEL1
24.6939	NaN	58.022	O95747;Q863I2	O95747;Q863I2	Serine/threonine-protein kinase OSR1	OXSR1
26.3211	25.7212	94.511	O95757	O95757	Heat shock 70 kDa protein 4L	HSPA4L
24.7392	24.2773	107.54	O95782	O95782	AP-2 complex subunit alpha-1	AP2A1
26.3623	24.5705	23.772	O95816	O95816	BAG family molecular chaperone regulator 2	BAG2
24.4083	24.9014	61.594	O95817	O95817	BAG family molecular chaperone regulator 3	BAG3
26.2204	NaN	66.9	O95831	O95831	Apoptosis-inducing factor 1, mitochondrial	AIFM1
24.2354	NaN	47.447	O96019	O96019	Actin-like protein 6A	Actl6a;ACTL6A
32.6206	33.1867	36.688	P00338;Q6ZMR3;P07864	P00338	L-lactate dehydrogenase A chain	LDHA
NaN	25.213	61.397	P00367;P00366;P49448	P00367;P00366	Glutamate dehydrogenase 1, mitochondrial	GLUD1
24.6748	24.9583	34.234	P00387;P20070	P00387	NADH-cytochrome b5 reductase 3;NADH-cytochrome b5 reductase 3 membrane-bound form;NADH-cytochrome b5 reductase 3 soluble form	CYB5R3
27.4704	27.3509	32.118	P00491;P23492	P00491	Purine nucleoside phosphorylase	PNP
27.3621	27.7843	47.517	P00505;P05202	P00505;P05202	Aspartate aminotransferase, mitochondrial	GOT2;Got2
28.8881	29.83	134.28	P00533;P04626;Q15303;P04412	P00533	Epidermal growth factor receptor	EGFR
27.9889	27.2626	21.635	P00568	P00568	Adenylate kinase isoenzyme 1	AK1
26.9954	26.1065	80.118	P00736;Q8CG16	P00736	Complement C1r subcomponent;Complement C1r subcomponent heavy chain;Complement C1r subcomponent light chain	C1R
NaN	25.9156	54.731	P00742	P00742	Coagulation factor X;Factor X light chain;Factor X heavy chain;Activated factor Xa heavy chain	F10
30.1016	28.5439	27.033	P00746	P00746	Complement factor D	CFD
28.7173	27.9119	62.916	P00750	P00750	Tissue-type plasminogen activator;Tissue-type plasminogen activator chain A;Tissue-type plasminogen activator chain B	PLAT
27.8394	26.9517	85.532	P00751;Q864V9;Q864W1;Q864W0	P00751;Q864V9;Q864W1;Q864W0	Complement factor B;Complement factor B Ba fragment;Complement factor B Bb fragment	CFB
29.6633	29.8714	46.53	P00966;Q186Z6	P00966	Argininosuccinate synthase	ASS1
NaN	24.1566	163.29	P01023	P01023	Alpha-2-macroglobulin	A2M
33.3765	32.5291	187.15	P01024;O95568	P01024	Complement C3;Complement C3 beta chain;C3-beta-c;Complement C3 alpha chain;C3a anaphylatoxin;Acylation stimulating protein;Complement C3b alpha chain;Complement C3c alpha chain fragment 1;Complement C3dg fragment;Complement C3g fragment;Complement C3d fragment;Complement C3f fragment;Complement C3c alpha chain fragment 2	C3
32.1019	32.3829	23.171	P01033	P01033	Metalloproteinase inhibitor 1	TIMP1
31.0514	31.2177	15.799	P01034	P01034	Cystatin-C	CST3
26.837	27.0946	11.006	P01040	P01040	Cystatin-A;Cystatin-A, N-terminally processed	CSTA
NaN	28.498	21.256	P01111	P01111	GTPase NRas	NRAS
27.7803	29.2197	21.298	P01112	P01112	GTPase HRas;GTPase HRas, N-terminally processed	Hras;HRAS
24.3956	26.0697	21.656	P01116	P01116	GTPase KRas;GTPase KRas, N-terminally processed	KRAS
32.3272	32.7493	95.375	P01130;Q99088;Q99087;Q14114	P01130	Low-density lipoprotein receptor	LDLR
29.6003	29.7001	44.341	P01137;P54831	P01137	Transforming growth factor beta-1;Latency-associated peptide	TGFB1
NaN	22.626	12.072	P06454	P06454	Prothymosin alpha;Prothymosin alpha, N-terminally processed;Thymosin alpha-1	PTMA
25.0346	NaN	11.765	P01834	P01834	Ig kappa chain C region	IGKC
29.2165	30.3001	40.908	P01891;P30378	P01891;P30378	HLA class I histocompatibility antigen, A-68 alpha chain	HLA-A
28.2025	28.118	160.61	P02462;P02463	P02462;P02463	Collagen alpha-1(IV) chain;Arresten	COL4A1;Col4a1
22.3514	NaN	20.159	P02511	P02511	Alpha-crystallin B chain	CRYAB
31.1438	31.2268	74.139	P02545;P48678	P02545;P48678	Prelamin-A/C;Lamin-A/C	LMNA;Lmna
26.2404	NaN	18.122	P02585	P02585	Troponin C, skeletal muscle	TNNC2
27.0599	NaN	38.177	P02750	P02750	Leucine-rich alpha-2-glycoprotein	LRG1
28.6998	29.8165	262.62	P02751	P02751	Fibronectin;Anastellin;Ugl-Y1;Ugl-Y2;Ugl-Y3	FN1
NaN	22.2267	68.741	P02771	P02771	Alpha-fetoprotein	AFP
31.3588	31.7936	84.87	P02786;Q9MYZ3;Q9GLD3	P02786	Transferrin receptor protein 1;Transferrin receptor protein 1, serum form	TFRC
24.6261	NaN	20.019	P02792	P02792	Ferritin light chain	FTL
28.5268	29.6762	21.225	P02794	P02794	Ferritin heavy chain;Ferritin heavy chain, N-terminally processed	FTH1
33.9519	33.6942	54.305	P04004	P04004	Vitronectin;Vitronectin V65 subunit;Vitronectin V10 subunit;Somatomedin-B	VTN
26.2337	26.3145	59.755	P04040;O62839	P04040	Catalase	CAT
32.0341	31.6239	59.716	P04062;P17439	P04062	Glucosylceramidase	GBA
32.3773	32.6947	39.42	P04075;A5A6I5	P04075;A5A6I5	Fructose-bisphosphate aldolase A	ALDOA
26.7824	26.9547	11.139	P04080	P04080	Cystatin-B	CSTB
29.783	30.6404	38.714	P04083;A5A6M2;P07150	P04083;A5A6M2	Annexin A1	ANXA1
NaN	25.6403	49.577	P04180	P04180	Phosphatidylcholine-sterol acyltransferase	LCAT
33.7963	34.4472	36.053	P04406;Q8X1X3;P20287;O14556	P04406	Glyceraldehyde-3-phosphate dehydrogenase	GAPDH
26.2145	26.9119	28.315	P04632;Q64537;Q96L46	P04632;Q64537	Calpain small subunit 1	CAPNS1;Capns1
29.2278	29.3932	22.782	P04792	P04792	Heat shock protein beta-1	HSPB1
25.4362	NaN	35.716	P04818	P04818	Thymidylate synthase	TYMS
27.2232	27.7903	68.569	P04843	P04843	Dolichyl-diphosphooligosaccharide--protein glycosyltransferase subunit 1	RPN1
27.3766	28.1313	40.45	P04899;P11488;P19087;A8MTJ3;Q60397	P04899	Guanine nucleotide-binding protein G(i) subunit alpha-2	GNAI2
32.1705	33.7006	112.89	P05023;P13637;P50993;Q13733;P20648	P05023	Sodium/potassium-transporting ATPase subunit alpha-1	ATP1A1
29.4366	30.2539	35.061	P05026;A5A6J8	P05026;A5A6J8	Sodium/potassium-transporting ATPase subunit beta-1	ATP1B1
32.7653	33.061	87.071	P05067;P12023;O93279;O73683	P05067;P12023	Amyloid beta A4 protein;N-APP;Soluble APP-alpha;Soluble APP-beta;C99;Beta-amyloid protein 42;Beta-amyloid protein 40;C83;P3(42);P3(40);C80;Gamma-secretase C-terminal fragment 59;Gamma-secretase C-terminal fragment 57;Gamma-secretase C-terminal fragment 50;C31	APP;App
26.7576	27.0885	34.735	P05089	P05089	Arginase-1	ARG1
NaN	26.5363	10.834	P05109	P05109	Protein S100-A8;Protein S100-A8, N-terminally processed	S100A8
25.003	NaN	46.596	P05120	P05120	Plasminogen activator inhibitor 2	SERPINB2
28.1815	27.3709	45.059	P05121	P05121	Plasminogen activator inhibitor 1	SERPINE1
24.4953	NaN	17.887	P05161	P05161	Ubiquitin-like protein ISG15	ISG15
32.8645	33.3513	57.304	P05186	P05186	Alkaline phosphatase, tissue-nonspecific isozyme	ALPL
33.8677	34.4146	57.953	P05187;P10696;P19111	P05187;P10696	Alkaline phosphatase, placental type;Alkaline phosphatase, placental-like	ALPP;ALPPL2
27.9719	28.2369	36.112	P05198	P05198	Eukaryotic translation initiation factor 2 subunit 1	EIF2S1
26.0753	23.1562	23.718	P05231;P51494;P46650	P05231;P51494;P46650	Interleukin-6	IL6
27.4421	28.7631	57.825	P05362	P05362	Intercellular adhesion molecule 1	ICAM1
27.6073	NaN	11.514	P05386	P05386	60S acidic ribosomal protein P1	RPLP1
28.3606	28.0468	11.665	P05387	P05387	60S acidic ribosomal protein P2	RPLP2
30.9892	30.3115	34.273	P05388;P14869;Q8NHW5;P19889	P05388;P14869;Q8NHW5	60S acidic ribosomal protein P0;60S acidic ribosomal protein P0-like	RPLP0;Rplp0;RPLP0P6
25.7278	26.4187	46.836	P05455;P32067	P05455	Lupus La protein	SSB
30.2993	31.2885	88.414	P05556	P05556	Integrin beta-1	ITGB1
28.9914	26.7886	21.145	P05976	P05976	Myosin light chain 1/3, skeletal muscle isoform	MYL1
25.2967	NaN	144.91	P05997	P05997	Collagen alpha-2(V) chain	COL5A2
24.328	NaN	40.786	P06132;P32362	P06132	Uroporphyrinogen decarboxylase	UROD
24.1739	NaN	60.761	P06241	P06241	Tyrosine-protein kinase Fyn	FYN
30.5909	29.583	48.766	P06280;P51569	P06280	Alpha-galactosidase A	GLA
29.981	29.9577	85.696	P06396	P06396	Gelsolin	GSN
26.7848	27.6353	34.095	P06493;Q00526;P43063;Q96Q40;P50750;Q9NYV4;Q00536;Q07002;Q11179;O94921;Q9LMT0;Q07785;Q9C9M7;P61075;Q00534;Q64261;P11802;Q00535;Q14004	P06493	Cyclin-dependent kinase 1	CDK1
30.1893	29.912	56.559	P06576;P00829;P85446;B9E8E6;Q0BQE8;Q8A9V4;A6L8P2;A6L4L7;Q5GRU7;Q6A8C7	P06576;P00829	ATP synthase subunit beta, mitochondrial	ATP5B
27.5393	27.2786	13.242	P06702	P06702	Protein S100-A9	S100A9
25.0924	NaN	25.097	P06730	P06730	Eukaryotic translation initiation factor 4E	EIF4E
30.0337	27.783	43.101	P06732	P06732	Creatine kinase M-type;Creatine kinase M-type, N-terminally processed	CKM
33.6637	33.9261	47.168	P06733;I0J1J1;Q8IJN7;Q27727;Q27877	P06733	Alpha-enolase	ENO1
27.3647	27.4289	97.147	P06737	P06737	Glycogen phosphorylase, liver form	PYGL
30.6235	31.2653	63.146	P06744;P06745;A1AIK3;Q5PL07	P06744	Glucose-6-phosphate isomerase	GPI
30.6597	29.5035	32.575	P06748	P06748	Nucleophosmin	NPM1
26.8286	27.1307	32.95	P06753	P06753	Tropomyosin alpha-3 chain	TPM3
28.6233	30.0809	116.04	P06756	P06756	Integrin alpha-V;Integrin alpha-V heavy chain;Integrin alpha-V light chain	ITGAV
33.399	31.8058	53.162	P06858	P06858	Lipoprotein lipase	LPL
30.5265	29.7074	60.702	P06865;P29416	P06865	Beta-hexosaminidase subunit alpha	HEXA
30.3619	31.1198	13.92	Q16778;P33778;P23527;P06899;Q9D2U9;Q8N257;Q8CGP0;Q64524;Q6DRA6;Q6DN03	Q16778;P33778;P23527;P06899;Q9D2U9;Q8N257;Q8CGP0;Q64524	Histone H2B type 2-E;Histone H2B type 1-B;Histone H2B type 1-O;Histone H2B type 1-J;Histone H2B type 3-A;Histone H2B type 3-B	HIST2H2BE;HIST1H2BB;HIST1H2BO;HIST1H2BJ;Hist3h2ba;HIST3H2BB;Hist3h2bb;Hist2h2be
30.0289	29.0678	44.002	P07093	P07093	Glia-derived nexin	SERPINE2
25.9586	26.3005	10.044	P07108	P07108	Acyl-CoA-binding protein	DBI
31.2909	32.6684	36.638	P07195;A5A6N7;Q9PVK4	P07195;A5A6N7	L-lactate dehydrogenase B chain	LDHB
27.1632	27.3155	75.122	P07225	P07225	Vitamin K-dependent protein S	PROS1
30.1624	29.9386	57.116	P07237	P07237	Protein disulfide-isomerase	P4HB
37.0416	35.8871	44.552	P07339	P07339	Cathepsin D;Cathepsin D light chain;Cathepsin D heavy chain	CTSD
32.004	32.9104	38.604	P07355;P04272;A6NMY6;P07356	P07355;P04272;A6NMY6;P07356	Annexin A2;Putative annexin A2-like protein	ANXA2;ANXA2P2;Anxa2
27.1476	27.3351	81.889	P07384;P97571	P07384	Calpain-1 catalytic subunit	CAPN1
31.3239	30.0466	49.67	P07437;A6NNZ2;P24637	P07437	Tubulin beta chain	TUBB
35.5265	35.3089	58.112	P07602	P07602	Prosaposin;Saposin-A;Saposin-B-Val;Saposin-B;Saposin-C;Saposin-D	PSAP
29.9114	29.3671	63.111	P07686	P07686	Beta-hexosaminidase subunit beta;Beta-hexosaminidase subunit beta chain B;Beta-hexosaminidase subunit beta chain A	HEXB
28.9425	28.0193	37.564	P07711	P07711	Cathepsin L1;Cathepsin L1 heavy chain;Cathepsin L1 light chain	CTSL
30.0157	30.1571	15.054	P07737	P07737	Profilin-1	PFN1
26.9861	27.5825	19.608	P07741	P07741	Adenine phosphoribosyltransferase	APRT
28.3494	27.5596	170.59	P07814	P07814	Bifunctional glutamate/proline--tRNA ligase;Glutamate--tRNA ligase;Proline--tRNA ligase	EPRS
29.1331	28.9232	37.821	P07858	P07858	Cathepsin B;Cathepsin B light chain;Cathepsin B heavy chain	CTSB
34.3923	34.4599	84.659	P07900;A5A6K9;P07901;P30946;Q14568;Q58FG0	P07900;A5A6K9;P07901;P30946	Heat shock protein HSP 90-alpha	HSP90AA1;Hsp90aa1
29.1971	27.0288	33.67	P07910;P0DMR1;O60812;B7ZW38;B2RXH8	P07910;P0DMR1;O60812;B7ZW38;B2RXH8	Heterogeneous nuclear ribonucleoproteins C1/C2;Heterogeneous nuclear ribonucleoprotein C-like 4;Heterogeneous nuclear ribonucleoprotein C-like 1;Heterogeneous nuclear ribonucleoprotein C-like 3;Heterogeneous nuclear ribonucleoprotein C-like 2	HNRNPC;HNRNPCL4;HNRNPCL1;HNRNPCL3;HNRNPCL2
33.6919	34.6117	198.04	P07942	P07942	Laminin subunit beta-1	LAMB1
25.6406	27.8802	60.801	P07947;A1A5H8;Q6EWH2;F1RDG9	P07947;A1A5H8	Tyrosine-protein kinase Yes;Tyrosine-protein kinase yes	YES1;yes1
25.967	25.5362	54.636	P07954	P07954	Fumarate hydratase, mitochondrial	FH
29.6496	29.1566	129.38	P07996;P35441;P35442	P07996	Thrombospondin-1	THBS1
25.11	25.3445	154.79	P08069	P08069	Insulin-like growth factor 1 receptor;Insulin-like growth factor 1 receptor alpha chain;Insulin-like growth factor 1 receptor beta chain	IGF1R
29.527	28.1659	75.872	P08133	P08133	Annexin A6	ANXA6
31.0276	32.7426	41.4	P08174	P08174	Complement decay-accelerating factor	CD55
34.2381	34.8531	67.993	P08195	P08195	4F2 cell-surface antigen heavy chain	SLC3A2
33.5538	33.7202	83.263	P08238;P11499;P30947;Q58FF7;A7H4M0;A7I226;Q9ZMM2	P08238;P11499;P30947	Heat shock protein HSP 90-beta	HSP90AB1;Hsp90ab1
23.9906	24.7006	47.442	P08476	P08476	Inhibin beta A chain	INHBA
32.3959	32.6669	167.55	P08572	P08572	Collagen alpha-2(IV) chain;Canstatin	COL4A2
NaN	24.6346	35.422	P08574	P08574	Cytochrome c1, heme protein, mitochondrial	CYC1
33.0696	32.9927	155.54	P08581;P06242;Q9H3Y6;P42685;Q1JPZ3;P12931	P08581	Hepatocyte growth factor receptor	MET
26.2979	NaN	21.932	P08590	P08590	Myosin light chain 3	MYL3
24.8734	25.8333	51.556	P08621;Q62376	P08621;Q62376	U1 small nuclear ribonucleoprotein 70 kDa	SNRNP70;Snrnp70
30.6005	31.2053	53.651	P08670;Q5R1W8;P31001;P41219	P08670;Q5R1W8	Vimentin	VIM
25.7683	26.311	15.55	P08708	P08708	40S ribosomal protein S17	RPS17
29.5906	30.3909	40.532	P08754;P08753	P08754;P08753	Guanine nucleotide-binding protein G(k) subunit alpha	GNAI3;Gnai3
30.5528	31.5544	35.936	P08758	P08758	Annexin A5	ANXA5
30.4364	30.2303	32.838	P08865	P08865	40S ribosomal protein SA	Rpsa;RPSA
29.3323	29.5151	25.636	P08962	P08962	CD63 antigen	CD63
26.7341	NaN	31.279	P09012	P09012	U1 small nuclear ribonucleoprotein A	SNRPA
NaN	23.7228	47.296	P09104	P09104	Gamma-enolase	Eno2;ENO2
28.1082	25.6144	23.356	P09211	P09211	Glutathione S-transferase P	GSTP1
22.1724	NaN	17.286	P09234	P09234	U1 small nuclear ribonucleoprotein C	snrpc;SNRPC
28.166	28.5301	14.716	P09382;C0HJR3;P16045	P09382;C0HJR3	Galectin-1	LGALS1
NaN	24.6429	40.068	P09471	P09471	Guanine nucleotide-binding protein G(o) subunit alpha	Gnao1;GNAO1
28.8069	26.5772	32.708	P09493	P09493	Tropomyosin alpha-1 chain	TPM1
25.2512	26.0753	27.076	P09496	P09496	Clathrin light chain A	CLTA
24.0228	24.2875	25.19	P09497	P09497	Clathrin light chain B	CLTB
NaN	24.9281	35.882	P09525	P09525	Annexin A4	ANXA4
25.9445	26.6623	47.578	P09543	P09543	2,3-cyclic-nucleotide 3-phosphodiesterase	CNP
23.5702	NaN	54.177	P09622;P09623	P09622;P09623	Dihydrolipoyl dehydrogenase, mitochondrial	DLD
25.3767	26.0642	28.415	P09661	P09661	U2 small nuclear ribonucleoprotein A	SNRPA1
23.4887	24.3537	35.709	P09758	P09758	Tumor-associated calcium signal transducer 2	TACSTD2
29.7605	29.0739	76.684	P09871	P09871	Complement C1s subcomponent;Complement C1s subcomponent heavy chain;Complement C1s subcomponent light chain	C1S
28.0318	27.8974	113.08	P09874	P09874	Poly [ADP-ribose] polymerase 1	PARP1
33.5737	31.9463	56.811	P09923	P09923	Intestinal-type alkaline phosphatase	ALPI
NaN	24.2014	86.677	P09958	P09958	Furin	FURIN
27.1124	26.3563	69.284	P09960	P09960	Leukotriene A-4 hydrolase	LTA4H
27.66	26.9965	39.455	P09972	P09972	Fructose-bisphosphate aldolase C	ALDOC
28.5422	27.0913	192.78	P0C0L4;P01029	P0C0L4	Complement C4-A;Complement C4 beta chain;Complement C4-A alpha chain;C4a anaphylatoxin;C4b-A;C4d-A;Complement C4 gamma chain	C4A
24.0612	NaN	192.75	P0C0L5	P0C0L5	Complement C4-B;Complement C4 beta chain;Complement C4-B alpha chain;C4a anaphylatoxin;C4b-B;C4d-B;Complement C4 gamma chain	C4B
NaN	27.2675	13.509	Q71UI9;P0C0S5	Q71UI9;P0C0S5	Histone H2A.V;Histone H2A.Z	H2AFV;H2AFZ
30.7791	32.2326	13.936	Q99878;Q96KK5;Q9BTM1;Q64523;Q16777;Q6GSS7;Q6FI13;P20671;P0C0S8	Q99878;Q96KK5;Q9BTM1;Q64523;Q16777;Q6GSS7;Q6FI13;P20671;P0C0S8	Histone H2A type 1-J;Histone H2A type 1-H;Histone H2A.J;Histone H2A type 2-C;Histone H2A type 2-A;Histone H2A type 1-D;Histone H2A type 1	HIST1H2AJ;HIST1H2AH;H2AFJ;Hist2h2ac;HIST2H2AC;Hist2h2aa1;HIST2H2AA3;HIST1H2AD;HIST1H2AG
35.3794	34.9832	64.596	P0CW18	P0CW18	Serine protease 56	PRSS56
32.1404	32.0969	70.051	P0DMV8;P0DMV9;P34931	P0DMV8;P0DMV9	Heat shock 70 kDa protein 1A;Heat shock 70 kDa protein 1B	HSPA1A;HSPA1B
27.1892	26.185	16.837	P0DP25;P0DP24;P0DP23;Q6PI52;P62203	P0DP25;P0DP24;P0DP23;Q6PI52	Calmodulin	calm1a
31.2036	30.0339	105.32	P10253	P10253	Lysosomal alpha-glucosidase;76 kDa lysosomal alpha-glucosidase;70 kDa lysosomal alpha-glucosidase	GAA
27.205	27.1656	23.48	P10301;P10833;P0CQ43;P0CQ42	P10301;P10833	Ras-related protein R-Ras	RRAS;Rras
30.1938	30.4117	40.976	P10316;P01892	P10316;P01892	HLA class I histocompatibility antigen, A-69 alpha chain;HLA class I histocompatibility antigen, A-2 alpha chain	HLA-A
26.1916	26.2468	40.648	P10321;P30386	P10321;P30386	HLA class I histocompatibility antigen, Cw-7 alpha chain	HLA-C
NaN	21.5149	21.865	P10412;P15864;P22492;Q07133;P40286;P43275;Q02539	P10412;P15864	Histone H1.4;Histone H1.2	HIST1H1E;Hist1h1c
30.5246	30.3338	212.88	P10586;A4IFW2;P23468	P10586	Receptor-type tyrosine-protein phosphatase F	PTPRF
29.1412	29.0442	11.737	P10599	P10599	Thioredoxin	TXN
31.4333	30.6718	54.465	P10619	P10619	Lysosomal protective protein;Lysosomal protective protein 32 kDa chain;Lysosomal protective protein 20 kDa chain	CTSA
NaN	22.7106	42.981	P10644	P10644	cAMP-dependent protein kinase type I-alpha regulatory subunit;cAMP-dependent protein kinase type I-alpha regulatory subunit, N-terminally processed	PRKAR1A
28.8385	26.1372	35.015	P10646;Q28864	P10646;Q28864	Tissue factor pathway inhibitor	TFPI
24.4939	NaN	31.462	P10768;Q9R0P3	P10768	S-formylglutathione hydrolase	ESD
30.7864	31.3642	61.054	P10809	P10809	60 kDa heat shock protein, mitochondrial	HSPD1
36.6696	37.0106	52.494	P10909	P10909	Clusterin;Clusterin beta chain;Clusterin alpha chain	CLU
32.1894	31.9683	72.332	P11021;P20029	P11021;P20029	78 kDa glucose-regulated protein	HSPA5;Hspa5
34.601	35.0185	177.6	P11047;Q1LVF0;Q9Y6N6	P11047	Laminin subunit gamma-1	LAMC1
33.3435	33.8958	70.897	P11142;P63017;Q92260;Q96W30;P40918	P11142;P63017	Heat shock cognate 71 kDa protein	HSPA8;Hspa8
27.9213	28.8744	54.083	P11166	P11166	Solute carrier family 2, facilitated glucose transporter member 1	SLC2A1
23.87	NaN	52.221	P11172	P11172	Uridine 5-monophosphate synthase;Orotate phosphoribosyltransferase;Orotidine 5-phosphate decarboxylase	UMPS
26.8165	25.8436	96.695	P11216	P11216	Glycogen phosphorylase, brain form	PYGB
28.7348	29.6224	23.567	P11233	P11233	Ras-related protein Ral-A	RALA
25.6174	26.5361	23.408	P11234	P11234	Ras-related protein Ral-B	RALB
27.8104	NaN	44.882	P11279	P11279	Lysosome-associated membrane glycoprotein 1	LAMP1
28.5586	28.2175	59.256	P11413;P12646	P11413	Glucose-6-phosphate 1-dehydrogenase	G6PD
23.8204	NaN	17.776	P11441	P11441	Ubiquitin-like protein 4A	UBL4A
28.7458	29.0186	101.56	P11586	P11586	C-1-tetrahydrofolate synthase, cytoplasmic;Methylenetetrahydrofolate dehydrogenase;Methenyltetrahydrofolate cyclohydrolase;Formyltetrahydrofolate synthetase;C-1-tetrahydrofolate synthase, cytoplasmic, N-terminally processed	MTHFD1
27.9796	29.0534	274.37	P11717	P11717	Cation-independent mannose-6-phosphate receptor	IGF2R
23.2031	NaN	39.724	P11766	P11766	Alcohol dehydrogenase class-3	ADH5
30.221	30.1034	70.67	P11940;Q9H361;Q4VXU2;P60050;P60049;P60048;P60047;Q5JQF8;Q96DU9;Q7JGR2	P11940;Q9H361	Polyadenylate-binding protein 1;Polyadenylate-binding protein 3	PABPC1;PABPC3
29.0994	28.8384	28.768	P12004;Q9DEA3	P12004;Q9DEA3	Proliferating cell nuclear antigen	PCNA
28.603	28.3687	57.41	P12081;P49590;A6LIF7;Q8A6N7;A6KXA6	P12081	Histidine--tRNA ligase, cytoplasmic	HARS
27.9491	28.0112	108.53	P12109	P12109	Collagen alpha-1(VI) chain	COL6A1
23.4803	23.7697	32.866	P12236;P48962;P12235;Q9H0C2;Q3V132;P18239	P12236;P48962;P12235	ADP/ATP translocase 3;ADP/ATP translocase 3, N-terminally processed;ADP/ATP translocase 1	SLC25A6;Slc25a4;SLC25A4
28.463	27.9083	55.804	P12268;P12269;B0UXP9;Q5RGV1;Q6GMG5	P12268;P12269	Inosine-5-monophosphate dehydrogenase 2	IMPDH2
28.4488	29.3256	267.29	P12270	P12270	Nucleoprotein TPR	TPR
26.1143	NaN	16.572	P12273	P12273	Prolactin-inducible protein	PIP
29.1055	28.4242	42.644	P12277	P12277	Creatine kinase B-type	CKB
28.931	30.227	36.375	P12429	P12429	Annexin A3	ANXA3
29.2353	28.9535	44.701	P12643	P12643	Bone morphogenetic protein 2	BMP2
28.5284	29.3268	103.06	P12814;P35609	P12814	Alpha-actinin-1	ACTN1
25.8477	NaN	21.564	P12829	P12829	Myosin light chain 4	MYL4
30.0715	28.5865	223.14	P12882;P11055;Q9UKX3;A7E2Y1	P12882	Myosin-1	MYH1
27.3741	25.7021	223.09	P12883;F1PT61;Q9H6N6	P12883	Myosin-7	MYH7
29.9078	28.9997	69.842	P12956;P23475	P12956	X-ray repair cross-complementing protein 6	XRCC6
27.8803	27.3225	82.704	P13010	P13010	X-ray repair cross-complementing protein 5	XRCC5
32.0762	32.7025	27.963	P13284	P13284	Gamma-interferon-inducible lysosomal thiol reductase	IFI30
25.8281	NaN	44.96	P13473	P13473	Lysosome-associated membrane glycoprotein 2	LAMP2
29.6907	29.747	111.25	P13497;Q9Y6L7	P13497	Bone morphogenetic protein 1	BMP1
NaN	23.34	223.73	P13533	P13533	Myosin-6	MYH6
32.3288	32.5684	95.337	P13639;P58252	P13639;P58252	Elongation factor 2	EEF2;Eef2
29.7612	29.4212	72.932	P13667	P13667	Protein disulfide-isomerase A4	PDIA4
29.781	30.3381	70.81	P13797;Q61233;P13796	P13797	Plastin-3	PLS3
NaN	24.9229	81.224	P13798	P13798	Acylamino-acid-releasing enzyme	APEH
26.1296	24.8352	35.079	P13804	P13804	Electron transfer flavoprotein subunit alpha, mitochondrial	ETFA
22.869	NaN	45.518	P13861	P13861	cAMP-dependent protein kinase type II-alpha regulatory subunit	PRKAR2A
27.6718	29.8353	14.177	P13987	P13987	CD59 glycoprotein	CD59
27.5347	NaN	12.476	P14174;P34884	P14174;P34884	Macrophage migration inhibitory factor	MIF;Mif
28.5447	28.8583	59.425	P14314;Q28034	P14314	Glucosidase 2 subunit beta	PRKCSH
28.358	29.3789	48.275	P14324;Q8WMY2	P14324	Farnesyl pyrophosphate synthase	FDPS
22.4162	NaN	50.513	P14384	P14384	Carboxypeptidase M	CPM
26.7483	27.0339	36.573	P14550	P14550	Alcohol dehydrogenase [NADP(+)]	AKR1A1
33.2505	33.3159	57.936	P14618;P52480;Q29536;P30613	P14618;P52480	Pyruvate kinase PKM	PKM;Pkm
31.795	32.0114	92.468	P14625;Q58FF3	P14625	Endoplasmin	HSP90B1
25.7555	25.2053	24.614	P63162;P14678	P63162;P14678	Small nuclear ribonucleoprotein-associated protein N;Small nuclear ribonucleoprotein-associated proteins B and B	Snrpn;SNRPN;SNRPB
26.7857	27.0567	117.97	P14735	P14735	Insulin-degrading enzyme	IDE
27.4615	26.9979	64.132	P14866	P14866	Heterogeneous nuclear ribonucleoprotein L	HNRNPL
30.2123	30.7159	81.744	P14923	P14923	Junction plakoglobin	JUP
27.3018	26.1095	53.308	P16870;A5A6K7	P16870;A5A6K7	Carboxypeptidase E	Cpe;CPE
29.9528	29.3599	35.853	P15121;C9JRZ8	P15121	Aldose reductase	AKR1B1
29.0165	29.6964	45.302	P15151	P15151	Poliovirus receptor	PVR
24.6964	NaN	55.755	P15170;Q8IYD1;Q149F3	P15170	Eukaryotic peptide chain release factor GTP-binding subunit ERF3A	GSPT1
25.7656	26.8511	54.404	P15260	P15260	Interferon gamma receptor 1	IFNGR1
25.0344	NaN	53.588	P15289	P15289	Arylsulfatase A;Arylsulfatase A component B;Arylsulfatase A component C	ARSA
31.1433	31.0373	43.92	P15291	P15291	Beta-1,4-galactosyltransferase 1;Lactose synthase A protein;N-acetyllactosamine synthase;Beta-N-acetylglucosaminylglycopeptide beta-1,4-galactosyltransferase;Beta-N-acetylglucosaminyl-glycolipid beta-1,4-galactosyltransferase;Processed beta-1,4-galactosyltransferase 1	B4GALT1
31.5061	32.7733	69.412	P15311;P31977;P26040	P15311;P31977;P26040	Ezrin	EZR;Ezr
26.2099	26.8018	26.182	P15374;Q9JKB1;P58321	P15374;Q9JKB1;P58321	Ubiquitin carboxyl-terminal hydrolase isozyme L3;Ubiquitin carboxyl-terminal hydrolase isozyme L4	UCHL3;Uchl3;Uchl4
26.9082	27.1207	43.747	P15529;Q8HYX8	P15529;Q8HYX8	Membrane cofactor protein	CD46
28.3292	28.8574	17.149	P15531	P15531	Nucleoside diphosphate kinase A	NME1
24.6612	NaN	30.867	P15559;Q64669	P15559	NAD(P)H dehydrogenase [quinone] 1	NQO1
27.5566	27.3549	62.081	P15586	P15586	N-acetylglucosamine-6-sulfatase	GNS
29.2324	29.8464	31.324	P15880;P31009	P15880	40S ribosomal protein S2	RPS2
27.8711	28.1441	331.77	P15924	P15924	Desmoplakin	DSP
30.5251	30.4866	24.399	P16035	P16035	Metalloproteinase inhibitor 2	TIMP2
29.323	31.135	81.537	P16070;Q29423;P15379	P16070	CD44 antigen	CD44
22.2532	23.6802	202.16	P16144	P16144	Integrin beta-4	ITGB4
27.3826	27.2888	30.375	P16152	P16152	Carbonyl reductase [NADPH] 1	CBR1
31.3009	31.8703	41.003	P16189;P30512;P30459;P10314;P30377	P16189;P30512;P30459;P10314;P30377	HLA class I histocompatibility antigen, A-31 alpha chain;HLA class I histocompatibility antigen, A-29 alpha chain;HLA class I histocompatibility antigen, A-74 alpha chain;HLA class I histocompatibility antigen, A-32 alpha chain	HLA-A
27.7694	NaN	40.891	P16190	P16190	HLA class I histocompatibility antigen, A-33 alpha chain	HLA-A
30.4518	29.91	76.074	P16278;Q9TRY9;Q95LV1;P23780;Q6UWU2	P16278	Beta-galactosidase	GLB1
27.5808	29.38	21.364	P16403	P16403	Histone H1.2	HIST1H1C
24.4501	NaN	76.689	P16435	P16435	NADPH--cytochrome P450 reductase	POR
26.0183	23.9318	114.76	P16615;O14983	P16615	Sarcoplasmic/endoplasmic reticulum calcium ATPase 2	ATP2A2
NaN	24.7168	46.374	P16930	P16930	Fumarylacetoacetase	FAH
27.2282	26.7171	17.302	P16949	P16949	Stathmin	STMN1
NaN	30.9964	71.027	P17066;P48741	P17066;P48741	Heat shock 70 kDa protein 6;Putative heat shock 70 kDa protein 7	HSPA6;HSPA7
26.9249	28.2869	129.29	P17301	P17301	Integrin alpha-2	ITGA2
28.1651	NaN	69.751	P17405	P17405	Sphingomyelin phosphodiesterase	SMPD1
23.512	NaN	40.589	P17612	P17612	cAMP-dependent protein kinase catalytic subunit alpha	PRKACA
25.022	NaN	79.994	P17655	P17655	Calpain-2 catalytic subunit	CAPN2
23.3327	NaN	53.535	P17661	P17661	Desmin	DES
26.9854	NaN	38.208	P17693	P17693	HLA class I histocompatibility antigen, alpha chain G	HLA-G
26.9334	26.6591	66.69	P17812;Q9NRF8	P17812	CTP synthase 1	CTPS1
27.2094	25.4254	70.577	P17813	P17813	Endoglin	ENG
26.1909	26.047	69.147	P17844;A5A6J2;A6RGE3;Q1DP69;P0CQ77;P0CQ76;P0CQ75;P0CQ74;Q1DJF0;A6R3L3	P17844;A5A6J2	Probable ATP-dependent RNA helicase DDX5	DDX5
29.5752	30.4217	20.838	P17900	P17900	Ganglioside GM2 activator;Ganglioside GM2 activator isoform short	GM2A
28.9632	29.0766	26.152	P17931	P17931	Galectin-3	LGALS3
25.5056	26.404	31.674	P17936;P15473	P17936;P15473	Insulin-like growth factor-binding protein 3	IGFBP3;Igfbp3
28.2292	25.9313	49.203	P17980	P17980	26S protease regulatory subunit 6A	PSMC3
28.4705	28.2261	60.343	P17987;P11983	P17987;P11983	T-complex protein 1 subunit alpha	TCP1;Tcp1
27.6668	27.8315	34.814	P18065	P18065	Insulin-like growth factor-binding protein 2	IGFBP2
27.1464	27.2985	88.053	P18084;Q07441	P18084;Q07441	Integrin beta-5	ITGB5
25.0935	NaN	20.511	P18085	P18085	ADP-ribosylation factor 4	ARF4
28.1073	28.33	29.225	P18124	P18124	60S ribosomal protein L7	RPL7
29.4731	30.467	123.8	P18206	P18206	Vinculin	VCL
28.4283	28.1917	85.935	P18564	P18564	Integrin beta-6	ITGB6
27.0082	26.6553	21.397	P18621	P18621	60S ribosomal protein L17	RPL17
29.595	30.5064	28.804	P18669;Q8N0Y7;Q8MKE8;P15259	P18669	Phosphoglycerate mutase 1	PGAM1
27.7024	27.5789	44.969	P18754	P18754	Regulator of chromosome condensation	RCC1
NaN	22.8565	74.584	P18850	P18850	Cyclic AMP-dependent transcription factor ATF-6 alpha;Processed cyclic AMP-dependent transcription factor ATF-6 alpha	ATF6
31.6744	32.3493	108.33	P19021	P19021	Peptidyl-glycine alpha-amidating monooxygenase;Peptidylglycine alpha-hydroxylating monooxygenase;Peptidyl-alpha-hydroxyglycine alpha-amidating lyase	PAM
27.6486	26.9959	99.808	P19022	P19022	Cadherin-2	CDH2
26.2166	25.789	45.133	P68400;P19139;Q8NEV1	P68400;P19139;Q8NEV1	Casein kinase II subunit alpha;Casein kinase II subunit alpha 3	Csnk2a1;CSNK2A1;CSNK2A3
NaN	23.1706	148.53	P19174	P19174	1-phosphatidylinositol 4,5-bisphosphate phosphodiesterase gamma-1	PLCG1
25.5221	26.4864	28.147	P19256	P19256	Lymphocyte function-associated antigen 3	CD58
30.724	30.5772	76.613	P19338	P19338	Nucleolin	NCL
25.0064	25.2271	102.48	P19367;Q2TB90;P52790	P19367	Hexokinase-1	HK1
24.7152	NaN	27.391	P19404;P04394	P19404;P04394	NADH dehydrogenase [ubiquinone] flavoprotein 2, mitochondrial	NDUFV2
26.2175	NaN	33.824	P19623	P19623	Spermidine synthase	SRM
26.9052	27.8307	138.75	P20020;Q16720;Q01814	P20020	Plasma membrane calcium-transporting ATPase 1	ATP2B1
25.7906	26.6264	52.739	P20073	P20073	Annexin A7	ANXA7
26.5925	NaN	22.168	P20290	P20290	Transcription factor BTF3	BTF3
NaN	23.2567	23.658	P20339	P20339	Ras-related protein Rab-5A	RAB5A
27.1286	28.7045	23.593	P20340;Q9NRW1;P17608;Q14964	P20340;Q9NRW1	Ras-related protein Rab-6A;Ras-related protein Rab-6B	RAB6A;RAB6B
23.7414	NaN	12.059	P20472	P20472	Parvalbumin alpha	PVALB
26.91	27.0226	26.489	P20618	P20618	Proteasome subunit beta type-1	PSMB1
NaN	24.6417	30.993	P20645	P20645	Cation-dependent mannose-6-phosphate receptor	M6PR
27.4675	27.9078	66.408	P20700	P20700	Lamin-B1	LMNB1
NaN	25.0953	21.429	P20809	P20809	Interleukin-11	IL11
28.9993	29.5594	23.787	P20827	P20827	Ephrin-A1;Ephrin-A1, secreted form	EFNA1
31.9335	30.9902	183.56	P20908	P20908	Collagen alpha-1(V) chain	COL5A1
27.7579	27.7026	26.559	P21266;P46439;P28161	P21266	Glutathione S-transferase Mu 3	GSTM3
25.9136	25.3349	56.5	P21281;P15313	P21281	V-type proton ATPase subunit B, brain isoform	ATP6V1B2
24.7872	NaN	43.941	P21283;Q5XIY6	P21283	V-type proton ATPase subunit C 1	ATP6V1C1
27.0051	26.3864	20.567	P21291	P21291	Cysteine and glycine-rich protein 1	CSRP1
31.688	32.2557	280.74	P21333	P21333	Filamin-A	FLNA
24.6119	NaN	98.398	P21399	P21399	Cytoplasmic aconitate hydratase	ACO1
28.4318	27.391	47.024	P13929	P13929	Beta-enolase	Eno3;ENO3
27.0954	26.6775	63.367	P21589	P21589	5-nucleotidase	NT5E
26.6224	27.0969	30.772	P21796	P21796	Voltage-dependent anion-selective channel protein 1	VDAC1
22.0692	NaN	31.629	P21912	P21912	Succinate dehydrogenase [ubiquinone] iron-sulfur subunit, mitochondrial	SDHB
29.9293	30.8777	25.416	P21926;P30409	P21926;P30409	CD9 antigen	CD9
25.1745	25.43	77.328	P21980;P21981	P21980	Protein-glutamine gamma-glutamyltransferase 2	TGM2
28.167	28.2979	57.225	P22004;Q04906	P22004;Q04906	Bone morphogenetic protein 6	BMP6;Bmp6
27.8794	27.5897	24.636	P22061	P22061	Protein-L-isoaspartate(D-aspartate) O-methyltransferase	PCMT1
23.8573	23.7009	33.784	P22087;A6NHQ2	P22087	rRNA 2-O-methyltransferase fibrillarin	FBL
25.1676	NaN	107.77	P22102	P22102	Trifunctional purine biosynthetic protein adenosine-3;Phosphoribosylamine--glycine ligase;Phosphoribosylformylglycinamidine cyclo-ligase;Phosphoribosylglycinamide formyltransferase	GART
28.8801	29.1084	47.079	P22234	P22234	Multifunctional protein ADE2;Phosphoribosylaminoimidazole-succinocarboxamide synthase;Phosphoribosylaminoimidazole carboxylase	PAICS
24.6674	NaN	58.993	P22307	P22307	Non-specific lipid-transfer protein	SCP2
30.9714	31.056	117.85	P22314;Q02053	P22314;Q02053	Ubiquitin-like modifier-activating enzyme 1	UBA1;Uba1
30.5016	31.304	17.298	P22392;O60361	P22392;O60361	Nucleoside diphosphate kinase B;Putative nucleoside diphosphate kinase	NME2;NME2P1
NaN	21.6203	87.953	P22455	P22455	Fibroblast growth factor receptor 4	FGFR4
NaN	26.6357	13.302	P22466	P22466	Galanin peptides;Galanin;Galanin message-associated peptide	GAL
31.4788	30.4421	37.429	P22626	P22626	Heterogeneous nuclear ribonucleoproteins A2/B1	HNRNPA2B1
28.1997	29.001	27.934	P22692;P21744	P22692	Insulin-like growth factor-binding protein 4	IGFBP4
33.3271	32.599	77.213	P23142	P23142	Fibulin-1	FBLN1
27.0781	27.5465	126.6	P23229	P23229	Integrin alpha-6;Integrin alpha-6 heavy chain;Integrin alpha-6 light chain;Processed integrin alpha-6	ITGA6
29.168	29.4986	76.149	P23246	P23246	Splicing factor, proline- and glutamine-rich	SFPQ
29.0274	29.1434	23.742	P23284;P0CP78;P0CP79	P23284	Peptidyl-prolyl cis-trans isomerase B	PPIB
28.0457	28.5301	53.165	P23381	P23381	Tryptophan--tRNA ligase, cytoplasmic;T1-TrpRS;T2-TrpRS	WARS
28.4126	28.5419	26.688	P23396;Q06559	P23396	40S ribosomal protein S3	RPS3
29.0105	29.6201	47.716	P23526;P83783	P23526	Adenosylhomocysteinase	AHCY
32.3955	32.6307	18.502	P23528	P23528	Cofilin-1	CFL1
26.9989	27.2481	69.15	P23588	P23588	Eukaryotic translation initiation factor 4B	EIF4B
24.3391	NaN	90.069	P23921;Q76RD8;P32984;P20503	P23921	Ribonucleoside-diphosphate reductase large subunit	RRM1
26.9874	NaN	24.763	P24534;O70251	P24534	Elongation factor 1-beta	EEF1B2
25.0517	23.9183	28.908	P24539	P24539	ATP synthase F(0) complex subunit B1, mitochondrial	ATP5F1
26.5003	26.5324	18.042	P24666	P24666	Low molecular weight phosphotyrosine protein phosphatase	ACP1
26.5796	26.4382	45.199	P24752	P24752	Acetyl-CoA acetyltransferase, mitochondrial	ACAT1
26.4215	27.0998	240.85	P24821	P24821	Tenascin	TNC
26.0017	25.3277	90.98	P25205	P25205	DNA replication licensing factor MCM3	MCM3
26.7041	26.5377	34.258	P25311	P25311	Zinc-alpha-2-glycoprotein	AZGP1
20.9961	NaN	33.178	P25325	P25325	3-mercaptopyruvate sulfurtransferase	MPST
28.6912	29.11	14.515	P25398	P25398	40S ribosomal protein S12	RPS12
NaN	23.7378	37.732	P25445	P25445	Tumor necrosis factor receptor superfamily member 6	FAS
26.3589	26.7863	38.044	P25685	P25685	DnaJ homolog subfamily B member 1	DNAJB1
24.5913	NaN	37.495	P25774	P25774	Cathepsin S	CTSS
27.7375	28.2337	29.555	P25786;O42265	P25786;O42265	Proteasome subunit alpha type-1	PSMA1
27.5827	25.9229	25.898	P25787	P25787	Proteasome subunit alpha type-2	PSMA2
27.1865	27.7946	28.433	P25788	P25788	Proteasome subunit alpha type-3	PSMA3
26.5474	27.8407	29.483	P25789	P25789	Proteasome subunit alpha type-4	PSMA4
27.7911	29.0993	116.61	P26006	P26006	Integrin alpha-3;Integrin alpha-3 heavy chain;Integrin alpha-3 light chain	ITGA3
29.3984	30.7416	67.819	P26038;P26041;Q2HJ49;P26042;O35763	P26038;P26041;Q2HJ49;P26042;O35763	Moesin	MSN;Msn
23.5369	NaN	105.31	P26232;B7ZC77	P26232;B7ZC77	Catenin alpha-2	CTNNA2;Ctnna2
27.0174	NaN	53.516	P26368	P26368	Splicing factor U2AF 65 kDa subunit	U2af2;U2AF2
27.1489	27.3892	24.261	P26373	P26373	60S ribosomal protein L13	RPL13
27.6732	29.0026	11.728	P26447	P26447	Protein S100-A4	S100A4
28.1239	28.0586	50.878	P26572;P27808	P26572	Alpha-1,3-mannosyl-glycoprotein 2-beta-N-acetylglucosaminyltransferase	MGAT1
29.459	29.3687	57.221	P26599;O95758	P26599	Polypyrimidine tract-binding protein 1	PTBP1
29.4071	29.2968	83.434	P26639;Q9D0R2;A2RTX5	P26639;Q9D0R2	Threonine--tRNA ligase, cytoplasmic	TARS;Tars
24.7823	24.445	140.47	P26640	P26640	Valine--tRNA ligase	VARS
31.6344	31.4236	50.118	P26641	P26641	Elongation factor 1-gamma	EEF1G
24.1178	24.3329	15.344	P26885	P26885	Peptidyl-prolyl cis-trans isomerase FKBP2	Fkbp2;FKBP2
31.232	32.3623	31.73	P27105	P27105	Erythrocyte band 7 integral membrane protein	STOM
28.0528	28.5241	27.764	P27348	P27348	14-3-3 protein theta	YWHAQ
25.7222	NaN	24.604	P27635;Q96L21;Q7ZV96;O61231	P27635;Q96L21;Q7ZV96;O61231	60S ribosomal protein L10;60S ribosomal protein L10-like	RPL10;RPL10L;rpl10;RpL10
23.3343	NaN	68.137	P27694	P27694	Replication protein A 70 kDa DNA-binding subunit;Replication protein A 70 kDa DNA-binding subunit, N-terminally processed	RPA1
25.3733	24.8529	29.625	P27701	P27701	CD82 antigen	CD82
21.8826	NaN	242.98	P27708	P27708	CAD protein;Glutamine-dependent carbamoyl-phosphate synthase;Aspartate carbamoyltransferase;Dihydroorotase	CAD
27.6665	27.525	48.141	P27797;Q06814;P29413	P27797	Calreticulin	CALR
26.0017	NaN	121	P27816;P27546	P27816	Microtubule-associated protein 4	MAP4
28.6032	29.4843	67.567	P27824;P35565;P35564	P27824	Calnexin	CANX
[truncated: 1,091 more rows]

## Sheet: HaCaT EVs proteins
Log2
[truncated: 2,395 more rows]
