# Supplementary material for: Quantitative Proteomics for the Identification of Differentially Expressed Proteins in the Extracellular Vesicles of Cervical Cancer Cells
Source: Viruses. 2023 Mar 8;15(3):702. doi: 10.3390/v15030702 (PMC10051161; doi:10.3390/v15030702)
Supplement: Supplementary file 1 [file viruses-15-00702-s001.zip › S2 Analysis in Vesiclepedia.xlsx]

## Sheet: Vesiclepedia analysis
HaCaT EVs proteins reported in Vesiclepedia	HeLa EVs proteins reported in Vesiclepedia	Common proteins between HeLa and HaCaT EVs reported in Vesiclepedia	HaCaT EVs proteins NOT reported in Vesiclepedia	HeLa EVs proteins NOT reported in Vesiclepedia	Common proteins between HeLa and HaCaT EVs NOT reported in Vesiclepedia
DYNC1H1	TGM2	SAE1	MT-CO2	ECEL1	MYDGF
RAB5B	CPE	CD276	ZPR1	HMCES	TNFSF9
ACTBL2	PCOLCE2	HNRNPA1	THUMPD1	ABHD17B	EFNA1
CTNNB1	GDF15	TSN	MISP	A4GALT	RMDN1
ACTC1	LTBP1	GPC1	GTF2E1	CFAP57	TWSG1
RNH1	RARRES2	ISG15	PBDC1	P3H4	CTSL
ARF6	CFD	BASP1	CEP295	CRELD1	RPS26
TUBA1C	TTC13	IARS	HACD3	RMDN3	MGAT4B
TUBB3	BMP6	CAND1	CXCL8	HGH1	ERO1A
TOLLIP	NDFIP2	RPLP0	CYSRT1	POLA2	TLDC1
MVP	EPHA2	APRT	NELFB	ADGRE2	MVB12A
CHMP4B	MAN2A2	CCT8	MORF4L1	C3orf58	CCAR2
LYN	CKB	SERPINB2	YBX3	FUT11	P3H1
DARS	VIM	GNA11	PCYT1A	ICOSLG	COLGALT1
RAC2	ANTXR1	BCLAF1	ESRRA	TRABD2A	RTCB
STX4	CLMP	FASN	FA2H	RPAP3	ADGRE5
PEF1	GSTM3	OS9	NUFIP2	IL1RL1	SF3B6
TPP2	NUDT9	EFTUD2	TACC3	FAM53C	NAPRT
HLA-B	MCAM	GALNT6	GPKOW	C4B_2	B4GAT1
PRKDC	FBLN5	TRIM29	HYPK	ATF6	HNRNPDL
DSTN	NOTUM	ITGB5	PRRG4	OR51A7	ADGRG6
PSMD1	ST3GAL2	SERPINE2	GNPTAB	UBFD1	CTSV
RAB21	TFPI	SEPT7	PSAPL1	C1orf56	APMAP
S100A6	PROS1	MTA2	EFCAB14	LAMTOR4	PRSS56
UGDH	RPL21	KIRREL	ADIRF	UBLCP1	CHPF
VPS4B	NDFIP1	PDXK	MB21D2	FGFBP3	ADGRG1
PAFAH1B1	FUCA2	LMAN1	ARFGAP2		B3GNT9
EPCAM	VASN	RDX	AAR2		TKFC
RAP2C	S100A4	SF3B1	FUT1		GXYLT1
HSPA2	SVEP1	MPZL1	NMB		MYLPF
STXBP3	BST2	RAB5C	RABL6		DNPH1
HIST1H1B	C4A	ITGB4	LUZP2		ATF6B
ATP6V1E1	C4B	PFDN1	ARMT1		TIGAR
PCBP2	CPZ	GOT1	STK26
ITGA5	MANBA	PSMD13	DNAJC17
LSR	GCNT2	PARP1	WNT10A
AP2A2	NPTX1	CCT7	SHTN1
ARHGDIB	CALD1	SCAMP2	DNAAF5
RPL24	ENG	CS	PPP4R3A
ARF5	ACP1	RPS3A	NADK2
UBR4	CPVL	SARS	LAMTOR5
CHMP5	NPTXR	TRAP1	MT-ATP6
COPB2	NNMT	LAMC2	IRF2BPL
RPS24	TSPAN6	SLC16A1	CDK7
MFI2	LRP1	GAA	BCAR1
CHMP6	BAG1	RAB7A	TERF2
GSR	WFDC1	G6PD	SFT2D3
SOD1	TLL1	CDK1	TMEM256
VPS4A	ABHD14A	RPL18	GTF2F2
FLII	FGFRL1	PSMD4	C17orf49
MARS	FTL	ITGAV	XPA
ALDH1A1	JAG1	ADAM10	PHAX
LNPEP	PDE12	PPP5C	HACD2
KIF23	HEATR3	FLOT2	SAP30BP
ESYT1	ATG3	METRNL	EMC9
ABCE1	C1RL	MFGE8	MCAT
ABCC1	MEMO1	HMGCS1	NDUFAF7
KIAA0368	TOR2A	GOT2	NT5C3A
STXBP2	STAMBP	RPA1	OXSM
MITD1	LGR4	EIF2S1	IBA57
LARS	UBE3A	DDX1	HDGFRP2
PSMB8	MYLK	HSPG2	NELFA
FAM129A	EEF1E1	LAMB2	KIF1BP
DCXR	SART1	USO1	SMIM20
SLC12A2	COL15A1	ATP1B1	NSL1
CORO1B	MYH4	SSB	P3H2
ABI1	STXBP5	SMARCA4	STX17
NRP1	NIF3L1	CEP63	TFB1M
ITCH	SDHB	ACTL6A	CLPB
RAB18	STXBP1	GNPTG	TIMM22
PLSCR1	LOXL1	COL12A1	COA3
PTK7	CD320	HNRNPA3	SELT
NAGK	MGAT5B	ARF1
SYPL1	TMEM59	SLC3A2
PLSCR3	SMARCC1	UBQLN1
RACGAP1	SECTM1	PSMC4
PRPF8	LEO1	GSS
RPN2	PDCD4	NDRG3
ALCAM	PPP4C	AP2B1
BANF1	SLC30A1	EGFR
PRMT1	GALNS	DNAJC5
SERPINA3	SAAL1	NT5E
ARPC5	MPST	VTN
EPS8L2	CARHSP1	PTGFRN
SNRNP200	THOC2	SAR1A
CHP1	PPP2R1B	PSMB5
CA2	C1QTNF6	IGBP1
SH3BGRL3	LAPTM4A	SEC31A
PROM2	CCDC124	CLTC
AIDA	MYL3	XRCC6
SDC4	MANF	UBAP2L
WASF2	RNF40	S100A7
GMPPA	NUPL1	POTEE
USP7	PPP6C	PXDN
CD14	THOC3	PHGDH
NSF	TUBAL3	ZNF207
TJP2	MOB1A	IDH1
PRSS8	TRIM23	PGM1
RAB27B	TIA1	TPI1
S100A14	PHLDA2	DDB1
UPF1	NOV	ANXA8L1
DYNC1I2	FBXO2	RBMX
COPS3	CUL4A	SH3GL1
HADHA	TYMS	FJX1
YKT6	SERPINB8	H2AFY
TMBIM1	TTC9C	TAGLN2
UQCRC2	CIRBP	EIF3F
ATP6V0A1	CCT6B	FLNB
XPO7	TMCO1	LYPLA1
COMT	DCTPP1	HSPA5
NEDD4L	FAM50A	LDLR
GGCT	PRKAR2A	SCPEP1
TUBB8	GIPC2	HSPH1
NID1	CPM	HTATIP2
SEC22B	PVALB	MSLN
SEC24C	LMBRD1	HSPD1
ZC3HAV1	BRE	SERPINB5
AIMP2	COL5A2	SSBP1
F3	RNMT	VCL
CHMP2B	BLVRA	ETFB
ARL6IP5	MAN2B2	GFPT2
LRPPRC	NR2E3	LFNG
VPS25	CRYAB	PSMD12
PPP3CA	OSMR	ERH
SDC1	HLA-G	UQCRFS1
SPR	CUL3	UCHL3
MYH14	PODXL2	VCP
DPYSL3	HPCAL1	NPC1
PSMB9	NME3	CPNE1
UEVLD	FMOD	UGGT1
VAMP3	TUBB6	S100A11
EPHB2	ICOSLG	FARSA
TMOD3	CTNNA2	LMAN2
RPS15	MMP15	PPP1CA
ECH1	NPM3	PA2G4
EPHX1	DES	B4GALT3
MACF1	MAPK1IP1L	PDCD6IP
SHMT1	ITM2C	PPP2R5D
TOP1	EIF2B4	ITM2B
SLC25A3	IFI35	CUL4B
PPP1R7	TECR	KPNB1
SRP14	MBTPS1	TPD52L2
ALDH1A3	CAD	HSPB1
DYNC1LI1	TSTA3	LIPG
RBBP4	SCP2	OTUB1
CDH1	C11orf54	EXT2
MMP14	UBA5	RPL4
HLA-E	NAPG	KARS
NUTF2	SCARB1	PSMA2
PREP	SLC39A6	EIF5A
GPRC5C	MYH2	NME2
TARDBP	LRP6	NME1-NME2
ST14	PRKACA	DLG1
CCNY	SYAP1	BAG2
QDPR	LUM	UBXN1
CPNE8	SNRPC	B4GALT5
CFH	SLC1A3	ATP6V1H
BLMH	SLC7A1	STMN1
UBA6	KPRP	EDF1
HIST1H1D	CPS1	ANP32B
BCAP31	NTS	EIF4B
NNT	PPM1L	TPP1
HGS	MYL4	SERPINB6
NEDD4	FYN	EEF1G
CDCP1	ENOSF1	COL7A1
TYMP	RGN	BMP1
GPRC5B	TNNI2	CORO1C
PGRMC1	RPL38	RRAS
PLAU	MAN1A2	DHX15
SDCBP2	GLTP	AARS
MATR3	ADH5	PRDX2
ERAP1	DPP7	HYOU1
VPS26A	PPIL3	IL6
MLEC	RPS15A	PVR
SCRN1	CPD	EIF3A
ERLIN2	PABPN1	CD59
CHMP4A	AHCYL1	BCAM
SNX9	SCARB2	UBE2I
CHMP1A	IL11	RPS4X
SMC2	A2M	CYB5R3
KCTD12	ENO2	LAMA5
DDX19A	MYBPC2	RPS17
MPP5	SLC35E1	AHNAK
LAMTOR1	DRAP1	ACTG1
SKP1	VPS37C	CTSD
IGSF3	MYH6	CKAP4
OCLN	SLC43A3	PAFAH1B3
ACPP	NTN4	MCM6
TM9SF2	SBSN	GLB1
ERBB2IP	SEC11A	PAK2
TOM1L2	CROCC	CSNK2B
DDX6	LYZ	CAPRIN1
ATP5C1	SPOCK1	SLC38A5
BPNT1	RNF149	SSRP1
SGTA	RPL36	FKBP3
SEC23B	GRIPAP1	VAT1
AHNAK2	CDSN	FKBP4
SEC23A	HS6ST1	DPYSL2
ACY1	BACE2	RAB10
MYO18A	LSM3	CLIC1
EIF5B	PLCG1	UBL4A
TBCB	RAB5A	RPL5
COASY	PLP2	CSNK2A1
FBP1	TNFRSF10B	PSMD14
ARHGEF1	PTMA	TTC1
PI4K2A	PLEKHS1	KHSRP
SEPT8	GAL	RPS10
OLFM4	ATAD3B	CD2AP
ABCF1	EIF4A2	CHST3
RTN3	H2AFV	HNRNPC
AKR1C3	APEH	CPNE3
CC2D1A	SLCO4A1	CD82
TROVE2	HIF1AN	RALA
RDH11	EBNA1BP2	GRN
ATP6V1G1	MICA	PABPC4
DCBLD2	FAM98A	GLG1
SNX6	ARPC5L	UCHL5
EPHB3	VANGL1	DRG1
IPO4	PPID	TSKU
PCK2	SLC38A1	SERPINB12
ATP2A3	NCS1	TGFB1
RAP1GDS1	KATNAL2	MOGS
PLTP	NRAS	PSMA6
RALY	FXN	WARS
GMFB	GOLIM4	YARS
MUC4	SLC6A9	LRRC59
TSPAN1	RPL29	NPM1
HM13	GOLPH3	UBE2N
PEPD	LIFR	FAM129B
NOP56	STMN2	NANS
HADH	LTBP2	NPLOC4
UNC45A	PTP4A1	SRI
ATP5H	SRGAP2	NAP1L4
CRKL	SNX3	ALPI
CSNK2A2	DNPEP	MAT2B
ARFIP1	STON2	CD44
PRMT5	PDLIM7	LAP3
TMX1	AFP	PPP1CB
ATP5J2	CCBL2	PSPC1
DDX21	HDAC2	ATP6V1A
RRBP1	CNPY2	TUBA1B
EIF2S2	SLIT1	RPL13A
LGALS7	SRP9	KPNA2
HRSP12	WISP2	SERPINE1
EIF4H	PYCRL	ENO1
SFXN3	TUBA1A	CREG1
TOMM22	RAB22A	RPL14
TMED2	AP3B1	LTA4H
SRSF2	STK10	NUCB2
COX4I1	PRKAR1A	CD63
HSD17B12	VAV2	MGAT1
FRYL	PAIP1	HDLBP
ATP5I	RTN4RL2	CLU
SUCLG2	CMBL	PPIB
HEBP2	AKAP3	EEF1D
TNPO3	TBL1XR1	ARHGAP1
EXOC5	PDIA5	PSMD3
ZDHHC5	UBQLN2	DAG1
CRIP2	VPS29	LAMC1
ALDH18A1	SLC44A2	MCM3
PKP2	BYSL	ITGB1
ME1	S100A13	ARPC2
PRPF40A	GABARAPL2	SF3B3
SPAG9	DPF2	PITPNB
BAX	FABP5	BSG
ATL3	ERGIC1	MARCKS
SPARC	ATP6V0D1	ADK
CD70	FAS	HSD17B10
EVPL	KIAA0319L	PSMB2
CDH13	PTPRU	PPIF
SOD2	BOLA2	LMNB2
CEP55	BOLA2B	FEN1
TMEM43	LCAT	PSMD11
SACM1L	GNAO1	CNP
MAP2K1	RPL35	NONO
HIST1H2AA	MVD	AHSA1
PDHB	MATN3	DDT
CLIP1	GINS4	SNX5
CLDN1	TMEM237	MCM2
ASPH	NUMB	HIST2H2BE
CLINT1	RABGGTB	NPC2
SRP72	GPN1	IGF2R
HP1BP3	RPL15	CCT6A
ISOC1	PTTG1IP	ASNA1
TOMM34	MTPN	CCT3
PTPN11	MARCKSL1	GRHPR
STAM2	GOLPH3L	SRM
XPO5	F10	ENAH
VAPB	RPL27A	MSN
SQRDL	HIST1H1E	SLC39A10
GPNMB	RBM8A	VPS35
PLCD3	FUBP3	ARRDC1
EPB41L1	PPIC	THOP1
GALE	FGFR4	CYC1
PPP1R14B	PTGES3	G3BP1
SH3GLB1	PRSS3	RPS25
OAT	ACAP1	ARPC3
PROSC		RPS26
PYCARD		KHDRBS1
ECI1		TSPAN14
EFNB1		TXN
DYNLL1		COPA
PRPSAP2		C14orf166
P4HA1		GLRX3
CALU		OLA1
ME2		VPS37B
KIAA0196		ST13
FAM120A		NUDC
ANXA13		VTA1
UBA2		HSPE1
DTYMK		CAPG
OSBP		PSMA5
GAPVD1		GNG12
UFL1		PSMD5
PSMD9		HSPA8
ACADM		COPZ1
KLC1		GNAI3
DECR1		DERA
TRIP10		PYGB
PITRM1		CAPZA2
PURA		KLK10
EPN1		EIF5
RAD23A		DKK3
VWA1		ACTN4
ACAA1		GOLM1
G3BP2		PFKP
LRRFIP1		MAPK1
NLN		COPS7A
PITPNA		GNAI2
NRD1		PPL
PMPCA		UBA1
ATP6V1D		DDX42
ANLN		RPL7A
TMEM33		EIF3J
PURB		CTSF
SART3		SPATA7
TOMM40		HDGF
IMMT		BCCIP
UQCRB		EHD1
TAX1BP3		LMNB1
SDHA		MATN2
KIAA1522		PPP2R1A
TUBGCP3		TTLL12
TRA2B		APLP2
STOML2		TPM4
GRPEL1		DUSP3
USP10		IPO5
LRRC1		RAN
RIC8A		ARF4
TMEM109		CTSC
OPA1		VDAC1
PGM2		EEA1
SRRM2		SERPINH1
DYNLT1		TPST1
HCFC1		SERPINB1
DDX23		RNASET2
SLC25A1		PSMC6
PPIH		ITGA3
DPM1		ITGA6
SPCS3		SF1
TMX3		LPL
PYGM		RBBP7
GCLC		FTH1
AFG3L2		ACTA1
DYNC1LI2		PSMA1
MICALL1		PARVA
RAB32		GANAB
SEC61B		TUBB
LRRC8A		CIAPIN1
CCDC47		SERPINB3
NID2		VASP
CUL2		ECM1
CLDN4		CARS
SLC25A11		PRDX5
TCEB1		HARS
ARHGAP17		EPPK1
BAG5		ALDOA
NAA10		RPRD1B
YTHDF2		BROX
SORL1		MRTO4
ERLIN1		GSPT1
BID		DSC1
KPNA3		CD58
SEC61A1		RPL27
GNL1		RPS13
SEC13		AK1
PMM2		FAM20C
MDK		PSMC1
MBLAC2		USP5
NCEH1		EXT1
MESDC2		RPL19
NUP93		HAT1
CLDN7		PFAS
SHPK		SNRPD3
NDUFB4		PRPF19
CPT1A		GORASP2
PPM1F		LIMA1
PGRMC2		SEPT2
CTSH		CTSB
POTEF		ARHGDIA
AK3		ATP6V1B2
ITGB8		CLIC4
GCLM		PSMC2
VTI1B		QARS
CKMT1B		PKP3
ANP32A		P4HB
PTRH2		RPS18
CDV3		SNRPA
PTRF		RAB14
OGDH		IDH3A
DHX36		CAV1
HNRNPUL2		LDHB
TNFRSF10A		SLC1A5
ABRACL		ACTN1
GLS		ACTB
DKC1		EIF4G1
SULF2		RAB6A
DDX46		MAN1B1
TMEM165		DLD
TRIP6		ATP5O
SRPRB		ATP6AP1
TSNAX		CTSS
LONP1		DLST
TGM3		SMPD1
LUC7L2		DSP
NXN		TUBA4A
GSK3B		DIAPH1
COX5A		SFXN1
STC2		EPRS
NDUFS3		FUS
PHPT1		ADAM9
TCEB2		ATP5B
STAU1		GALNT2
DSC2		STUB1
CHD4		PLS1
SMAD3		FAM49B
FDFT1		TINAGL1
COX5B		CACYBP
NCLN		PLXNB2
PSMB10		ACAT1
DENR		TXNDC17
AIP		B3GNT2
HMOX2		PDLIM5
SRRT		CASP14
NCAPG		RARS
ACSS2		TPM3
HIBADH		AK2
INCENP		HSD17B4
SUCLG1		PGLS
TST		EPS15
CHCHD3		DYNLRB1
NSUN2		SORD
SLC25A13		GGH
SKIV2L2		HSP90AB1
FAT2		PLS3
HMGB2		SLC7A5
CEACAM6		RAE1
WDR61		UQCRC1
PTPN1		HSPA1A
NT5C		HSPA1B
U2AF1L4		PSME1
MMP2		ATIC
AIM1		PRDX6
THRAP3		RALB
EXOC3		TBCA
TEX10		YWHAZ
FLVCR1		CTTN
EIF4G2		SARNP
CISD1		ACO2
MMP1		NCL
SLC25A24		BTF3
HSPBP1		PSMB1
MMP7		ACTR3
HAPLN3		CDC42
DDRGK1		LTBP3
USP39		TALDO1
CANT1		DCPS
GDPD3		TCP1
CUL1		PSMC5
SPINT1		EIF3H
AP1S1		SEPT9
MRPL49		IFI30
CAST		TMED9
SMARCC2		EHD4
ACOT9		RAB11B
UBE2C		ATP2B1
PTGES		PPIA
CTDSP1		CHID1
CYB5B		AKR1B1
CDH3		TRIM28
TNFAIP2		HNRNPK
GPD2		SUMO2
SPCS2		TJP1
BCAT1		RPS16
YIPF6		PGM3
NDUFS7		AKR1C2
NSDHL		RPL8
MBOAT7		CTSZ
F8A1		LGALS3
AGPS		GMPS
HK2		TAPBP
NAE1		IST1
HLA-F		RAB2A
IKBIP		PNPT1
EFTUD1		COL5A1
APOOL		TMEM2
PELP1		BUB3
TIPRL		RAD23B
GYG1		EHD2
TIMM44		PVRL2
IL4I1		PLBD2
DERL1		TLN1
TRAF2		PHB2
PLXNA2		KPNA4
VSNL1		PNP
ATL2		LTBP4
SAA1		PSAT1
RBM3		COPS5
TOR1A		DNAJA1
EIF1		SDF4
ADPGK		GNS
SRSF10		SNRPD1
INF2		S100A2
HMBS		C1S
MXRA5		ACLY
EFNB2		SHMT2
MTDH		RPS19
KLK6		ECE1
TXLNA		MYH1
TIMM50		TXNL1
TRMT6		IDE
SCCPDH		DCD
MYCBP		GNB2L1
AP3S1		FDPS
POFUT1		COPG1
PXN		OXSR1
MAGOHB		HBB
CPSF7		PLAT
TMED7		APP
DNAJA3		KIF5B
RAB6C		MCM7
DDI2		GM2A
FLAD1		RPLP1
USMG5		LMNA
DNMT1		GBA
CCDC6		SEPT11
STX6		RPL17
GAS6		AASDHPPT
CPT2		FLNA
NOP58		HIST4H4
IDH3B		HIST2H4B
MTHFD1L		HIST1H4I
SUMF2		HIST1H4A
SFRP1		HIST1H4D
TRMT112		HIST1H4F
PML		HIST1H4K
DNAJC2		HIST1H4J
DNAJC10		HIST1H4C
PC		HIST1H4H
COPS7B		HIST1H4B
NIPSNAP1		HIST1H4E
STIM1		HIST1H4L
NRBP1		HIST2H4A
MTCH2		CSTB
NDUFB9		CHST12
NDUFS1		QSOX2
UQCRQ		PEBP1
HOMER3		CCT5
PMPCB		CNTN1
PRKCDBP		NENF
COQ6		MYH9
TNFRSF11B		TMED10
ANP32E		RNPEP
RAD50		STAG2
VMA21		SCAMP3
FKBP9		NMT1
DDR1		DDX3X
LXN		LGALS1
CDC5L		NPEPPS
DNAJC19		ALDH9A1
LSM12		STAT1
SLC25A12		LAMB3
COL4A5		CALR
SCYL1		RPL18A
DHRS7		AP2A1
DTD1		SIL1
ARHGEF6		IPO9
KIF11		TXNRD1
DLAT		LIPA
SNRPF		PDIA6
LSM4		RPL10A
CBX1		ZYX
GOLT1B		CSTA
EPS15L1		PFDN2
CLPP		ETF1
RANBP2		DHX9
REXO2		NCAPD2
HINT2		HSP90AA1
GNA15		PLIN3
NDUFA9		CKM
SARS2		ADRM1
THBD		PGP
STT3B		PDIA3
LUC7L3		C1R
MRPS36		HEXA
DHX16		PSMB6
MAPK14		BAIAP2
LYAR		EEF2
C7orf50		TSG101
GBP2		SCFD1
PFDN6		HIBCH
SRP54		NOP2
EIF2B3		SPTBN1
NRP2		DNAJB11
ZMPSTE24		FN1
TIMM13		MKI67
NUDT16		NACA
RCN2		PPP1R12A
XPNPEP3		PCNP
TOR1AIP1		ATP6AP2
EMC2		SPTAN1
SNCG		HNRNPA2B1
FAM213A		CCT2
C1orf116		PCBP1
GIT1		CTNND1
SSSCA1		MDH2
PPP1R18		DCTN1
PNPO		ECHS1
NCAPH		SCRIB
NDUFA10		PRSS23
RCOR1		CD81
NHP2		CDC37
PAPLN		YWHAE
ATG4B		PSPH
RER1		MPZL2
PIGS		FAH
PPM1G		PSMB4
COX20		OAF
SAR1B		GLA
TMEM87A		PPA2
UFM1		PLOD1
POLDIP2		COPS2
PIN4		PAICS
ALDH3A2		ATP2A2
MTHFS		CAP1
MMGT1		CLTB
MBD2		HADHB
OSTC		TNPO1
PPP1R13L		PRDX1
MPI		RHOG
MAP2K4		COPS6
CCS		COPS4
TOMM6		MTAP
DKK1		LOXL2
SLC25A22		TKT
MAVS		SMC3
TOMM20		SRSF3
NDUFV1		PDLIM1
NDUFA13		ERP29
APIP		FSCN1
NOLC1		FH
AKR1D1		SEMA3C
TCEA1		TACSTD2
COL16A1		MAP4
TBCE		FBLN1
GOSR1		EDIL3
DRG2		AIMP1
ALDH4A1		TIMP2
ACOT1		HNRNPL
PCDHGC3		AXL
SAMM50		PPP2R2A
TSTD1		CRK
ADPRHL2		SMC1A
RGS19		SND1
SEPT10		KTN1
UBAC1		ERP44
ATXN2L		ATP1B3
NT5DC1		PPT1
AARSD1		DPP3
SEMA3A		DFFA
RNF20		IGFBP4
PANX1		ATP5A1
AGTRAP		EIF3L
GTF2I		PPA1
DNAJC8		FERMT1
LIG1		CHMP2A
STX8		STRAP
XAB2		ALPL
UQCR10		ULBP2
ALG5		SNRPN
NFKB2		HNRNPH1
OSBPL9		OLFML2A
FST		TPT1
COG5		PDIA4
DAZAP1		MGAT5
TAF15		PSMC3
PVRL1		UFD1L
NUDCD1		MYO1E
WDR12		B3GAT3
COX6C		B4GALT4
TGFB2		MRE11A
ALKBH5		CHORDC1
TMEM214		SLC29A1
SRSF9		NUDT21
SEMA5A		SF3B2
ADAR		PARK7
MRPS23		CBR1
DNAJC9		MRRF
PON2		UBE2V1
PRPF6		UBE2V1
SMARCD2		RP2
IGFBP6		FKBP1A
MRPS9		FAM3C
SURF1		CSE1L
LSM5		PRCP
THOC6		S100A10
FAM162A		SNRPA1
SMARCE1		JUP
MTX2		TWF1
SHOC2		SUCLA2
AK4		MAT2A
ANXA8		RPL7
RBM14		NME1
KPNA6		FARSB
SF3B4		PTPRS
CECR5		ITGB6
SIN3A		ATXN10
C12orf57		PSMD6
LEMD2		RHOA
COG3		PSME3
LARP1		TXNDC5
SRPR		CAB39
PPIE		ADAM17
EMG1		ITGA2
MTX1		EIF3D
MMP13		PTBP1
TXNDC12		EEF1B2
LSM2		COL6A1
EMC7		MAL2
FAM98B		CCDC80
COMMD9		THBS1
TOR4A		EIF3K
TIAL1		HNRNPD
CLPTM1		PCNA
PRPF31		APOA1BP
SYMPK		CCT4
SLC39A7		RPS3
GNG10		RPS7
SRA1		ALYREF
GBAS		RCC2
NUP214		CNDP2
NDUFB3		MTHFD1
UBE2R2		BAG6
HSD17B8		RRAS2
NDUFB11		PTGES2
SEC61G		VDAC2
NDUFB10		CST3
TCOF1		PBK
SDF2		RBM12
AGK		CAT
RBM25		ETFA
CXCL16		ST3GAL4
PIGK		SNRNP70
EXOSC10		PCSK9
HS3ST1		EIF3C
USP15		EIF3M
NDUFA5		ASS1
NMU		XYLT2
LYPLAL1		NOMO3
FDXR		PGK1
DAGLB		EIF3I
ABHD10		QSOX1
ABHD12		SF3A3
DCAF7		PFN1
NIPSNAP3A		SYNCRIP
SRSF11		DSG2
GIGYF2		RAB8A
B3GNT3		UBE2L3
SNRPB2		NEU1
C12orf75		VDAC3
FTO		CXADR
CPSF6		CMPK1
PPM1B		HNRNPF
UBAP2		CCDC58
FUT8		LGALS3BP
HNRNPUL1		ITPA
GINS1		M6PR
IL7R		LYPLA2
YARS2		PRDX3
UBE2L6		COL18A1
UBTF		SF3A2
RAD21		MYL6
BCL2L13		SWAP70
MMAB		YWHAH
CARS2		SMOC1
SNRNP40		ALDH16A1
POLR2C		EIF3G
HMGCL		STK24
KIAA2013		MIF
FKBP11		BZW2
EXOSC5		RPS21
LRSAM1		HNRNPM
GALNT3		MYOF
COX7A2		RPS20
ACAD9		MYO1C
NDUFA12		SLC9A3R1
TBL2		RANGAP1
ANO1		SF3A1
LPCAT2		SSR1
AUP1		HDAC1
NDUFA8		PLEC
ULBP3		ANXA7
GPHN		DNAH8
CXCL1		PPME1
PDGFD		ADAM15
IAH1		DNM1L
ELAC2		TWF2
OCIAD2		PLD3
FRMD8		WDR1
NECAP2		LDHA
FAHD1		PDCD6
LGALS7B		OSTF1
TMED1		HINT1
COX7A2L		ENO3
FXYD3		GSN
IRF2BP2		GPS1
TMX2		S100A9
USP8		PSAP
COIL		ANXA2
SLTM		EFEMP1
NUP98		RPL23
POLR3C		PTPRF
PSMF1		PSMA7
APOO		EIF4A3
SEMA3D		UXS1
SNW1		TMPO
IFIT1		SERBP1
CTNNBL1		PSMD2
SLITRK6		U2AF2
CKMT1A		PGD
NUP153		CYR61
MINA		MCM4
BRI3BP		CTNNA1
EXOSC8		RPS9
RIF1		AGRN
MMP28		COPS8
SDHAF2		RPLP2
PPP4R2		LCN2
TMED7		RTN4
NDUFB6		GNPDA1
CERS2		CD109
NCOA5		ECHDC1
LAD1		DEK
MRPL23		NAAA
NOSIP		SBDS
CCNB1		FUBP1
UBE2T		VBP1
SPCS1		LASP1
SMARCA5		STIP1
CCDC22		UBE2M
ARFIP2		GLT8D1
EPT1		SQSTM1
IRGQ		PGAM1
SCYL2		CAPZB
HIGD1A		CLTA
ZFPL1		RPL28
RNASEH2A		GFPT1
NOC4L		SUB1
CDK5RAP3		RPS2
SMAP1		TPBG
PCDH1		PDCD10
PDCL3		MET
WNK1		S100A8
PEX16		DUT
MRPL4		ATAD3A
OCIAD1		EWSR1
NDUFA2		HSPA6
EXOSC7		CTSA
TIMM23		RPL22
MRPL39		LRRC47
PCSK5		PKM
GTF3C5		LAMA3
KRTCAP2		SLC1A4
EMC3		LIN7C
MRPL46		NSFL1C
NUP54		COL4A2
NFYC		MFAP5
GINS2		SYNGR2
MPRIP		TARS
CDC73		PLOD3
TRIP12		GPRC5A
TMEM126A		SLC25A6
C9orf142		C1QBP
NUP50		ARPC4
ASB9		XPO1
CCDC134		RUVBL1
GCDH		FKBP2
ZFR		DDOST
GALNT7		ACTR1A
UBXN4		HK1
SH3BP1		LAMB1
IRF3		PUF60
WTAP		API5
OGFOD1		IGFBP3
COL17A1		COPB1
CLPX		YWHAQ
UBE2S		IGFBP7
MGST2		MYL1
PRKAB1		S100A16
RRP15		RPL23A
SUPT6H		NUMA1
CHCHD2		ARG1
KIAA1715		EXOSC6
H6PD		ILF2
DSG3		CFB
EIF1AY		CYCS
TP53BP1		ANXA1
STRN		NAA15
PRSS22		HIST1H2AJ
RBM14		SUPT16H
MAOA		PAM
INTS3		HSPA13
PCCB		PFDN5
GGA1		NASP
NFKB1		PIR
SYNJ2BP		IGSF8
SERPINB13		AKR7A2
KLK5		SET
LARP4		GIPC1
TP53		KRAS
FAM83H		C3
SH3GLB2		IMPDH2
ARID1B		CANX
TCERG1		PTPRK
BICD2		FGFBP1
SLC27A2		GOLGA7
DHODH		SLK
GALNT12		MDH1
ZC3H14		RPN1
SH2D4A		RPS14
PLXDC2		DBNL
PRRC2A		ITFG3
FAM21C		YWHAB
RDH14		IL1RAP
SEC62		DSC3
SEC63		SLC25A5
BMP3		ADSL
PRR14L		B2M
MMP10		GNA13
SCGB1A1		EIF4A1
AAGAB		HPRT1
B3GNT5		TNKS1BP1
TMEM132A		SNAP23
ECSIT		PRPF4
JAG2		PHB
TUBG2		YWHAG
IK		B4GALT1
TMTC3		PRDX4
AARSD1		EIF6
ADAM8		CLSTN1
CCNDBP1		EBP
YLPM1		TUFM
EPN2		UROD
AHCTF1		PLCB3
MAD1L1		ADSS
TCN2		DDX5
RFNG		RUVBL2
RBM10		EIF3B
SLAIN2		CLN5
IDH3G		ATP1A1
PIGT		EIF2A
WBP11		YBX1
IRF6		PYGL
LZTFL1		RAB1A
SFXN4		CFL1
ERCC5		YTHDF3
DNASE2		GLUD1
ST6GALNAC2		UGP2
NUDCD3		LETM1
EHMT2		LRRC57
DIDO1		AZGP1
PCDH7		ANXA11
CDK17		ICAM1
MIPEP		NARS
HIGD2A		CAPZA1
NAA30		NUDT5
GIMAP7		PSME2
F8A3		NDRG1
F8A2		HSPA4
GALNT5		TPR
NFASC		ASAH1
RPP40		PLXNA1
PRRC2C		PPP2R4
ZC3H4		PSMD8
SUPV3L1		IFNGR1
TP63		NAP1L1
CCDC51		SRSF1
PIH1D1		BAG3
MECR		HN1L
DNTTIP2		NUCB1
C9orf114		NAPA
IWS1		SDCBP
		RAB1B
		CASK
		EIF2B1
		PACSIN3
		CD9
		VAPA
		MGAT2
		MAPRE1
		COPE
		NQO1
		COL4A1
		AHCY
		HIST1H1C
		LGMN
		RPL12
		ALPP
		NAMPT
		PAFAH1B2
		HSPA9
		PDCD5
		RBM39
		ATP5D
		NCSTN
		BZW1
		SLC2A1
		RCN1
		DDX17
		GSTP1
		ANXA5
		PSMD7
		SFPQ
		DNAJB1
		ACTR1B
		DNAJA2
		PCMT1
		EFHD2
		NIT2
		ATP5L
		ANXA3
		HEXB
		SNRPE
		GSTK1
		MRPL12
		VPS28
		AP1G1
		HNRNPA0
		GTF2F1
		EZR
		RANBP1
		AKR1A1
		ALDOC
		TFG
		SNRPD2
		IQGAP1
		XRN2
		PSMA4
		GPI
		PSMA3
		HSP90B1
		TES
		FBL
		LSS
		ILF3
		SEPHS1
		HNRNPR
		ACADVL
		ACTR2
		USP14
		NDUFV2
		EIF3E
		EIF4E
		RPS28
		TFRC
		TNC
		HRAS
		EXTL2
		DNAJC3
		GLOD4
		CBX3
		PPP2CA
		SLC39A14
		AGFG1
		RCC1
		AIFM1
		ELAVL1
		GNB1
		CKAP5
		LRG1
		PABPC1
		INHBA
		CDH2
		TIMP1
		RPS23
		HNRNPH3
		ACAT2
		F11R
		DCTN2
		CNN2
		CHST14
		ARCN1
		TOR1B
		PAF1
		IMPAD1
		SLC16A3
		RPS5
		ANXA4
		PSMB3
		ATP5F1
		MCM5
		RPL6
		SNX1
		CSTF2
		COTL1
		PUS7
		ZNF638
		STX7
		HNRNPAB
		PPAT
		UBE2K
		SFN
		CAPNS1
		MYL12A
		GARS
		MMP12
		BLVRB
		SUGT1
		CTPS1
		GSTO1
		CD46
		RPL26
		CAPN1
		CRTAP
		HIST1H2AE
		HIST1H2AB
		IARS2
		GNAQ
		DSG1
		OLR1
		RPSA
		TOMM70A
		AP1B1
		NAGLU
		RPS12
		IPO7
		MINPP1
		RPL11
		RAP2B
		NCBP1
		PRKCSH
		GNAS
		DNAJC7
		VARS
		PLOD2
		PPP1CC
		METAP2
		RPL10
		GAPDH
		TPD52
		TGFBI
		POLE3
		MAN2B1
		DBI
		PPM1A
		STOM
		DNM2
		TUBB4B
		HNRNPU
		XPNPEP1
		RPL13
		PPT2
		ALDH7A1
		GDI2
		ATP6V1C1
		XRCC5
		RPS8
		PSMB7
		PIP
		SLC44A1
		TTYH3
		SSR4
		CHST11
		UBA3
		CELSR2
		IDI1
		HTRA1
		GNAI1
		ARSA
		ST3GAL1
		GART
		PODXL
		ACIN1
		FSTL3
		NCCRP1
		TSPAN3
		SLC9A3R2
		THSD4
		SMS
		TOR3A
		ADAMTSL4
		MYH7
		UBQLN4
		PROCR
		GNB2
		CIB1
		DDAH1
		TNNT3
		EIF2B2
		DCTN3
		FLOT1
		ITFG1
		SERPINI1
		HSPA4L
		ACO1
		NUP43
		BAIAP2L1
		GLO1
		TPM1
		EPB41L2
		PICALM
		LAMP1
		SLC38A2
		SNX2
		PRPS1
		STC1
		TNNC2
		STAM
		YES1
		IL6ST
		NEDD8
		FSTL1
		LAMP2
		LRP11
		IGF1R
		IFITM3
		MAN1A1
		PSMG1
		EPHB4
		GRWD1
		SNRPG
		RRM1
		EEF1A2
		HLA-C
		MYL10
		VAMP8
		BMP2
		SEMA3B
		POR
		CSRP1
		ESD
		PCSK6
		CTGF
		CD55
		LDB3
		TMED4
		C1GALT1C1
		DCUN1D1
		PACSIN2
		FURIN
		CUTA
		RSU1
		FIP1L1
		POLR1C
		PLA2G15
		HEBP1
		RPL9
		ACBD3
		SMPDL3B
		CFL2
		OXCT1
		LANCL1
		UMPS
		ANXA6
		CAPN2
		NAA50
		LRPAP1
		PRPSAP1
		IGFBP2
		LZIC
		HYAL1
		TFAM
		RPL30
		ADAMTS1
		SORT1
		ADGB
		CD47
		RPS6
		L1CAM
		RPL31
		CPA4
		PCYOX1
		TGFBR3
