# Supplementary material for: Quantitative Proteomics for the Identification of Differentially Expressed Proteins in the Extracellular Vesicles of Cervical Cancer Cells
Source: Viruses. 2023 Mar 8;15(3):702. doi: 10.3390/v15030702 (PMC10051161; doi:10.3390/v15030702)
Supplement: Supplementary file 1 [file viruses-15-00702-s001.zip › S3 Top 100 proteins Vesiclepedia.xlsx]

## Sheet: Top 100 proteins Vesiclepedia
Position in top 100	Gene Symbol	Number of times identified	LFQ EVs HeLa01	LFQ EVs HeLa02	LFQ EVs HaCaT01	LFQ EVs HaCaT02
1	PDCD6IP	399	30.5113	31.2913	32.1654	31.4851
2	GAPDH	377	33.7963	34.4472	34.5812	34.7553
3	HSPA8	363	33.3435	33.8958	34.8899	35.0874
4	ACTB	350	36.0571	36.6608	36.5481	36.4342
5	ANXA2	337	32.004	32.9104	34.8344	35.5375
6	CD9	328	29.9293	30.8777	31.202	30.2235
7	PKM	327	33.2505	33.3159	33.7649	34.8255
8	HSP90AA1	327	34.3923	34.4599	34.546	35.3036
9	ENO1	327	33.6637	33.9261	34.2345	33.4155
10	ANXA5	313	30.5528	31.5544	31.3162	31.698
11	HSP90AB1	306	33.5538	33.7202	33.4853	34.3514
12	CD63	306	29.3323	29.5151	29.6272	28.897
13	YWHAZ	301	30.5596	32.0527	32.4012	33.083
14	YWHAE	300	29.8526	31.6133	31.451	32.243
15	EEF1A1	295	32.4559	32.6622	32.9457	34.4263
16	PGK1	291	31.4739	32.0061	31.7628	31.1556
17	CLTC	283	26.8714	27.0361	28.0308	29.5617
18	PPIA	278	31.3053	32.2288	32.4716	32.6867
19	SDCBP	277	30.7857	31.1447	33.3517	32.0174
20	ALDOA	275	32.3773	32.6947	32.8826	33.4721
21	EEF2	274	32.3288	32.5684	32.721	33.2296
22	ALB	274	not identified	not identified	not identified	not identified
23	TPI1	270	29.6569	30.456	30.8898	30.6239
24	VCP	269	30.235	30.7384	31.3406	31.6968
25	CFL1	268	32.3955	32.6307	32.4894	30.8667
26	MSN	266	29.3984	30.7416	30.2038	30.422
27	ATP1A1	266	32.1705	33.7006	31.5646	31.9639
28	PRDX1	263	31.9617	32.1099	31.9085	32.322
29	MYH9	262	29.8396	30.3442	30.6052	31.2271
30	EZR	262	31.5061	32.7733	32.7739	33.1476
31	CD81	262	26.6763	25.9664	27.2571	26.0578
32	ANXA6	260	29.527	28.1659	not identified	24.9228
33	FLOT1	259	24.5219	not identified	24.4228	not identified
34	YWHAB	258	27.9183	29.7065	29.6271	30.4954
35	LDHB	258	31.2909	32.6684	30.9853	32.2159
36	SLC3A2	257	34.2381	34.8531	34.4413	34.1742
37	GNB1	257	29.6311	30.7355	28.9117	27.558
38	PFN1	256	30.0157	30.1571	30.9109	31.3705
39	TSG101	255	27.5802	27.2414	28.0614	27.0461
40	YWHAQ	254	28.0528	28.5241	28.7057	29.4666
41	GNAI2	252	27.3766	28.1313	27.1619	26.3561
42	CLIC1	251	29.7704	29.456	29.9021	29.1181
43	ANXA1	251	29.783	30.6404	33.7789	34.977
44	ITGB1	250	30.2993	31.2885	32.2834	31.3629
45	LDHA	249	32.6206	33.1867	32.8485	33.8308
46	FASN	248	26.3644	26.1604	26.7798	26.5464
47	CDC42	248	27.4908	not identified	27.9166	23.0794
48	RAP1B	242	not identified	not identified	not identified	not identified
49	CCT2	242	31.2005	31.1709	31.243	30.4219
50	YWHAG	240	27.6744	29.5885	28.76	29.8266
51	GNB2	240	28.7308	25.8298	28.1199	not identified
52	ACTN4	240	30.4616	31.3999	31.406	32.4927
53	RAB5C	239	27.9282	28.5965	27.7729	28.6741
54	C3	239	33.3765	32.5291	32.7394	33.2546
55	RAB10	236	24.6205	26.4905	24.4624	26.0592
56	HIST1H4A	234	31.4212	32.491	33.7243	33.2117
57	KRT1	233	not identified	not identified	not identified	not identified
58	FN1	233	28.6998	29.8165	32.3679	33.3632
59	AHCY	233	29.0105	29.6201	28.8055	30.8772
60	A2M	232	not identified	24.1566	not identified	not identified
61	BSG	230	31.7443	33.0854	29.9541	29.7555
62	ACTN1	229	28.5284	29.3268	29.7571	30.6588
63	ANXA7	228	25.7906	26.6264	28.2522	29.0519
64	ACLY	228	25.9952	25.3818	24.7629	25.9425
65	HIST1H4B	227	not identified	not identified	not identified	not identified
66	GDI2	227	30.5385	30.8121	30.0029	30.147
67	FLNA	227	31.688	32.2557	33.2463	32.4273
68	UBA1	226	30.9714	31.056	31.1919	32.0069
69	GNAS	226	30.3213	30.9823	28.9906	28.3829
70	GSN	225	29.981	29.9577	31.9511	31.115
71	CCT4	225	30.756	30.2249	30.4629	29.913
72	RAN	222	30.327	31.0627	29.275	30.6519
73	PRDX2	222	29.6496	30.1106	29.8653	30.4252
74	RHOA	220	28.3098	27.8232	27.7763	27.1668
75	CCT3	220	31.2551	31.392	31.3552	30.9172
76	RAC1	219	not identified	not identified	not identified	not identified
77	LGALS3BP	219	37.0399	35.6601	36.6494	34.7353
78	TCP1	218	28.4705	28.2261	28.142	28.5778
79	KRT10	218	not identified	not identified	not identified	not identified
80	CAP1	218	28.7912	29.3759	29.1683	29.679
81	RAB7A	217	29.5746	30.7162	29.6736	30.3003
82	TUBB4B	216	32.7694	32.3783	32.8193	31.1084
83	HSPA5	215	32.1894	31.9683	32.2642	34.3233
84	IQGAP1	214	30.4544	31.0164	31.0048	31.5007
85	GPI	214	30.6235	31.2653	30.5377	31.1908
86	RALA	213	28.7348	29.6224	30.1746	29.7795
87	KPNB1	212	29.5299	30.1484	30.6713	31.3005
88	HIST1H4I	212	not identified	not identified	not identified	not identified
89	TFRC	211	31.3588	31.7936	29.5497	31.2365
90	EIF4A1	211	28.9616	28.699	29.3149	30.5858
91	HIST4H4	210	not identified	not identified	not identified	not identified
92	CCT8	210	31.3738	31.4093	31.2903	30.7576
93	TLN1	209	28.5862	28.9922	28.075	26.8586
94	HIST1H4K	209	not identified	not identified	not identified	not identified
95	HIST1H4H	209	not identified	not identified	not identified	not identified
96	CCT6A	209	30.592	30.7233	30.3761	30.1226
97	ANXA11	209	28.1575	28.6722	30.6394	30.8211
98	HIST1H4J	208	not identified	not identified	not identified	not identified
99	HIST1H4F	208	not identified	not identified	not identified	not identified
100	HIST1H4D	208	not identified	not identified	not identified	not identified
