# Supplementary material for: Quantitative Proteomics for the Identification of Differentially Expressed Proteins in the Extracellular Vesicles of Cervical Cancer Cells
Source: Viruses. 2023 Mar 8;15(3):702. doi: 10.3390/v15030702 (PMC10051161; doi:10.3390/v15030702)
Supplement: Supplementary file 1 [file viruses-15-00702-s001.zip › S4 Up and Down regulated proteins.xlsx]

## Sheet: Up- and down-regulated proteins
Gene names	Log2 (FC)	-Log10 (p-value)			Gene names	Log2 (FC)	-Log10 (p-value)			Gene names	Log2 (FC)	-Log10 (p-value)
PRSS56	11.3328	2.6054			MYL6	-1.00226	1.58183			CD55	6.78908	1.24604
ALPL	9.60382	2.98518			EIF3C	-1.00679	2.38733			SMOC1	6.41364	1.02857
STOM	9.58005	2.03126			PA2G4	-1.02159	1.34869			ANXA6	5.09879	1.19261
NPTX1	9.35146	2.01611			PPP1CA	-1.03251	1.35071			CTSF	4.81425	0.958517
ALPI	9.18524	2.09579			RCOR1	-1.04254	1.36227			PRSS23	4.51034	1.22944
SVEP1	8.92566	2.45794			BZW2	-1.0522	1.62937			ST3GAL1	4.44017	1.07088
LPL	8.59985	2.06121			PFN1	-1.05427	1.31637			LTBP4	4.11316	1.24207
MSLN	8.52243	2.59527			PBK	-1.0632	1.49301			SIL1	4.05335	1.11757
L1CAM	8.46284	2.98215			EFHD2	-1.07513	1.31821			BMP2	3.83917	1.2166
HTRA1	7.92294	1.83936			RBMX	-1.07583	1.84899			TGFBR3	3.78351	1.01063
VIM	7.71542	1.71043			ATP6V1A	-1.07857	1.36514			SORT1	3.78113	1.01384
FUCA2	7.69705	1.71761			PAK2	-1.08185	1.5637			HLA-B	3.7252	1.01851
MCAM	7.57733	2.1989			ACAA1	-1.10353	1.99599			ENG	3.70857	1.26571
CPA4	7.49639	1.55297			SF1	-1.10496	1.53115			MYLPF	3.63705	0.538025
CYR61	7.34023	2.83354			CIAPIN1	-1.12512	2.28631			UXS1	3.5905	0.823314
SEMA3B	7.24916	2.70113			DYNLL1	-1.13966	1.55989			TFPI	3.52609	0.830897
FSTL3	7.07007	1.82109			RUVBL2	-1.17161	1.61768			TPM1	3.38229	0.498428
HLA-A	6.74928	3.14274			ANP32B	-1.20516	1.39083			CHST11	3.22812	0.546175
SMARCA4	6.64079	2.10255			DNAJC3	-1.28143	1.41824			YES1	3.1452	0.86188
HLA-A	6.60827	2.0091			CDC5L	-1.29864	1.58808			ICAM1	3.12853	1.09774
PXDN	6.57669	1.99794			ADSS	-1.31531	1.32359			MYH1	3.0971	0.812337
PCOLCE2	6.41885	2.71567			LASP1	-1.34204	2.2518			IFITM3	3.06471	0.525406
CKB	5.95187	2.48295			SERPINB3	-1.34912	1.56702			FBLN5	3.02822	0.728275
CFD	5.78218	1.73279			MYL12A	-1.35112	1.44873			SLC38A2	2.9099	1.08659
S100A4	5.77497	1.84347			BICD2	-1.35693	2.51062			OAF	2.88052	0.694593
ALPP	5.76626	2.37621			HSPA8	-1.36898	1.36687			PPT1	2.84246	0.990242
C4A	5.70101	1.50257			THUMPD1	-1.37091	1.68062			ATP6AP2	2.81916	0.40461
METRNL	5.66998	2.72912			ALYREF	-1.38533	2.12774			EPB41L2	2.75536	0.733492
BST2	5.62091	1.52351			GMPS	-1.38806	1.52938			PLA2G15	2.73419	0.825548
CPVL	5.61219	2.2786			SUGT1	-1.43736	1.6507			NUDT9	2.71446	1.28108
NNMT	5.60648	2.24853			NPC2	-1.44613	1.30722			RARRES2	2.64522	1.12747
GDF15	5.51554	2.54745			KHDRBS1	-1.46191	1.39753			LOXL2	2.62778	1.22015
BASP1	5.50906	1.55484			HSPA1A	-1.46949	2.78924			HLA-A	2.62767	0.529438
COL5A1	5.28809	1.8942			HNRNPL	-1.4913	1.59759			LAMB1	2.61896	0.884252
ADAMTSL4	5.2488	2.87428			PCNA	-1.50206	2.08077			THSD4	2.60046	0.570523
GSTM3	5.05955	3.20718			ARCN1	-1.51585	1.68074			BSG	2.56006	1.19715
BMP6	4.87672	2.37856			KIAA1522	-1.53537	1.31352			GXYLT1	2.53738	0.951716
FBLN1	4.85435	1.97308			PKP2	-1.54338	1.81289			ST3GAL4	2.43856	1.13035
ADAMTS1	4.75528	1.5048			TXN	-1.57063	2.71248			NDFIP2	2.41528	1.08376
HSPG2	4.73967	1.8706			ITGA5	-1.58461	1.43032			LAMA5	2.41246	0.948271
SLC39A10	4.70595	1.92774			GCLM	-1.58681	1.30836			IL6	2.39166	0.614224
VTN	4.62865	1.48387			COPG1	-1.59467	1.38812			GFPT2	2.38815	0.642899
VASN	4.48558	2.25105			ATL2	-1.60076	2.65123			HSPA13	2.38578	1.29509
PROS1	4.40372	3.09996			PSMD4	-1.60501	1.35592			ADGB	2.35069	0.311376
LDLR	4.39757	2.42776			HNRNPK	-1.6522	1.6813			HSPA4L	2.34509	0.990341
CPE	4.22581	1.59351			RBM14	-1.66035	1.80816			CFL2	2.34276	0.58313
CTSZ	4.16106	3.35814			PFDN5	-1.69161	1.30917			GNB2	2.34211	0.242628
ACP1	4.15903	2.91873			LMNA	-1.70118	1.5393			HLA-C	2.32962	0.624991
CLU	4.09484	1.7091			TPM3	-1.71227	1.95459			PLOD1	2.30984	0.975828
GAA	4.07402	1.42338			EWSR1	-1.72751	1.30513			SLC16A1	2.30263	0.833873
CALD1	4.05813	1.60102			DUT	-1.76631	1.32192			CD47	2.28857	0.289317
TTC13	3.9611	2.65211			NRP2	-1.77021	1.49689			MAN1A1	2.21088	0.606307
IFI30	3.87874	1.56919			PYCARD	-1.80196	1.62734			GLB1	2.19973	1.1031
PAM	3.78549	1.9822			TXNDC17	-1.84426	2.16702			CKM	2.19521	0.640497
STC2	3.72975	1.62624			GPRC5A	-1.86391	1.95704			IGFBP2	2.16709	0.34037
MAN2A2	3.67785	1.34184			MCM6	-1.86642	1.62423			MYH7	2.16122	0.680351
MGAT5	3.66656	1.64019			SFPQ	-1.91754	1.72765			MPZL1	2.14066	0.993413
GPR126	3.62879	1.48953			SRSF9	-1.9379	1.32781			UBAP2	2.09422	0.66485
FTH1	3.42627	1.51943			RRBP1	-1.95307	1.40715			EXTL2	2.08519	0.584392
MFAP5	3.42549	2.78772			HNRNPU	-1.98268	1.37812			TGFB1	2.04524	0.770166
NDFIP1	3.42108	3.35918			CFH	-1.98272	1.30528			CSRP1	2.01322	0.707007
ANTXR1	3.3868	1.52761			ATXN2L	-2.037	2.2388			LRP11	2.01239	0.77798
CRTAP	3.38323	2.18968			LMNB1	-2.09508	1.86582			TOR3A	2.00887	0.430918
CLMP	3.33109	1.59907			CEP295	-2.10645	1.33183			GBA	1.98407	1.14534
IGSF8	3.19215	1.9896			TXNL1	-2.16638	1.60845			RP2	1.96736	1.16012
MET	3.13162	2.11102			TCEB1	-2.19443	1.31874			GNB1	1.94842	0.808431
GCNT2	3.06365	2.15981			LIMA1	-2.20937	2.05438			EPHA2	1.90699	1.06022
GALNT6	3.04637	1.90346			PDLIM1	-2.21167	2.66758			PLD3	1.88804	0.357655
PPT2	3.04076	1.75162			TMEM132A	-2.23418	1.54582			GINS2	1.88263	0.777879
COL6A1	3.01676	1.98245			DDRGK1	-2.25315	1.85883			PLOD2	1.83596	1.15915
RPL21	3.01329	1.42147			TNKS1BP1	-2.26326	1.4005			ATF6B	1.83204	0.564053
IGF2R	2.97834	1.34304			CNDP2	-2.28024	1.35917			ATP6AP1	1.81752	0.648858
AKR1B1	2.94218	1.94634			TCERG1	-2.29598	1.87374			HEBP1	1.81153	0.490295
CTGF	2.91897	2.009			DPYSL3	-2.30678	1.84219			ENO3	1.81067	0.90766
B4GALT1	2.87691	1.49766			NAA10	-2.31446	1.35186			MYL1	1.80348	0.598367
PLXNB2	2.78939	1.87527			ANXA11	-2.31544	1.86628			NDRG1	1.7856	0.41759
CXADR	2.77848	1.44021			DBNL	-2.32482	2.53211			B4GAT1	1.75687	1.26419
NOTUM	2.7693	1.86403			MAVS	-2.36097	1.3968			AGRN	1.71447	0.795565
LEPRE1	2.72121	1.88703			NASP	-2.36493	2.28906			ATP2B1	1.70732	1.17734
GLG1	2.64229	1.86495			SUPT6H	-2.39164	2.28854			SERPINI1	1.66975	0.520866
PSAP	2.58223	1.42315			MARS	-2.39656	1.73274			ST3GAL2	1.65445	1.0386
IGFBP4	2.56543	1.5483			DYNC1I2	-2.40135	1.55496			GOLM1	1.63079	1.14878
ASAH1	2.53982	1.55351			AIP	-2.4037	1.8158			CD59	1.62755	0.553239
TIMP1	2.4866	1.46153			GPRC5B	-2.40401	1.3189			BAG2	1.61647	0.590628
SQSTM1	2.363	2.58671			LRRC8A	-2.47314	1.33717			NUCB2	1.55515	0.637173
NPTXR	2.31704	1.58496			CYSRT1	-2.51667	1.47034			C1S	1.54191	1.27639
B3GAT3	2.31621	1.53534			SPARC	-2.54371	1.41808			SCPEP1	1.53816	0.655315
GALNT2	2.28406	1.95783			CTNNBL1	-2.63266	2.01869			ECEL1	1.51533	1.11525
APP	2.12781	2.23988			HSPBP1	-2.65595	1.40047			NEU1	1.50532	1.13261
GNAI3	1.9669	1.31831			GALE	-2.67913	1.65523			COL4A1	1.45104	0.513708
GNAS	1.96506	1.31485			RMDN1	-2.70248	1.71824			UGP2	1.43586	0.923426
IGF1R	1.96414	1.8699			ANXA2	-2.72876	1.38247			DAG1	1.41982	1.05748
PLBD2	1.95976	1.41727			GAS6	-2.73403	1.64857			COL12A1	1.40759	0.499029
GRN	1.95683	1.86617			GPRC5C	-2.7372	2.68909			ASS1	1.40396	1.29092
TIMP2	1.93559	1.72583			DKK3	-2.76463	1.98361			CD97	1.38174	1.03286
PHGDH	1.83845	1.50593			ANP32E	-2.80534	1.60136			AXL	1.38166	1.21648
PVR	1.83537	1.42192			RPS15	-2.82958	1.52231			EFEMP1	1.3651	0.607309
HLA-C	1.82656	1.74595			OPA1	-2.88149	1.39522			SLC2A1	1.35508	0.750861
PRCP	1.82637	1.59186			PPP1R7	-2.8892	1.75449			TOR1B	1.34663	0.54842
ATP1B3	1.72759	1.53905			TCEA1	-2.89633	1.95853			CHST12	1.32697	0.454979
PAICS	1.63106	2.30265			TAX1BP3	-2.89889	2.06902			IL1RAP	1.3257	0.687677
NUCB1	1.46754	1.87456			EPB41L1	-2.91325	1.30402			TLN1	1.32239	0.756312
TNFSF9	1.44353	2.00544			STX4	-2.9698	2.85534			PPAT	1.32215	1.14662
PLXNA1	1.34572	1.94328			PSMD1	-2.9875	1.51775			LAMC1	1.31772	0.584262
KIRREL	1.30309	1.54221			CLIP1	-2.9971	1.58923			B4GALT4	1.31054	0.528392
B4GALT3	1.30065	1.41361			ARHGDIB	-3.06923	1.46836			TWSG1	1.27691	0.725415
PTPRF	1.20355	1.82254			EIF4H	-3.1086	1.72666			IFNGR1	1.27607	0.837237
PGM1	1.17186	1.83977			DARS	-3.14482	1.62158			PDCD5	1.2589	1.04103
OLR1	1.14533	4.01183			PKP3	-3.18084	2.21994			SERPINE2	1.25023	0.584014
CD46	1.0945	1.34814			CHMP6	-3.19975	2.91644			TUBB	1.23967	0.284405
TGM2	1.00959	1.55742			LAD1	-3.24076	1.8959			ADAM9	1.23164	0.542622
					PCBP2	-3.24974	1.9745			SLC16A3	1.22464	0.851131
					MKI67	-3.2993	1.8099			ARG1	1.21293	1.06463
					EFNB1	-3.33365	2.00057			ZNF638	1.19772	0.653725
					S100A10	-3.33514	1.71841			IGFBP7	1.18364	0.729623
					PMM2	-3.37226	1.68542			TFRC	1.1831	0.512467
					MFI2	-3.38058	2.36119			VAT1	1.17858	0.96072
					S100A16	-3.38479	1.57638			CTSA	1.17516	0.524257
					BAX	-3.40032	1.54821			LTBP1	1.17155	0.358112
					DDR1	-3.42663	1.33207			ATP1A1	1.17135	0.558064
					PBDC1	-3.45378	1.54238			HBB	1.1699	1.09421
					TJP1	-3.45529	1.50914			NAAA	1.16539	0.411335
					SEPT8	-3.52066	2.07232			NAGLU	1.16261	0.710583
					TYMP	-3.52106	1.49858			VAMP8	1.15475	0.441235
					FAT2	-3.52691	4.33605			CDH2	1.13764	0.935625
					MAL2	-3.5407	1.4248			TMEM2	1.13212	1.02769
					PTK7	-3.55368	1.88017			GNPTG	1.10946	0.92982
					SFN	-3.56288	1.35362			MFGE8	1.10772	1.02986
					CXCL1	-3.59491	1.57099			DNAJB11	1.10738	0.462215
					ANO1	-3.59621	1.57564			TIGAR	1.10435	0.347748
					HGS	-3.60433	1.47047			IDI1	1.08976	0.452627
					FN1	-3.60736	1.39359			RDX	1.0868	0.477136
					CDH13	-3.60941	1.52834			MANBA	1.08664	0.910059
					VPS4B	-3.614	2.51648			DCTN3	1.05819	0.443367
					ANP32A	-3.67454	1.66089			PGP	1.0221	0.436756
					COL16A1	-3.71071	1.70217			GNAI2	0.994923	0.671047
					COASY	-3.79224	1.3267			ECHDC1	0.989289	1.44088
					PYGB	-3.81646	1.64016			EPS15	0.97428	0.432452
					SERPINB13	-3.82705	3.32214			RPL14	0.97205	1.00876
					ECM1	-3.86106	1.68289			GNS	0.968465	0.699662
					CRKL	-3.92551	1.78887			CHST3	0.964699	1.05486
					OCIAD1	-4.00069	1.30723			TSKU	0.95625	0.295111
					SYPL1	-4.00396	1.90444			TXNRD1	0.945138	0.751907
					SOD2	-4.03027	1.52476			CHID1	0.940088	0.518984
					EIF2S2	-4.07199	1.82572			QSOX2	0.93567	0.57666
					CTNNB1	-4.08196	1.96434			APLP2	0.927877	0.895201
					AHNAK	-4.11483	1.50919			BMP1	0.91912	1.92269
					PVRL1	-4.13899	1.47858			AZGP1	0.91777	0.693854
					ANXA1	-4.16628	1.52479			B3GNT2	0.913686	0.475395
					TMOD3	-4.17717	2.01051			NEDD8	0.912917	0.22214
					TRIM29	-4.19035	1.7498			SDF4	0.898602	1.00937
					NID2	-4.2016	2.16689			CPZ	0.892583	0.30536
					UGDH	-4.24665	2.33758			HLA-A	0.888489	0.778696
					CDH1	-4.32596	2.00893			GRWD1	0.887881	0.622718
					MMP14	-4.33173	2.52809			LIPA	0.88512	0.376912
					RBBP4	-4.34063	1.37395			PDXK	0.884938	1.35146
					HSD17B12	-4.36748	1.70183			PTPRS	0.884029	0.464833
					AHNAK2	-4.3823	1.60317			OS9	0.870663	1.67686
					SCGB1A1	-4.39456	2.2408			ATP1B1	0.868423	0.750104
					FAM129A	-4.5492	2.94484			PTGFRN	0.852686	0.434457
					PROM2	-4.55135	1.96529			GGH	0.851624	0.26089
					CD70	-4.59064	2.00907			RPS16	0.850618	0.44737
					KCTD12	-4.60211	1.95213			TPP1	0.849417	0.382931
					EPS8L2	-4.64281	2.31934			CFL1	0.83502	0.381353
					SULF2	-4.6633	2.19448			HEXB	0.826978	0.829012
					MMP13	-4.7299	1.53553			COL4A2	0.823584	0.534515
					AKR1C2	-4.74899	1.65179			ASNA1	0.8225	0.57724
					GALNT5	-4.77564	2.44576			ITGAV	0.820354	0.422099
					LMNB2	-4.88418	2.495			PLIN3	0.813281	0.787968
					CLDN1	-5.00485	2.60399			CTSL	0.811809	0.496792
					TJP2	-5.0933	2.1659			GM2A	0.802402	0.391359
					HIST1H1B	-5.11837	1.89083			ITFG3	0.802226	1.79489
					ITGA6	-5.17906	2.16977			RPS2	0.77993	0.810558
					CDH3	-5.2893	2.85206			ETF1	0.778546	0.494713
					SERPINB2	-5.33	1.40163			MAN1B1	0.775746	1.71287
					ANXA8L2	-5.35248	2.05017			ZYX	0.766797	1.76379
					CD109	-5.36264	2.1378			LGALS1	0.761556	1.27656
					INHBA	-5.48598	1.58594			S100A9	0.761383	1.17766
					TGFBI	-5.51206	1.52467			PPME1	0.761381	0.893806
					ANXA4	-5.58758	1.93378			USP14	0.756576	0.870062
					CKMT1A	-5.62282	1.72256			SPATA7	0.750245	0.500132
					EPCAM	-5.63612	1.31314			HRAS	0.748715	0.343224
					DSG3	-5.75677	2.64131			SARS	0.74306	0.648441
					MYOF	-5.76505	1.34226			HINT1	0.739233	0.422986
					MMP1	-5.83174	1.51283			PNP	0.737126	0.916757
					CA2	-5.86075	2.15949			GNA13	0.731975	0.173787
					S100A2	-5.86267	1.93213			RAN	0.731431	0.34905
					ALCAM	-5.91153	2.80227			CD58	0.729196	0.567691
					DSC3	-5.93809	1.81269			TNPO1	0.729126	0.154924
					PTRF	-6.28545	3.60972			HNRNPH3	0.727606	0.11664
					SERPINB5	-6.3099	1.70876			COL7A1	0.72351	0.299114
					ALDH1A3	-6.6132	2.54701			AKR1A1	0.721311	1.24781
					COL17A1	-6.61963	1.92945			GLA	0.720774	0.359377
					MMP2	-6.70331	1.63519			SERPINE1	0.71095	0.37968
					S100A14	-6.80281	3.73256			RPL23	0.68958	0.389669
					UQCRC2	-6.81077	1.46236			CLN5	0.687467	1.03084
					SPINT1	-6.8588	2.4236			CTSC	0.682927	0.597043
					LSR	-6.94137	2.83478			PTPRK	0.681969	0.355011
					IGFBP3	-7.04286	1.88498			XYLT2	0.662658	0.237188
					LCN2	-7.05961	2.39068			UBE2M	0.658167	0.646823
					LAMA3	-7.21092	2.03922			LGALS3BP	0.657619	0.198382
					KLK10	-7.21109	2.14904			KRAS	0.655883	0.283459
					PLAU	-7.33091	2.41682			CTPS1	0.655153	1.12718
					IGFBP6	-7.46412	1.65713			PVRL2	0.638831	0.495083
					PCSK5	-7.57507	1.85467			ADAM15	0.632268	0.126308
					LAMC2	-7.74363	1.59303			PSMD5	0.630466	0.451254
					S100A6	-7.83021	2.21654			SLC1A4	0.629622	0.934065
					LAMB3	-7.86476	2.0324			RPL13A	0.616843	1.03666
					TACSTD2	-8.51892	2.29301			SLC39A14	0.614397	0.452876
					CTSH	-8.88941	2.17896			FJX1	0.61035	0.0784041
					ITGB4	-9.07305	1.91601			TUBB4B	0.609958	0.252672
										CCT7	0.60868	0.862866
										CREG1	0.608029	1.37984
										FDPS	0.604708	0.349827
										GDI2	0.600399	1.21914
										RRAS	0.596577	0.483537
										RHOA	0.594964	0.574145
										HYOU1	0.584531	0.294227
										MAN2B1	0.57963	0.246282
										ECE1	0.575728	0.93284
										ALDH9A1	0.575349	0.365607
										GTF2E1	0.56572	0.198103
										MDH1	0.560904	0.551932
										PACSIN3	0.557149	0.385953
										TUBA1B	0.553649	0.154355
										RTCB	0.551024	0.768499
										OLFML2A	0.544724	0.224034
										LGMN	0.5439	0.297836
										SLC29A1	0.540428	0.682315
										FLII	0.531691	0.421319
										HTATIP2	0.527424	0.353583
										EXT2	0.524902	0.299912
										NUMA1	0.522141	0.26336
										CLIC4	0.512388	0.642489
										UBE2K	0.507745	1.20701
										FSCN1	0.503574	0.678524
										CFB	0.502741	0.425255
										RPL4	0.498914	0.377265
										EFNA1	0.493597	0.657386
										IST1	0.493534	0.226442
										F11R	0.477999	0.21148
										QSOX1	0.477487	0.449297
										LAMB2	0.477306	0.335428
										PEBP1	0.472304	1.67344
										RPL13	0.470543	0.792989
										CTTN	0.46676	0.54457
										PLAT	0.463846	0.382905
										RPL7	0.461344	1.12885
										PPP2R4	0.458012	0.615755
										CHST14	0.455919	0.286212
										CHMP2A	0.454576	0.441908
										SLC38A5	0.451629	0.193397
										COL18A1	0.450589	0.487216
										HEXA	0.448617	0.332236
										CBR1	0.440481	1.39955
										DCD	0.439046	0.259657
										APRT	0.438835	0.287332
										RPL12	0.434332	0.738409
										TARS	0.421571	0.292156
										ARF1	0.414635	0.487488
										CCT6A	0.408309	0.984899
										CNP	0.406091	0.413524
										PRDX6	0.400249	1.68432
										NRP1	0.389725	0.788516
										PDIA6	0.385629	0.145604
										MYO1E	0.379889	0.234927
										APIP	0.379454	0.207251
										LDHB	0.379074	0.141898
										PDCD6	0.373673	0.190914
										SNAP23	0.371855	0.141901
										CTSD	0.36824	0.164787
										DNM2	0.367798	0.755838
										CCT8	0.367572	0.519444
										PCMT1	0.361451	0.628019
										PLS1	0.356745	1.09032
										EHD1	0.356297	0.885034
										RPS9	0.354875	1.24056
										CCT2	0.353276	0.318374
										LYAR	0.346452	0.420471
										DSC1	0.33862	0.255922
										PARVA	0.338187	0.955032
										ACLY	0.335763	0.178062
										CBX1	0.327355	0.180436
										S100A7	0.326688	0.569569
										RPS8	0.312896	0.378148
										LSM4	0.307101	0.120516
										CDC37	0.306375	0.553933
										PABPC4	0.305961	0.116848
										CCT4	0.302477	0.290981
										LMAN2	0.302079	0.204471
										RAB10	0.294733	0.0794187
										RPLP0	0.289743	0.136132
										ITGB5	0.286637	1.11837
										PGK1	0.280777	0.25281
										DNAH8	0.280629	0.136724
										GNA11	0.279171	1.07303
										TPST1	0.270127	0.240329
										STRAP	0.248701	0.57091
										TES	0.248078	1.31028
										ADSL	0.24065	0.429138
										HMGCS1	0.238344	0.409793
										SLC3A2	0.237843	0.258353
										MGAT1	0.237175	0.171138
										NAPRT	0.232201	0.0393467
										ARF4	0.227734	0.0767426
										MICALL1	0.21359	0.383812
										MCM7	0.210997	0.408904
										NUDT5	0.21013	0.146871
										RPL28	0.208674	0.415505
										CCDC22	0.205832	0.108176
										NAA50	0.19738	0.0667434
										CASP14	0.197174	0.126355
										ADAM10	0.194476	0.131367
										PAFAH1B3	0.193634	0.288533
										CCT3	0.187401	0.301157
										BLVRB	0.187357	0.145091
										SEPT11	0.183801	0.404031
										PITPNB	0.180468	0.200544
										RPS20	0.179264	0.0905954
										RPL7A	0.174891	0.350832
										PLEC	0.173709	0.0852418
										ATXN10	0.173351	0.280324
										CD63	0.161586	0.149025
										AARS	0.161576	0.269866
										ENAH	0.160019	0.134855
										RAB7A	0.158474	0.0807102
										PPIH	0.151569	0.0662629
										CEP63	0.150122	0.0235669
										AK1	0.149216	0.125357
										EIF3K	0.147682	0.042133
										LMAN1	0.146569	0.0960079
										THOP1	0.143039	0.193749
										ADAM17	0.141642	0.0722225
										GLOD4	0.13833	0.0882851
										CCNB1	0.137752	0.071097
										ST13	0.137489	0.438529
										CHPF	0.13471	0.0893679
										PIGS	0.132019	0.055798
										APOA1BP	0.129211	0.0469752
										RPL27	0.126806	0.095672
										GFPT1	0.122545	0.0522309
										IGBP1	0.122361	0.140811
										RPL18	0.117049	0.377129
										RPL17	0.1166	0.206452
										PARK7	0.114724	0.323857
										CNN2	0.108585	0.0604987
										SEC31A	0.106318	0.114885
										CCT5	0.105819	0.121534
										CLIC1	0.103106	0.0809721
										LRRC57	0.101974	0.316551
										CAB39	0.099452	0.0562143
										DSG1	0.0976868	0.129237
										TMED1	0.0964928	0.0237246
										DNAJC7	0.0958872	0.375468
										NIT2	0.0956039	0.225856
										TSPAN14	0.0949631	0.0298414
										FAM3C	0.0837307	0.0627178
										COPS4	0.0831871	0.115999
										GPI	0.0801439	0.0569176
										MYO1C	0.0789299	0.0331543
										ACTR1B	0.0771227	0.0336161
										RPL18A	0.0770359	0.01863
										EDF1	0.0721359	0.0808675
										RPS3	0.0713482	0.0418174
										RPS5	0.0621099	0.0422548
										RPL26	0.0580235	0.0812209
										CTSB	0.0565786	0.0271923
										TPR	0.0562553	0.0255372
										TPD52	0.0553732	0.0478101
										C1R	0.0551186	0.0258628
										DRG1	0.0533485	0.017491
										UBA6	0.0497723	0.0231701
										SEC22B	0.0483418	0.0845406
										RAB5C	0.0388832	0.0217972
										LYPLA2	0.0361185	0.0323636
										GSS	0.0354748	0.0221556
										TNC	0.0335331	0.0291765
										RPS4X	0.0284853	0.0186832
										MUC4	0.0166569	0.00616403
										RPL8	0.0137262	0.0086989
										RPS14	0.00999832	0.00471235
										COTL1	0.00772476	0.00354087
										SPAG9	0.00618267	0.00227055
										RPS12	0.00299168	0.00168963
										TCP1	-0.0115614	0.0144414
										GRHPR	-0.0116796	0.00583433
										SORD	-0.0132656	0.00755227
										CSTB	-0.01406	0.0235344
										LTBP3	-0.0141649	0.0060925
										SERPINB6	-0.0160255	0.0132578
										FAM49B	-0.0184336	0.0172581
										VPS37B	-0.0219812	0.00663335
										SEPT2	-0.0228605	0.0685295
										DDX1	-0.0285902	0.00320845
										SCAMP3	-0.0286398	0.00780888
										ENO1	-0.0300865	0.0220095
										STX6	-0.0304384	0.0130488
										GLT8D1	-0.0362148	0.00501508
										FKBP4	-0.0415621	0.03672
										C3	-0.0442448	0.0282464
										ACTA1	-0.0474939	0.0194309
										TPP2	-0.0537176	0.0250435
										RAP1GDS1	-0.054245	0.0207899
										NME1	-0.0630817	0.0332411
										RPS18	-0.0658169	0.0176429
										SNRPD3	-0.0706358	0.0443543
										HSPA4	-0.0708065	0.0342443
										GNG12	-0.0764437	0.067493
										PRDX1	-0.079442	0.123636
										FLOT2	-0.0840244	0.0617236
										CLSTN1	-0.0893602	0.0499379
										RAB6A	-0.0894794	0.0303902
										OXSR1	-0.0917501	0.0563466
										PPP5C	-0.0930271	0.0180739
										B2M	-0.0948076	0.0529564
										RPS19	-0.103291	0.0483695
										UBXN1	-0.11341	0.0344142
										CRK	-0.115042	0.312381
										YARS	-0.115422	0.0635729
										RPS13	-0.118004	0.061492
										GOLGA7	-0.124087	0.0985577
										WARS	-0.12563	0.154559
										CDK1	-0.130176	0.0821102
										ACTB	-0.132236	0.149481
										NLN	-0.134793	0.128068
										DCTN1	-0.136595	0.115378
										RPL10A	-0.138898	0.182463
										TSG101	-0.142949	0.0891633
										USO1	-0.144361	0.431883
										XPNPEP1	-0.144751	0.111441
										AASDHPPT	-0.145202	0.0451896
										IDH1	-0.147572	0.37092
										PSPH	-0.147581	0.139881
										COPS6	-0.151467	0.797402
										PAF1	-0.155159	0.187938
										VTA1	-0.162815	0.204557
										RHOG	-0.162826	0.114028
										CD44	-0.166537	0.0538905
										SH3GL1	-0.167926	0.0981199
										DDX17	-0.168522	0.415505
										STUB1	-0.175293	0.230225
										CAPZA2	-0.175871	0.284764
										PCNP	-0.176794	0.224898
										PFAS	-0.179358	0.218159
										NUDC	-0.182961	0.533497
										BUB3	-0.185385	0.430933
										PPM1A	-0.186564	0.498086
										XRCC5	-0.187444	0.185701
										IPO4	-0.187519	0.0382453
										AP2B1	-0.198316	0.126428
										MGAT2	-0.202102	0.293345
										EIF4B	-0.205069	0.616069
										EEF1G	-0.2061	0.703172
										PDCD10	-0.206435	0.204933
										EIF2S1	-0.208272	0.251273
										EEF1D	-0.217355	0.130588
										MAPK1	-0.234822	0.365319
										HARS	-0.240461	0.177574
										MSN	-0.242945	0.121939
										DSP	-0.244857	0.64532
										RPL19	-0.245371	0.138699
										calm1a	-0.246414	0.156683
										KHSRP	-0.247148	0.141119
										B3GNT9	-0.252005	0.195462
										GIPC1	-0.25213	0.163637
										SNX1	-0.252319	0.536606
										PSME3	-0.254351	0.351928
										EIF3I	-0.259184	2.19
										RBM25	-0.260806	0.106527
										CD276	-0.260866	0.133725
										PRDX2	-0.26519	0.267057
										CORO1C	-0.269441	0.172969
										BAG3	-0.272409	0.219309
										PAFAH1B2	-0.278674	0.0618826
										TPM4	-0.281166	0.115371
										HSP90AB1	-0.281342	0.230061
										RPS3A	-0.281963	0.213795
										OLFM4	-0.283179	0.111516
										PSMB3	-0.285974	0.0945732
										ADK	-0.291262	1.0967
										DFFA	-0.29181	0.132673
										LTA4H	-0.293379	0.282185
										HIBCH	-0.293509	0.131528
										PSMB2	-0.297112	0.168763
										EIF2S3L	-0.297706	0.131712
										DBI	-0.298513	0.432157
										AGFG1	-0.300218	0.201648
										MGAT4B	-0.306595	0.150269
										ARRDC1	-0.30902	1.01711
										CD9	-0.309301	0.158417
										RPL11	-0.310491	0.29361
										SLC7A5	-0.310687	0.126647
										EIF3G	-0.316543	0.263278
										SNX5	-0.318141	0.321241
										S100A11	-0.320838	0.123248
										ACAT2	-0.322624	0.276863
										UCHL5	-0.323027	0.287576
										PPP1CB	-0.324071	0.438168
										DYNLRB1	-0.327582	0.474707
										BCAM	-0.332209	0.234444
										ACTL6A	-0.334684	0.540074
										CD81	-0.336147	0.169311
										CAP1	-0.340055	0.324768
										TAGLN2	-0.344215	0.3513
										FUBP1	-0.355067	1.40265
										TIMM13	-0.359163	0.10036
										ALDOC	-0.359486	0.19469
										COPS5	-0.360468	0.291363
										PGD	-0.361798	0.927852
										COPS7A	-0.362627	0.89001
										DNM1L	-0.367666	0.237308
										RPS23	-0.368279	0.0983312
										PSPC1	-0.368289	0.52799
										HPRT1	-0.370763	0.611955
										PRRC2C	-0.377155	0.239117
										EIF3F	-0.378118	0.290356
										DCTN2	-0.378287	0.328533
										AP2A1	-0.384758	0.297973
										SCRIB	-0.385734	0.155177
										SLC1A5	-0.387017	0.269722
										CAPZB	-0.387044	0.669878
										PPP2R1A	-0.390273	2.40701
										TRAP1	-0.398916	0.103425
										FASN	-0.400701	0.911304
										JUP	-0.401485	0.44648
										HNRNPH1	-0.401658	0.10561
										ACTR2B	-0.401871	0.660867
										EIF3E	-0.402493	0.695537
										IPO7	-0.412497	0.0871581
										CPSF7	-0.415686	0.506086
										ME1	-0.416489	0.557683
										OLA1	-0.417924	0.37462
										UCHL3	-0.419763	0.437667
										RAB1B	-0.425635	0.208212
										EIF2B1	-0.426401	0.409577
										TUFM	-0.435899	0.265543
										LDHA	-0.436016	0.282135
										CXCL8	-0.439174	0.246474
										RAD23B	-0.440787	0.245906
										PPA1	-0.444991	0.936453
										EGFR	-0.448502	0.353092
										STMN1	-0.450246	0.308929
										UBE2N	-0.450262	0.418755
										RPL23A	-0.453215	0.252994
										ANXA5	-0.453506	0.312864
										PSAT1	-0.465065	0.427247
										PPP2R2A	-0.465365	1.13497
										RPSA	-0.468074	0.562532
										DNAJA1	-0.469866	0.301166
										DSG2	-0.472096	0.391358
										PSMB5	-0.473236	0.199592
										HSPH1	-0.478255	0.610548
										NAPA	-0.479593	0.600017
										UGGT1	-0.481057	0.177606
										KPNA4	-0.482335	1.24126
										RAP2B	-0.483838	0.320377
										SEC23A	-0.485766	0.193477
										TTC1	-0.488257	0.431473
										GPS1	-0.491103	0.165825
										ATIC	-0.491402	0.905351
										ARPC2	-0.492817	0.494852
										SEPT7	-0.493811	0.829793
										FAM129B	-0.497634	0.490562
										HSP90AA1	-0.498709	0.494783
										TFG	-0.498934	0.276582
										CLINT1	-0.501426	1.13383
										EPHX1	-0.50153	0.117663
										FKBP1A	-0.502998	0.477551
										HNRNPAB	-0.503811	0.280427
										DIAPH1	-0.503996	0.729512
										KPNA2	-0.50569	0.487256
										HNRNPDL	-0.50831	0.54023
										PDLIM5	-0.509828	0.519835
										NAP1L4	-0.511947	0.435338
										NPC1	-0.512967	0.350226
										NAA15	-0.515921	1.89904
										DNAJB1	-0.517178	0.591435
										IQGAP1	-0.517331	0.520751
										MRPL12	-0.517823	0.133976
										HSP90B1	-0.519315	0.181015
										B4GALT5	-0.519595	0.222203
										STX7	-0.520667	0.169446
										NACA	-0.522693	0.70905
										PLOD3	-0.524891	1.07424
										AHCY	-0.526073	0.171168
										EEF2	-0.526697	0.69497
										NME2	-0.527902	0.246031
										PSME2	-0.530681	0.380555
										PTBP1	-0.531964	0.46417
										EIF3B	-0.532661	0.355197
										ILF2	-0.532877	0.573637
										MPZL2	-0.535088	0.758887
										SMARCE1	-0.536454	0.233764
										RCC1	-0.537653	1.45982
										RAB2A	-0.537802	0.240028
										NCSTN	-0.538804	0.272779
										RPS26	-0.538977	0.11385
										NANS	-0.542713	1.68468
										NAMPT	-0.543763	0.904144
										STAT1	-0.544845	0.891614
										GAPDH	-0.546452	0.608629
										VASP	-0.548298	0.499447
										WDR1	-0.550306	0.224066
										NOLC1	-0.555053	0.105414
										CAPZA1	-0.555892	1.01044
										GSTK1	-0.557177	0.170528
										PURA	-0.563479	0.220153
										XRCC6	-0.565261	0.45934
										RPL6	-0.567363	0.418318
										TBCA	-0.567416	0.834303
										RAB8A	-0.567525	0.264906
										EIF6	-0.568101	0.631759
										AKR7A2	-0.571862	0.193774
										CST3	-0.571965	0.374633
										RPS17	-0.573329	0.763629
										EPRS	-0.573695	0.365317
										TMED9	-0.578545	1.03194
										NPM1	-0.583744	0.309128
										UBA1	-0.585728	0.538985
										PGAM1	-0.589835	0.438613
										PABPC1	-0.592007	0.538527
										SUMO2	-0.593059	0.626879
										RPS25	-0.593649	0.229425
										CPNE1	-0.594388	0.189054
										HDAC1	-0.594767	0.665824
										SCYL2	-0.596004	0.560632
										TWF1	-0.603312	0.516372
										VCL	-0.606548	0.235458
										NUDT21	-0.606684	1.20117
										PSMC2	-0.609023	0.582535
										GSTO1	-0.61012	0.833549
										RPLP1	-0.613291	0.0735948
										TSN	-0.613441	0.403256
										CACYBP	-0.619381	0.735128
										HNRNPD	-0.619668	0.763606
										POTEE	-0.63187	1.44765
										ADRM1	-0.633635	0.576782
										VAPA	-0.634138	0.27115
										ZFR	-0.634173	0.566397
										CDC42	-0.637042	0.0580354
										ALDOA	-0.641315	0.708969
										ACADVL	-0.642189	0.169722
										SF3B1	-0.642339	0.539775
										GPC1	-0.643702	0.453065
										SPTBN1	-0.644087	0.666209
										GNB2L1	-0.649857	0.417549
										CSNK2A2	-0.650348	0.19724
										GANAB	-0.651738	0.558621
										NPEPPS	-0.65451	0.70853
										MORF4L1	-0.657739	0.365314
										GSPT1	-0.658311	0.386991
										LIN7C	-0.658856	0.703065
										SEMA3C	-0.660172	0.345679
										RPS7	-0.660872	0.636688
										YWHAG	-0.66179	0.216666
										PCBP1	-0.662239	0.293426
										IRGQ	-0.665436	1.24551
										FBL	-0.666726	0.261578
										CASK	-0.668048	0.507816
										SSRP1	-0.669927	0.456382
										MTHFD1	-0.670207	0.567367
										EIF3J	-0.677918	0.242484
										SARNP	-0.689453	0.604194
										MMP12	-0.690919	0.509928
										RALB	-0.69716	0.547876
										TPI1	-0.700403	0.623161
										NDUFS3	-0.701302	0.174294
										EIF2A	-0.703846	0.318571
										EHD4	-0.704195	0.939647
										PSMA2	-0.704345	0.287627
										RPLP2	-0.706769	0.957026
										PRPF19	-0.707482	0.378316
										EPS15L1	-0.707837	0.526557
										PIR	-0.70801	0.16454
										PGM3	-0.71532	0.603775
										LGALS3	-0.719398	0.695585
										NDRG3	-0.720007	1.05344
										HNRNPM	-0.722017	0.516167
										SF3A3	-0.725143	1.95777
										EIF5A	-0.726578	1.99717
										EPPK1	-0.726984	0.113879
										FAM20C	-0.730867	0.467753
										RARS	-0.73302	0.579462
										UBE2I	-0.733393	0.379037
										PSMD2	-0.733581	1.13072
										CHCHD2	-0.735203	0.288707
										SPTAN1	-0.736705	1.18724
										SRM	-0.737118	0.175531
										ALDH7A1	-0.740063	0.415504
										POLE3	-0.746675	0.422853
										DUSP3	-0.747701	0.148816
										RCC2	-0.747883	0.287408
										SERPINH1	-0.749075	0.535736
										EIF3A	-0.750001	0.549778
										PGLS	-0.751873	0.71094
										PSMD6	-0.752133	0.372797
										RBBP7	-0.752977	0.655936
										NOMO3	-0.753543	0.232309
										VPS28	-0.755578	0.65451
										SF3B6	-0.755634	2.40777
										USP5	-0.757216	1.05724
										PDIA4	-0.760262	0.237604
										PPP1CC	-0.760681	0.451058
										PSMC5	-0.761536	0.305447
										SPCS2	-0.767303	0.233524
										PSME1	-0.770087	0.532699
										EIF4E	-0.772086	0.45844
										MAT2A	-0.773765	1.43917
										DDX3X	-0.774743	1.65648
										PRSS8	-0.775362	0.679135
										EIF3L	-0.780375	0.67274
										EIF5	-0.783549	2.29065
										UBL4A	-0.785812	0.399597
										HN1L	-0.786082	0.476639
										RANGAP1	-0.786582	1.25975
										SERPINB12	-0.787981	0.24533
										HNRNPA1	-0.789881	0.229801
										PSMD11	-0.792493	0.507925
										IMPDH2	-0.793116	0.61725
										SEC61G	-0.795004	0.440311
										YWHAQ	-0.797695	0.664356
										UFL1	-0.797974	0.321519
										RALA	-0.798441	0.616239
										ECH1	-0.798991	0.197681
										HSPA9	-0.799097	0.213343
										RPS21	-0.800609	0.537479
										PSMB6	-0.80231	0.272403
										RAB11B	-0.805404	0.539834
										PLS3	-0.806519	0.692747
										PPIA	-0.812175	0.64046
										GARS	-0.815269	0.645333
										HSPB1	-0.817042	1.51709
										CCDC58	-0.817294	0.375195
										AP1G1	-0.820225	0.441883
										EZR	-0.82106	0.468712
										PSMD13	-0.82219	0.725512
										WBP11	-0.822519	0.585611
										KIF5B	-0.824239	0.667827
										MYH9	-0.824254	0.755012
										EXOSC7	-0.824975	1.01964
										STIP1	-0.830361	1.33441
										LYPLA1	-0.831736	0.253033
										UBE2V1	-0.832433	0.575171
										RAE1	-0.834995	0.50949
										UFD1L	-0.837422	0.812669
										XPO1	-0.838696	0.343234
										CLTA	-0.838718	0.475741
										HNRNPA3	-0.841922	0.695381
										PFDN2	-0.844528	0.371966
										RAB14	-0.847388	0.606139
										COPS2	-0.84788	0.241764
										SERBP1	-0.851892	1.93335
										NDUFV2	-0.853329	0.642571
										KTN1	-0.856459	0.981145
										NMT1	-0.86386	0.311346
										FLNA	-0.864975	0.648426
										DAK	-0.866625	0.286161
										SYNCRIP	-0.867175	0.252444
										CSTA	-0.867822	0.770805
										DCXR	-0.86937	0.507563
										AP1B1	-0.873579	1.28172
										VARS	-0.874615	0.554436
										PPP1R12A	-0.874712	0.844018
										API5	-0.876561	1.48017
										CMPK1	-0.877672	0.94764
										UBAP2L	-0.884532	0.275754
										SAE1	-0.889297	0.27282
										TUBG2	-0.894009	1.93883
										TNFRSF11B	-0.894428	0.169178
										VPS35	-0.901218	1.57531
										ATP6V1C1	-0.906373	0.346343
										COLGALT1	-0.906569	0.431777
										STK24	-0.906816	0.275705
										NCAPD2	-0.910637	0.261877
										MRE11A	-0.911059	0.483627
										SF3A1	-0.911664	2.68782
										S100A8	-0.916101	0.195376
										PDCD6IP	-0.923964	0.665306
										MAPRE1	-0.927603	2.06957
										CAPRIN1	-0.927759	0.642674
										PSMD3	-0.933469	0.58858
										FEN1	-0.934276	1.80559
										SMAD3	-0.935386	0.3593
										EXT1	-0.935718	0.26493
										PSMA3	-0.937717	0.373529
										CAPG	-0.945765	1.17948
										ARPC3	-0.946976	1.2555
										PSMC4	-0.960236	0.409619
										PFKP	-0.963842	0.409715
										UBQLN1	-0.964326	2.07048
										GNPDA1	-0.965433	0.205982
										ITPA	-0.969564	0.828486
										H2AFY	-0.975295	0.54931
										AK2	-0.975705	1.1585
										PSMA1	-0.977395	0.387777
										CSE1L	-0.977965	1.17526
										TKT	-0.982327	0.34888
										XRN2	-0.983303	1.30787
										SLC9A3R1	-0.985418	0.613983
										C14orf166	-0.98584	0.146417
										RCN1	-0.987674	0.289514
										FAM98B	-0.987676	1.2783
										TXNDC5	-0.987719	0.318952
										TALDO1	-0.99179	0.686312
										ZPR1	-0.992442	1.52127
										MAT2B	-0.995592	1.00206
										CCDC47	-0.996616	0.260371
										BROX	-0.997796	1.25221
										TPD52L2	-1.00458	0.958413
										PSMA6	-1.01098	0.411088
										PKM	-1.01193	0.705232
										VBP1	-1.01406	1.27686
										BZW1	-1.01522	0.233799
										ACTN4	-1.01863	0.535063
										DCPS	-1.0226	0.410851
										SBDS	-1.02447	0.326108
										MRTO4	-1.02856	0.849844
										SMC1A	-1.02883	0.717495
										ITGB1	-1.02924	0.573274
										VCP	-1.03202	1.10329
										RPL10	-1.0368	0.331469
										TMPO	-1.03803	1.01589
										NOP2	-1.04009	0.548881
										ARHGDIA	-1.04225	0.779066
										PSMA4	-1.05163	0.36295
										EIF4G1	-1.05322	0.900017
										FERMT1	-1.05377	0.393962
										NDUFB10	-1.0541	0.691836
										RBM39	-1.06533	0.434635
										HDGF	-1.06796	0.973952
										HSD17B4	-1.07092	0.339747
										SRRT	-1.0724	1.14855
										COPB2	-1.07405	0.443921
										ATP6V1H	-1.07741	0.473712
										EIF3D	-1.07775	0.330092
										ZNF207	-1.0802	0.740754
										SF3B3	-1.08653	0.483147
										ARPC4	-1.08748	0.377027
										HIST1H2AA	-1.08761	0.120126
										OSTF1	-1.09052	0.238047
										SNRPN	-1.09127	1.08373
										SMC2	-1.09308	0.540574
										CDV3	-1.09427	0.725848
										SF3B2	-1.10186	0.829427
										ATP6V1B2	-1.10197	0.691376
										HIST2H2BE	-1.10613	0.516189
										ILF3	-1.10815	0.894886
										YBX1	-1.10846	0.602099
										CAND1	-1.10923	1.14633
										UQCR10	-1.10934	0.238317
										DPYSL2	-1.11116	0.153428
										GPR56	-1.11196	0.753652
										YWHAE	-1.11407	0.434459
										DDX42	-1.11609	0.742151
										PSMB4	-1.11883	0.662029
										EIF4A1	-1.12003	0.644996
										ETFA	-1.12043	0.262149
										LAP3	-1.12286	0.58937
										MTA2	-1.12533	0.510726
										EEF1A1P5	-1.12696	0.567619
										STAG2	-1.12861	0.419721
										USP39	-1.12939	0.950587
										TPBG	-1.13014	1.09055
										IDH3A	-1.13447	0.498025
										CHORDC1	-1.13671	0.405292
										SEPT9	-1.14038	0.905834
										KPNB1	-1.14674	0.915158
										PSMC1	-1.14715	0.524685
										HIST1H1C	-1.14863	0.379887
										PANX1	-1.15437	0.533429
										MTAP	-1.16041	0.270121
										DERA	-1.1615	0.312234
										CANX	-1.16157	0.379346
										DNAJA2	-1.16433	0.281566
										SUCLA2	-1.16542	0.271151
										TOLLIP	-1.1731	0.450919
										SERPINB1	-1.17687	0.900135
										NT5DC1	-1.17797	0.643325
										ELAVL1	-1.18001	1.04499
										GOT1	-1.18143	0.911182
										G6PD	-1.18357	0.825174
										SUB1	-1.18568	1.05737
										ULBP2	-1.19039	0.38088
										HSPE1	-1.19255	0.28492
										MRRF	-1.19492	0.423341
										PSMA5	-1.19534	0.423853
										RPA1	-1.19792	0.350658
										RPL22	-1.20078	0.268883
										IDE	-1.20365	1.07194
										SNRPD2	-1.20792	0.672199
										DDX5	-1.20861	1.09919
										FLNB	-1.21335	1.11141
										HSPA5	-1.2149	0.441897
										CAPNS1	-1.21665	0.752908
										ITGB6	-1.21735	0.723145
										PLCB3	-1.21758	0.496011
										TMPO	-1.22173	0.882596
										CD2AP	-1.22731	0.729474
										IPO5	-1.22835	0.653178
										PLXDC2	-1.22999	0.804155
										FKBP3	-1.23202	0.875925
										CHMP5	-1.23215	0.461149
										SWAP70	-1.24107	0.513455
										HEBP2	-1.2413	0.751871
										TWF2	-1.24133	0.476572
										MVB12A	-1.24681	0.305207
										YWHAB	-1.24886	0.473909
										SLK	-1.25688	0.407057
										C9orf114	-1.25732	0.384929
										UROD	-1.26066	0.351617
										COPZ1	-1.26609	1.12598
										LUC7L2	-1.26937	0.500024
										CTSV	-1.27005	0.592051
										MLEC	-1.27162	0.277666
										LSS	-1.27598	0.283861
										NCL	-1.27796	0.677414
										HNRNPC	-1.2795	0.444558
										ACTN1	-1.28034	0.776311
										BAG6	-1.29485	0.488129
										PRDX5	-1.29562	0.784084
										ISOC1	-1.29566	1.24788
										EHD2	-1.2966	0.795615
										NECAP2	-1.29746	1.01997
										NFYC	-1.30206	0.508406
										ARFIP1	-1.30486	1.05695
										YTHDF3	-1.30703	0.595964
										IRF6	-1.31152	0.35338
										PSMA7	-1.3118	0.526217
										MCM3	-1.31759	0.638981
										CHD4	-1.31775	0.517179
										UQCRQ	-1.31958	0.36508
										LGALS7	-1.32377	0.632723
										OTUB1	-1.32735	1.14034
										C12orf10	-1.33	0.407275
										RTN4	-1.33253	0.90565
										SUCLG1	-1.33541	0.326656
										SNRPA1	-1.33616	0.712484
										NUP214	-1.33818	0.507797
										SRI	-1.3392	0.842842
										FDXR	-1.33997	0.369675
										RPS28	-1.34456	1.15342
										RPL5	-1.3466	0.636369
										SET	-1.34727	0.598757
										ECM29	-1.35252	0.643306
										ANXA3	-1.35457	0.465112
										PRKCSH	-1.36569	0.431362
										RUVBL1	-1.37197	0.697078
										FAH	-1.37746	0.780055
										ARHGAP1	-1.38926	0.962658
										BCAP31	-1.39291	0.3218
										PARP1	-1.39546	1.00315
										GORASP2	-1.39692	0.500307
										SSBP1	-1.39749	0.290847
										SMPD1	-1.3981	0.159784
										DDB1	-1.39822	0.344629
										U2AF2	-1.40371	0.213789
										EPHB2	-1.40482	0.682397
										ITGA3	-1.40767	0.710671
										COPE	-1.40889	0.454063
										ACTR3	-1.41763	0.827767
										PRDX3	-1.42105	0.409103
										FARSA	-1.42237	0.993968
										HNRNPF	-1.42256	0.783584
										RNASET2	-1.4244	0.364727
										ATP6V1E1	-1.43164	0.979387
										SEC63	-1.43271	0.388882
										YWHAZ	-1.43593	0.65306
										P4HB	-1.44005	0.593267
										RANBP1	-1.44098	1.20268
										IMPAD1	-1.45476	0.38109
										NDUFV1	-1.4555	0.307108
										CCDC80	-1.45659	0.370475
										MCM2	-1.45659	0.977595
										SRP14	-1.4578	0.676204
										FAM213A	-1.46577	0.824261
										FKBP2	-1.46928	0.323231
										HNRNPA2B1	-1.4727	0.979601
										NENF	-1.47539	0.375212
										HAT1	-1.4795	0.401113
										MCM5	-1.48471	0.402062
										RPL24	-1.48942	0.55121
										PSMB7	-1.49059	0.433143
										EDIL3	-1.49834	0.771437
										ABCF1	-1.50039	0.722697
										HADH	-1.50107	0.431057
										SEPHS1	-1.50295	0.637318
										BANF1	-1.50316	0.717486
										DHX15	-1.50384	0.52017
										ACTG1	-1.50686	0.254538
										PSMD7	-1.50699	0.737296
										BCLAF1	-1.50723	0.665786
										NARS	-1.50856	0.986228
										FUS	-1.51154	1.08099
										HIST1H4A	-1.51188	0.901092
										CAT	-1.52101	0.508212
										HNRNPA0	-1.52783	0.871225
										CLPP	-1.53541	0.257926
										CARS	-1.53598	1.23905
										THBS1	-1.54075	1.00131
										ACAT1	-1.54109	0.445912
										NCBP1	-1.54399	0.729096
										SUPT16H	-1.54709	0.54688
										NT5E	-1.54772	0.602085
										IPO9	-1.54887	0.595212
										HNRNPR	-1.54946	0.551098
										MCM4	-1.55399	0.965921
										TTLL12	-1.55493	1.04649
										ITM2B	-1.55634	0.196191
										SMC3	-1.55779	0.560415
										GRPEL1	-1.55822	0.655229
										NONO	-1.56033	1.19362
										GSN	-1.5637	1.18924
										NDUFA8	-1.57196	0.505922
										AHSA1	-1.57211	0.235846
										UQCRFS1	-1.57385	0.343088
										G3BP1	-1.57555	0.986855
										RBM10	-1.57667	1.05651
										YWHAH	-1.57726	0.726939
										METAP2	-1.57801	0.41456
										CUL4B	-1.58237	0.620108
										TCEB2	-1.5889	0.705357
										MTDH	-1.59971	0.605397
										RNASEH2A	-1.60157	0.92661
										ITGA2	-1.6063	0.829801
										SRSF1	-1.61045	0.892725
										PFDN1	-1.61315	0.535273
										RPS10	-1.62052	0.37195
										ECHS1	-1.62755	0.395063
										NSFL1C	-1.6281	1.10528
										ISG15	-1.62886	0.756388
										EIF4A3	-1.63128	0.444799
										APMAP	-1.64051	0.496571
										ERP29	-1.645	0.502509
										EIF4G2	-1.64969	0.610169
										PCSK9	-1.65113	0.841655
										CAPN1	-1.6596	1.05656
										RPN1	-1.66446	0.38303
										CAST	-1.6704	0.867727
										MISP	-1.67444	0.711392
										RBM12	-1.68126	0.384496
										DTD1	-1.68247	1.01659
										USP8	-1.68384	1.08303
										EXOSC6	-1.68392	0.980069
										CBX3	-1.68874	0.651817
										CKAP5	-1.70283	0.857898
										EIF5B	-1.70417	0.81149
										DPP3	-1.70808	1.14887
										EIF3H	-1.71349	0.447869
										M6PR	-1.71731	0.618837
										SDCBP	-1.71939	0.884194
										ATP6V1D	-1.72508	1.09901
										LRG1	-1.72524	0.308816
										IARS	-1.72943	1.02292
										PRPF4	-1.7326	0.643961
										TRIM28	-1.74629	1.2802
										SNX9	-1.74782	0.879709
										NEDD4L	-1.75146	0.88767
										PSMC6	-1.75201	0.304727
										PPP1R18	-1.7572	0.840117
										SRP54	-1.7581	0.42201
										B3GNT5	-1.75882	0.626024
										GTF2F1	-1.76358	0.89697
										PPP2CA	-1.76599	0.467298
										DHRS7	-1.77169	0.613748
										RAB21	-1.77517	0.978315
										DDT	-1.78571	0.458354
										HIST1H2AJ	-1.78963	0.657103
										HCFC1	-1.79148	1.16095
										PML	-1.79657	1.01319
										ARL6IP5	-1.79792	0.352034
										TMED10	-1.81372	0.406156
										AIMP1	-1.81636	0.534545
										SSB	-1.81706	1.05419
										EIF1AY	-1.8239	1.00302
										PAFAH1B1	-1.8268	0.689118
										SRRM2	-1.83036	0.892124
										CSTF2	-1.83178	0.714099
										CLTC	-1.84251	0.856755
										RAB1A	-1.84513	0.614521
										SND1	-1.84683	1.1706
										PSMB1	-1.85286	1.006
										FARSB	-1.85465	0.988913
										TMBIM1	-1.8551	0.824897
										MYDGF	-1.86417	0.492057
										SSR1	-1.87109	0.420521
										MATN2	-1.88041	0.679844
										PYGL	-1.88316	1.25362
										COPS8	-1.8871	0.440854
										KIAA2013	-1.89446	0.762798
										LFNG	-1.8947	1.08485
										EFTUD2	-1.89703	0.518992
										SLC25A1	-1.89956	0.41526
										PRDX4	-1.9008	0.80268
										DLST	-1.90581	0.373562
										PNPO	-1.90646	1.01532
										MINPP1	-1.91022	0.589779
										BCCIP	-1.91451	0.44006
										PSMC3	-1.91881	0.558634
										ASPH	-1.91944	0.698184
										ACAD9	-1.92141	0.595911
										SARG	-1.92455	1.11904
										PPP1R14B	-1.92614	0.698529
										CHMP1A	-1.93708	1.10978
										TOMM40	-1.93772	0.429429
										SRSF3	-1.94472	0.623726
										GLS	-1.95678	0.529447
										PPP2R5D	-1.95711	0.471122
										SYNGR2	-1.95725	0.372688
										CSNK2A1	-1.96609	0.835575
										EIF3M	-1.97136	0.263691
										MIF	-1.97302	0.330936
										CTSS	-1.98813	0.582976
										P4HA1	-1.99215	0.724773
										CALR	-2.00146	0.672098
										COPA	-2.00341	0.689362
										HSPD1	-2.01662	0.783918
										SCRN1	-2.0221	0.94951
										GSR	-2.02424	0.592955
										ALDH16A1	-2.02805	0.511911
										DSC2	-2.02928	1.05125
										RRAS2	-2.03357	0.3996
										PTGES2	-2.03457	1.24686
										SPR	-2.03476	1.00712
										DLG1	-2.0381	0.537103
										ATP5J2	-2.03838	0.904518
										PPA2	-2.04278	0.470333
										POFUT1	-2.04541	0.859794
										PPIB	-2.05148	0.742952
										SLC25A6	-2.05913	0.334061
										MARCKS	-2.06096	0.853553
										DNAJC5	-2.07197	0.692847
										TUBA4A	-2.07649	0.29543
										SHMT2	-2.08029	0.502782
										PNPT1	-2.09627	0.469963
										STXBP2	-2.10675	1.15641
										ACPP	-2.11103	0.83322
										CYCS	-2.11801	1.1387
										AIM1	-2.12754	0.754039
										TOR1A	-2.13326	0.987374
										CCAR2	-2.13514	0.628778
										ATP2A2	-2.14508	0.389236
										UNC45A	-2.14771	1.1202
										HSP90AB2P	-2.15946	0.244851
										SCFD1	-2.16091	1.03805
										XPO7	-2.16301	0.8479
										SUCLG2	-2.16405	0.946001
										TXLNA	-2.17591	1.26551
										UQCRB	-2.17912	0.510846
										TLDC1	-2.189	0.57521
										PMPCB	-2.19293	0.533479
										SLC12A2	-2.19318	1.21853
										SUMF2	-2.19632	0.869779
										BMP3	-2.19884	0.673272
										SNRNP70	-2.20462	0.820682
										HDLBP	-2.2119	0.53825
										CANT1	-2.22455	1.18779
										UBE2L3	-2.23066	0.81013
										HIST1H2AB	-2.23539	0.663654
										QARS	-2.23562	0.553418
										HACD3	-2.25814	0.480646
										ATP5B	-2.26421	0.679889
										SNRPD1	-2.26786	0.519286
										EVPL	-2.27238	0.96436
										ETFB	-2.282	0.479677
										CLTB	-2.28541	1.22127
										ERP44	-2.2872	0.990009
										NIPSNAP1	-2.28954	0.940378
										TXNDC12	-2.29404	0.690712
										CHP1	-2.31233	1.20392
										CTNNA1	-2.31857	1.14454
										DEK	-2.32856	1.24673
										RACGAP1	-2.33386	0.840173
										ACTR1A	-2.33843	0.30587
										TAPBP	-2.34072	1.08866
										MAP4	-2.34724	0.627258
										VDAC1	-2.35724	0.607327
										DDOST	-2.36413	0.699668
										ERLIN2	-2.36889	0.608522
										SLC25A12	-2.37201	0.499338
										RNPEP	-2.38009	0.653648
										MYCBP	-2.38652	1.06988
										CYB5R3	-2.38931	0.483596
										GCLC	-2.39108	1.16944
										CS	-2.40266	0.638858
										YBX3	-2.40353	0.799126
										PSMD14	-2.41273	0.516235
										PTGES	-2.41833	0.644158
										UBA2	-2.42416	1.25984
										SNRPE	-2.44052	0.598502
										ANXA7	-2.44353	1.28632
										NELFB	-2.45384	0.826013
										PPIF	-2.45631	0.543424
										PSMD12	-2.45856	0.540924
										CTNND1	-2.46087	0.887001
										ACO2	-2.46192	0.461002
										TOP1	-2.47573	0.732364
										SF3A2	-2.48133	0.601244
										DNAJC9	-2.49007	1.08699
										PUS7	-2.4991	0.590966
										DDX21	-2.50998	0.955319
										SNRPA	-2.51609	0.656537
										CSNK2B	-2.52116	0.711859
										GNAQ	-2.52326	0.915725
										HSD17B10	-2.52512	0.519014
										GOT2	-2.54452	0.662106
										LRRC47	-2.54827	0.436144
										MVP	-2.54905	0.97817
										ATP5L	-2.55259	0.531358
										MTCH2	-2.55312	0.767248
										VAPB	-2.55612	1.13677
										EEA1	-2.55621	0.84572
										RALY	-2.55691	0.772842
										ERO1L	-2.58435	0.906242
										CXCL16	-2.58685	1.03862
										PHB2	-2.59155	0.736282
										USP7	-2.5931	1.30096
										SMARCC2	-2.59567	1.07808
										NXN	-2.59622	1.1121
										GPD2	-2.60524	0.928164
										TOMM34	-2.61437	0.961106
										LNP	-2.62467	0.884743
										ATP5D	-2.65337	0.491134
										NPLOC4	-2.65505	0.674005
										PUF60	-2.65971	0.296043
										PDIA3	-2.66563	0.863192
										MDH2	-2.69064	0.918216
										MMP10	-2.71798	1.06534
										ABCE1	-2.72428	0.649168
										BTF3	-2.73981	0.351593
										SFXN1	-2.74449	0.510444
										HS3ST1	-2.76309	0.874181
										TOR1AIP1	-2.78244	1.0033
										ATP5F1	-2.78927	0.659406
										DLD	-2.79982	0.481195
										ATAD3A	-2.80969	0.496068
										NQO1	-2.81227	0.851826
										ATP5A1	-2.82223	0.723615
										AIFM1	-2.82324	0.404009
										KARS	-2.83059	0.969502
										PMPCA	-2.83071	0.687263
										MYH14	-2.83268	1.00283
										BLMH	-2.8468	1.22869
										MESDC2	-2.8559	0.818105
										ERH	-2.86827	0.570718
										CD82	-2.88623	0.611678
										CDCP1	-2.89049	0.974792
										HM13	-2.89882	0.790277
										HNRNPUL2	-2.91118	1.03693
										CPSF6	-2.91546	1.23077
										COPB1	-2.93874	0.684601
										NUP93	-2.94956	0.74956
										PGRMC2	-2.9698	0.661374
										MAP2K1	-2.97807	1.07161
										CPNE3	-3.0028	1.29128
										SDHA	-3.07603	0.882589
										RPRD1B	-3.07745	0.962346
										IDH3B	-3.10138	0.670196
										EEF1B2	-3.12379	0.502834
										VDAC2	-3.12435	0.634175
										ARPC5	-3.13646	1.0868
										VDAC3	-3.1555	0.516878
										SAR1A	-3.20955	0.592078
										DHX9	-3.21351	0.637162
										MMP7	-3.21648	1.17296
										GLRX3	-3.22661	1.03295
										TPT1	-3.24226	0.733265
										HK1	-3.26202	1.23406
										GGCT	-3.26247	0.991809
										SCAMP2	-3.27495	0.784004
										BAIAP2	-3.2784	0.797523
										NAP1L1	-3.29201	0.56157
										PSMD8	-3.29515	0.504094
										C1QBP	-3.31509	0.873731
										FKBP9	-3.31827	0.98847
										NSDHL	-3.34615	1.05169
										HIBADH	-3.34889	0.610876
										CNTN1	-3.35186	0.889863
										HADHB	-3.3873	0.604285
										EMC2	-3.39021	0.867837
										RBM3	-3.41382	1.08315
										LRRC59	-3.41965	1.28139
										SQRDL	-3.44048	1.0394
										LETM1	-3.45132	0.584975
										HADHA	-3.45234	0.825274
										CDK17	-3.46781	1.15757
										PPL	-3.48358	0.960748
										MAGOHB	-3.49764	1.20416
										HLA-B	-3.50297	1.00164
										VWA1	-3.50358	1.22281
										SLC25A5	-3.50547	0.577147
										ECI1	-3.52709	0.890648
										ST14	-3.53655	1.17096
										PRKCDBP	-3.55252	1.24926
										TOMM22	-3.56376	0.713314
										ATL3	-3.58486	1.10369
										TOMM70A	-3.60185	0.60109
										CORO1B	-3.63145	1.04348
										PGRMC1	-3.68605	0.974651
										ATP5I	-3.69794	0.746268
										CYC1	-3.81056	0.675335
										EBP	-3.82906	0.629304
										MOGS	-3.8386	0.764527
										ATP5O	-3.86325	0.605611
										AK4	-3.8751	0.808157
										IARS2	-3.90373	0.619734
										PITRM1	-3.92974	0.934213
										MXRA5	-3.98051	0.800282
										LRPPRC	-4.03545	0.912461
										PRSS22	-4.03863	1.21986
										PHB	-4.05898	0.968089
										NDUFS1	-4.23354	1.04
										TINAGL1	-4.26653	1.22198
										FH	-4.26756	1.28685
										COX5B	-4.27399	0.838085
										COX4I1	-4.34096	0.811338
										TMX1	-4.41586	1.1851
										HSPA6	-4.54608	0.417818
										SEMA3A	-4.59794	1.12112
										ATP5C1	-4.7978	1.09871
										GLUD1	-4.85064	0.866138
										LIPG	-4.85325	0.833554
										UQCRC1	-4.90378	1.07128
										COX5A	-4.9089	1.06953
										IMMT	-4.9824	1.02527
										GSTP1	-4.9936	1.18346
										OAT	-5.11891	1.14484
										CAV1	-5.28229	1.03992
										CKAP4	-5.31687	0.687525
										PCDH1	-5.40229	1.08749
										MT-CO2	-5.63076	1.14687
										FGFBP1	-5.96854	0.670215
