# Supplementary material for: Quantitative Proteomics for the Identification of Differentially Expressed Proteins in the Extracellular Vesicles of Cervical Cancer Cells
Source: Viruses. 2023 Mar 8;15(3):702. doi: 10.3390/v15030702 (PMC10051161; doi:10.3390/v15030702)
Supplement: Supplementary file 1 [file viruses-15-00702-s001.zip › S5 Identification by qualitative proteomics.xlsx]

## Sheet: Hoja1
HeLa Evs			C-33 A Evs			HeLa Evs Up regulated
Gene names			Gene names			Gene names
SLC38A2;Slc38a2	NO		GSTT4	NO		PRSS56
HNRNPA1;HNRNPA1L2	NO		KIAA1598	NO		ALPL
ATP5A1	NO		KIAA1467	NO		STOM
ITM2B	NO		HNRNPA1;HNRNPA1L2	NO		NPTX1
HPRT1	NO		ATP5A1	NO		ALPI				Genes in the HeLa EVs Up-regulated list
EIF3F	NO		ITM2B	NO		SVEP1
ALDOA	NO		HPRT1	NO		LPL
TUBA1A;TUBA3E	NO		EIF3F	NO		MSLN
DDX5	NO		TUBA1A;TUBA3E	NO		L1CAM
ATP1B1	NO		DDX5	NO		HTRA1
PGK1	NO		ATP1B1	NO		VIM
CYR61	SI		TPT1	SI		FUCA2
ANXA1;Anxa1	NO		PGK1	NO		MCAM
RBMX;RBMXL1	NO		NDRG2	NO		CPA4
EIF3L	NO		GOT1	NO		CYR61
EIF4A1;EIF4A2	NO		CYR61	NO		SEMA3B
PHGDH	SI		RBMX	SI		FSTL3
ASAH1	SI		EIF3L	SI		HLA-A
HMGB1P1;Hmgb1;HMGB1	NO		PHGDH	NO		SMARCA4
HNRNPCL4;HNRNPCL1;HNRNPCL3;HNRNPCL2;HNRNPC	NO		ASAH1	NO		HLA-A
EIF3C;EIF3CL	NO		VPS37C	NO		PXDN
RPS14	NO		MAP1LC3B;MAP1LC3B2;Map1lc3b;MAP1LC3A	NO		PCOLCE2
HGFAC	NO		IGLON5	NO		CKB
TUBB1	NO		DDT;DDTL	NO		CFD
ALB	NO		MIF4GD	NO		S100A4
COL3A1	NO		GLTP	NO		ALPP
KRT1	NO		EIF3C;EIF3CL	NO		C4A
PRSS3P2;PRSS2;PRSS1	NO		HIST1H2AB;HIST3H2A;Hist3h2a;Hist1h2af;Hist1h2ah;HIST1H2AC;Hist1h2ak	NO		METRNL
KRT17	NO		COMP;THBS4	NO		BST2
CLEC3B	NO		HGFAC	NO		CPVL
POSTN	NO		TUBB1	NO		NNMT
C9	NO		ALB	NO		GDF15
GSN	NO		PRSS3P2;PRSS2;PRSS1	NO		BASP1
TPM2;TPM1	NO		THBS1;Thbs1	NO		COL5A1
HRNR	NO		CLEC3B	NO		ADAMTSL4
NACA	NO		POSTN;Postn	NO		GSTM3
psmd11a;PSMD11;psmd11b	NO		TPM2	NO		BMP6
DNASE2	NO		FLG2	NO		FBLN1
DDX39A;Ddx39b;DDX39B	NO		SHBG	NO		ADAMTS1
PDLIM1	NO		HRNR	NO		HSPG2
SNAP23	NO		LOC285556	NO		SLC39A10
AIP	NO		NACA	NO		VTN
CLIC1	NO		PTGES3	NO		VASN
MATN2	NO		PDLIM1	NO		PROS1
QSOX1	NO		ACOT7	NO		LDLR
IPO5	NO		MYO1C;Myo1c	NO		CPE
GOLIM4	NO		SNAP23	NO		CTSZ
MANBA	NO		AIP	NO		ACP1
AGRN	NO		STXBP3	NO		CLU
PLOD2	NO		AP3B1	NO		GAA
PSMD14	NO		PSMD11;psmd11b	NO		CALD1
SDCBP	NO		PSMD12	NO		TTC13
DDX3Y;Ddx3x;DDX3X;Ddx3y	NO		PSMD9	NO		IFI30
PODXL	NO		Supt5h;SUPT5H	NO		PAM
KPNA4;Kpna3;KPNA3	NO		DFFA	NO		STC2
MAN2B1	NO		HIP1	NO		MAN2A2
dpm1;DPM1	NO		CLIC1	NO		MGAT5
TOR1B	NO		MATN2	NO		GPR126
ADAM10	NO		QSOX1	NO		FTH1
PDCD5;Pdcd5	NO		IPO5	NO		MFAP5
SLC9A3R1	NO		DNM1L	NO		NDFIP1
TNFRSF10B	NO		GOLIM4	NO		ANTXR1
TPP1	NO		AGRN	NO		CRTAP
NRP1	NO		PSMD14	NO		CLMP
PSMA7;PSMA8	NO		KPNA3;Kpna3	NO		IGSF8
SCAMP3	NO		SDCBP	NO		MET
GIPC1	NO		Ddx3y;DDX3Y;Ddx3x;DDX3X	NO		GCNT2
HAT1	NO		RNASET2	NO		GALNT6
MYL12A;MYL12B	NO		KPNA4	NO		PPT2
Xpo1;XPO1	NO		UBE2C	NO		COL6A1
ATP2A1;ATP2A2	NO		DLGAP1	NO		RPL21
PLXNB2	SI		CUX2	SI		IGF2R
NPC1	NO		UBFD1	NO		AKR1B1
PGRMC2	NO		COPE	NO		CTGF
LAMA5	NO		EIF1AX;EIF1AY	NO		B4GALT1
STX7	NO		CCS	NO		PLXNB2
SLC16A3	NO		TOR1B	NO		CXADR
YKT6	NO		ADAM10	NO		NOTUM
PHB2;Phb2	NO		PDCD5;Pdcd5	NO		LEPRE1
DHX15	NO		SLC9A3R1	NO		GLG1
PRPF4	NO		TNFRSF10B	NO		PSAP
PSMD3	NO		TPP1	NO		IGFBP4
B4GALT5	NO		PSMA7	NO		ASAH1
HNRNPR	NO		SCAMP3	NO		TIMP1
TPD52L2	NO		TAX1BP3	NO		SQSTM1
B4GAT1	NO		HAT1	NO		NPTXR
ZNF207	NO		MYL12A;MYL12B;MYL9	NO		B3GAT3
asna1;ASNA1	NO		Ppp1r12a;PPP1R12A;ppp1r12a	NO		GALNT2
BUB3	NO		HNRNPDL	NO		APP
ACTN4	NO		XPO1;Xpo1	NO		GNAI3
STX6	NO		PFAS	NO		GNAS
SYNGR2	NO		SCAMP1	NO		IGF1R
NUDT21	NO		ARPC2	NO		PLBD2
CALU	NO		ARPC3	NO		GRN
EDIL3	NO		PGRMC2	NO		TIMP2
AHCYL1;AHCYL2	NO		PFDN6	NO		PHGDH
Syncrip;SYNCRIP	NO		LAMA5;LAMA3	NO		PVR
TPST1	NO		MATN3	NO		HLA-C
B4GALT3	SI		HMGB3	SI		PRCP
B4GALT4	NO		PPM1G	NO		ATP1B3
PLOD3	NO		EIF3H	NO		PAICS
PLIN3	NO		STX7	NO		NUCB1
CTNND1	NO		SLC16A3	NO		TNFSF9
SNX2	NO		YKT6	NO		PLXNA1
USO1	NO		ARPC5	NO		KIRREL
EDF1	NO		PHB2;Phb2	NO		B4GALT3
CTSV	NO		COPS5;Cops5	NO		PTPRF
DHX9;Dhx9	NO		DHX15	NO		PGM1
WDR1;Wdr1	NO		PRPF4	NO		OLR1
LDB3	NO		PSMD3	NO		CD46
CPNE3;CPNE2;CPNE9;CPNE4;CPNE6;CPNE8;CPNE5;CPNE7	NO		PAPSS1	NO		TGM2
PDCD6	NO		ZW10	NO
TBCA	NO		B4GALT5	NO
FLNB	NO		EEF1E1	NO
CS	NO		HNRNPR	NO
ERLIN2;erlin1;ERLIN1	NO		TXNL1	NO
NDUFS3	NO		TPD52L2	NO
CLN5	NO		COCH;Coch	NO
SF3B1	NO		PPIH	NO
SNRNP200	NO		AKR7A2	NO
RP2	NO		EPB41L2	NO
CRTAP	NO		B4GAT1	SI
ATP6AP2	NO		CHST10	NO
EIF3G	NO		SGCE	NO
IDH1	NO		DENR	NO
STAM2;STAM;Stam	NO		DNPH1	NO
ARL6IP5	NO		TRAPPC3	NO
STC2	NO		CHMP2A	SI
WISP2	NO		RGS10	NO
DDAH1	NO		ZNF207	NO
B3GAT3	NO		ASNA1;asna1	SI
GFPT2	NO		BUB3	NO
SEC31A	NO		PI15;pi15a;CRISPLD2	NO
CLSTN1	NO		ACTN4	NO
PRSS23	NO		AP1G1	NO
Rtn3;RTN3	NO		SYNGR2	NO
VAPB;VAPA	NO		NARS	NO
MPZL1	NO		NUDT21	NO
PGLS	NO		LANCL1;Lancl1	NO
Ipo7;IPO7	NO		STRN	NO
PGM3	NO		NRD1;Nrd1	NO
AHSA1	NO		CALU	NO
NPTXR	NO		AHCYL1;AHCYL2	SI
FSTL3	NO		RAD21	SI
ECEL1	NO		TIMM8A	NO
HSPA4L	NO		SSSCA1	NO
BAG3	NO		HS6ST1	NO
LDHA	NO		PRPSAP2	NO
GLUD1;GLUD2	NO		SPAG9	NO
CYB5R3	NO		SUSD5	NO
MT-CO2	NO		SNX3	NO
PYGM;PYGB;PYGL;Pygm	NO		Syncrip;SYNCRIP	NO
PNP	NO		TPST1	NO
GOT2;Got2	NO		B4GALT3	NO
EGFR	NO		B4GALT4	NO
AK1	NO		PLOD3	NO
CFD	NO		PLIN3	SI
PLAT	NO		KPNA6	NO
CFB	NO		UGDH;Ugdh	NO
ASS1	NO		SNX2	NO
A2M	NO		USO1	NO
C3	NO		EDF1	NO
TIMP1	NO		DNAJA2	SI
CST3	NO		CUTA	NO
CSTA	NO		CTSV	NO
Hras;KRAS;HRAS;NRAS	NO		PFDN1	NO
LDLR	NO		CA11;Ca11	SI
TGFB1	NO		IGSF3	NO
HLA-A	NO		WDR1;Wdr1	NO
Col2a1;COL2A1	NO		SLIT1	NO
Col4a1;COL4A1;COL4A5	NO		LRP4	NO
LMNA;Lmna	NO		LDB3	NO
APOC3	NO		ROCK2;ROCK1	NO
LRG1	NO		CPNE3	NO
FN1	NO		GGCT	NO
TFRC	NO		ZPR1	NO
FTH1	NO		PDCD6	SI
VTN	NO		TBCA	SI
CAT	NO		ATP6V1G1;ATP6V1G2	NO
GBA	NO		VPS4B	NO
CSTB	NO		ENTPD6	NO
KRT6B	NO		H2AFY	NO
GAPDH	NO		FLNB	NO
CAPNS1	NO		CS	NO
HSPB1	NO		SPAG7	NO
TYMS;Tyms	NO		SEC22B	NO
RPN1	NO		VPS26A	NO
RPN2	NO		PMPCB	NO
GNAI2;GNAI1	NO		CRLF1	NO
ATP1A1	NO		GPC4	NO
APP;App	SI		CLN5	NO
S100A8	NO		BANF1	NO
SERPINE1	NO		SF3B1	NO
ALPL	NO		CSDE1	SI
ALPP	NO		LRP6	SI
EIF2S1	NO		NPM3	NO
IL6	NO		LYPLA1	NO
ICAM1	NO		SNRNP200	NO
RPLP2	NO		TIPRL	NO
RPLP0P6;Rplp0;RPLP0	NO		TOM1L1	NO
SSB	NO		PPM1B	NO
ATP5G1;ATP5G2;ATP5G3	NO		RP2	NO
ITGB1	NO		CRTAP	NO
KRT18	NO		PALM	NO
GLA	NO		ATP6AP2	NO
ATP5B;ATPsyn-beta	NO		EIF3G	NO
S100A9	NO		EIF3J	NO
CKM	NO		CBR3	NO
ENO1;Eno1	NO		IDH1	NO
GPI;Gpi	NO		Atrn;ATRN	NO
NPM1	NO		STAM2	NO
TPM3	NO		DCTN3	NO
ITGAV	NO		DNAJC8	NO
LPL	NO		SMNDC1	SI
HEXA	NO		TSPAN9	NO
Hist3h2ba;HIST3H2BB;Hist3h2bb;Hist2h2be;HIST2H2BE;HIST1H2BB;HIST1H2BO;HIST1H2BJ	NO		C1QL1	NO
SERPINE2	NO		CPD	NO
LDHB	NO		GLRX3	NO
PROS1	NO		STC2	SI
P4HB	NO		DDAH1	NO
CTSD	NO		B3GAT3	NO
ANXA2;Anxa2;ANXA2P2	NO		GFPT2	NO
CAPN1;Capn1	NO		SLIT2	NO
TUBB;TUBB2B;TUBB2A;Tubb3;TUBB3	NO		GLCE	NO
CA3	NO		AP2A2	NO
PSAP	NO		SEC31A	SI
HEXB	NO		CLSTN1	NO
CTSL	NO		SEMA3D	NO
PFN1	NO		PRSS23	NO
APRT	NO		Rtn3;RTN3	NO
EPRS	NO		EPN2	NO
CTSB	NO		MPZL1	NO
HSP90AA1;Hsp90aa1	NO		PGLS	NO
LAMB1	NO		LYPLA2	NO
YES1;LCK;src;SRC;fyna;FYN;fynb;yes1	NO		Ipo7;IPO7	NO
FH	NO		PGM3	NO
THBS1	NO		TNFRSF6B	NO
IGF1R	NO		AHSA1	SI
ANXA6	NO		PSMG1;Psmg1	NO
CD55	NO		STAMBP	NO
SLC3A2	NO		Cxcl14;CXCL14	NO
Hsp90ab1;HSP90AB1;HSP90AB3P	NO		HSPA4L	NO
COL4A2	NO		LSM8	NO
MET	NO		STAU1	SI
VIM	NO		BAG2	SI
GNAI3;Gnai3	SI		BAG3	NO
ANXA5	NO		CRYZL1	NO
Rpsa;RPSA	NO		AIFM1	NO
CD63	NO		BPNT1	NO
SNRPA	NO		DDAH2	NO
Eno2;ENO2	NO		LDHA	NO
GSTP1	NO		ALDH1A1	NO
LGALS1	NO		GLUD2;GLUD1	NO
Gnao1;GNAO1	NO		GSR	NO
DLD	NO		SOD1;Sod1	NO
SNRPA1	NO		PNP	NO
C1S	NO		GOT2	NO
PARP1	NO		AK1	NO
ALPI	NO		PLAU	SI
FURIN	NO		TIMP1	NO
ALDOC	NO		CST3	NO
C4B;C4A	SI		CSTA	NO
H2AFV;H2AFZ	NO		NRAS	NO
UQCRFS1;UQCRFS1P1	NO		Hras;HRAS	NO
PRSS56	NO		KRAS	SI
SET;SETSIP	NO		LDLR	NO
HSPA1A;HSPA1B	NO		TGFB1	NO
EEF1A1P5;EEF1A1;Eef1a1	NO		IGKC	NO
GAA	NO		IGHA1	SI
HLA-A	NO		HLA-B	NO
HLA-C	NO		HLA-A	SI
PTPRF	NO		COL3A1	SI
COX5B	NO		COL4A1;Col4a1	NO
CTSA	NO		LMNA;Lmna	NO
HSPD1	NO		APOE	NO
CLU	NO		FN1	SI
HSPA5;Hspa5	NO		RBP4	NO
LAMC1	NO		TFRC	NO
Hspa8;HSPA8	NO		FTL	NO
SLC2A1	NO		FTH1	NO
RALA	NO		ANG	NO
LAMP1	NO		CAT	NO
G6PD	NO		GBA	NO
MTHFD1	NO		ALDOA	NO
IGF2R	NO		CSTB	SI
PABPC1;PABPC3	NO		ANXA1;Anxa1	NO
TCP1;Tcp1	NO		OAT	NO
PCNA	NO		KRT1	NO
HARS	NO		TUBB4A	NO
COL6A1	NO		GAPDH	SI
SLC25A3	NO		HSPB1	NO
SLC25A6;Slc25a4;SLC25A4	NO		TYMS;Tyms	NO
IMPDH2	NO		RPN1	NO
TPR	NO		RPN2	NO
PIP	NO		GNAI2	NO
CKB	NO		ATP1A1	SI
ANXA3	NO		APP;App	SI
BMP2	NO		ARG1	NO
ACTN1	NO		ALDH2	NO
MYH1;MYH2;MYH8	NO		S100A8	NO
MYH7;MYH6	NO		ISG15	NO
XRCC6	NO		EIF2S1	NO
XRCC5	NO		RPLP1	NO
COX4I1	NO		RPLP2	NO
IFITM1;IFITM2;IFITM3;Ifitm3	NO		RPLP0;Rplp0;RPLP0P6	NO
IFI30	NO		SSB	SI
BMP1	NO		ATP5G1;ATP5G2;ATP5G3	NO
CFTR	NO		ITGB1	NO
EEF2;Eef2	NO		MYL1;MYL4	NO
PDIA4	NO		COL5A2	NO
P4HA1	NO		UROD	NO
HLA-E	NO		GLA	NO
PLS3	NO		GSN	NO
PRKCSH	NO		CDK1	NO
FDPS	NO		ATP5B;ATPsyn-beta	NO
NID1	NO		S100A9	NO
PKM;Pkm	NO		EIF4E	NO
HSP90B1	NO		CKM	NO
IDE	NO		ENO1	NO
HNRNPL	NO		PYGL	NO
JUP	NO		GPI	NO
Cpe;CPE	SI		NPM1	NO
AKR1B1	NO		TPM3	SI
PVR	NO		ITGAV	SI
GSPT1;GSPT2;Gspt2	NO		LPL	NO
B4GALT1	NO		HEXA	SI
EZR;Ezr	NO		Hist3h2ba;HIST3H2BB;Hist3h2bb;Hist2h2be;HIST2H2BE;HIST1H2BB;HIST1H2BO;HIST1H2BJ	NO
UCHL3;Uchl4	NO		SERPINE2	NO
IGFBP3;Igfbp3	NO		LDHB	NO
CD46	NO		PROS1	SI
NME1	NO		P4HB	NO
GNS	NO		CTSD	NO
RPS2	NO		ANXA2;Anxa2;ANXA2P2	NO
DSP	NO		CAPN1;Capn1	NO
TIMP2	NO		TUBB	SI
CD44	NO		PSAP	NO
CBR1;CBR3	NO		HEXB	NO
ACO2	NO		CTSL	NO
GLB1	NO		PFN1	NO
HIST1H1C;Hist1h1c;HIST1H1E;Hist1h1d;HIST1H1D	NO		APRT	NO
POR	NO		EPRS	NO
HSPA6;HSPA7	NO		HSP90AA1;Hsp90aa1	NO
ITGA2	NO		HNRNPC;HNRNPCL4;HNRNPCL1;HNRNPCL3;HNRNPCL2	NO
CAPN2	NO		LAMB1	NO
CTPS1	NO		FH	NO
ENG	NO		COL1A2	NO
GM2A	NO		ANXA6	NO
LGALS3	NO		CD55	NO
IGFBP2	NO		SLC3A2	NO
RPL7	NO		PFKM	NO
VCL	NO		HSP90AB1;Hsp90ab1;HSP90AB3P	NO
HLA-B	NO		MMP2	NO
RPL17	NO		ITGA2B	NO
PGAM1	NO		COL4A2	NO
RCC1	NO		MFI2	NO
ATF6	NO		SNRNP70;Snrnp70	NO
PAM	NO		ITGA5	SI
CDH2	NO		VIM	NO
CD58	NO		RPS17	NO
NCL	NO		GNAI3;Gnai3	SI
SRM	NO		ANXA5	NO
ATP2B1;ATP2B3;ATP2B2	NO		Rpsa;RPSA	NO
EIF2S2	NO		CD63	NO
ANXA7	NO		SNRPA	NO
RAB6A;ryh1;RAB6B	NO		Eno2;ENO2	NO
PSMB1	NO		GSTP1	NO
COX5A	NO		snrpc;SNRPC	NO
LMNB1	NO		QDPR	NO
IL11	NO		TPM1	NO
COL5A1	NO		CLTB	SI
GSTM3;GSTM5;GSTM2	SI		ANXA4	NO
CSRP1	NO		CNP	NO
FLNA	NO		DLD	NO
Eno3;ENO3	NO		SNRPA1	NO
NT5E	NO		TACSTD2	NO
VDAC1	NO		PARP1	NO
CD9	NO		UCHL1	NO
TGM2	NO		FURIN	SI
BMP6	NO		LTA4H	SI
PCMT1	NO		ALDOC	NO
PAICS	NO		H2AFV;H2AFZ	SI
SCP2	NO		HIST1H2AJ;HIST1H2AH;H2AFJ;HIST1H2AD;HIST1H2AG	NO
UBA1	NO		PRSS56	NO
NME2;NME2P1	NO		RAB34	NO
GAL	NO		SET;SETSIP	NO
HNRNPA2B1	NO		HSPA1A;HSPA1B	NO
IGFBP4	NO		CBS	SI
UQCRC2	NO		calm1a;PF14_0323	NO
FBLN1	NO		EEF1A1P5;EEF1A1;Eef1a1	SI
SFPQ	NO		RRAS;Rras	NO
PPIB	NO		HLA-A	NO
WARS	NO		HLA-C	NO
RPS3;RpS3	NO		PTPRF	NO
AHCY	NO		TXN	NO
CFL1	NO		CTSA	NO
EIF4B	NO		PRKAR1A	NO
Atp2b4;ATP2B4	NO		CHGA	NO
RRM1	NO		TFPI	NO
ATP5F1	NO		ESD	NO
ACAT1	NO		HSPD1	NO
TNC	NO		CLU	NO
AZGP1	NO		HSPA5;Hspa5	NO
RPS12	NO		LAMC1	NO
CTSS	NO		MYH8;MYH4;MYH1;MYH3;MYH2;MYH7;MYH6;MYH7B	NO
PSMA1	NO		HSPA8;Hspa8	NO
PSMA2	NO		SLC2A1	NO
PSMA4	NO		PDHB	NO
ITGA3	NO		PYGB	NO
MSN;Msn	NO		PYGM	NO
RPL13	NO		RALA;RALB	NO
S100A4	NO		LAMP1	SI
PTBP1	NO		FGFR1	NO
TARS;Tars	NO		G6PD	NO
VARS	NO		UBL4A	NO
EEF1G	NO		MTHFD1	NO
STOM	NO		IGF2R	SI
YWHAQ	NO		PRPS2	NO
APEX1	NO		PABPC1;PABPC3	NO
CALR	NO		PCNA	NO
MAP4	NO		HARS	NO
CANX	NO		COL11A1	NO
PSMA5	NO		COL6A1	NO
PSMB6	NO		COL6A2	NO
NDUFS1	NO		SLC25A3	NO
MAPK1	NO		IMPDH2	NO
GRN	NO		TPR	SI
PCSK6	NO		PIP	NO
CTGF	NO		CKB	SI
EPHA2	NO		ACTN1	NO
TKT	NO		PEPD	NO
SERPINB3;SERPINB4	NO		XRCC6	NO
EEF1D	NO		XRCC5	NO
MARCKS	NO		IFI30	NO
GNA11;GNA14	NO		RNH1	NO
ERP29	NO		BMP1	NO
PRDX6	NO		SCG2	NO
PRDX5	NO		EEF2;Eef2	NO
PRDX3	NO		PDIA4	NO
ATP5D	NO		P4HA1	NO
RPL12	NO		PLS3	NO
ECHS1	NO		ETFA	NO
PEBP1	NO		PRKAR2A	NO
PDIA3	NO		MIF;Mif	NO
PPP2R1A	NO		PRKCSH	NO
NMT1	NO		FDPS	NO
HLA-A	NO		NID1	NO
HLA-C	NO		AKR1A1	SI
AXL	NO		PKM;Pkm	NO
ADSL	NO		HSP90B1	NO
SERPINB1	NO		CCNB1	NO
ALDH1B1;ALDH1A1;ALDH1A3;ALDH2;ALDH1A2	NO		Snrpn;SNRPN;SNRPB	NO
LCN1P1;LCN1	NO		IDE	NO
MAT2A	NO		HNRNPL	NO
CPS1;Cps1	NO		DARS	NO
RRM2	NO		JUP	NO
UQCRC1	NO		PVR	NO
ATIC	NO		GSPT1	NO
Hnrnph2;HNRNPH2;HNRNPH1	NO		B4GALT1	NO
CASP14	NO		EZR	NO
YWHAB	NO		NME1	NO
SFN	NO		GNS	NO
STIP1	NO		RPS2	NO
S100A11	NO		DSP	NO
L1CAM	NO		RPA2	SI
PRDX2	NO		TIMP2	NO
KIF5B	NO		ITGB4	NO
ABCC1	NO		CBR1	NO
MAN1A1	NO		GLB1	NO
MCM4	NO		PPP3CA;PPP3CB;Ppp3cb	NO
RANBP1;Ranbp1	NO		HIST1H1B;Hist1h1b	NO
SHMT2	NO		HIST1H1D	NO
HSPA4	NO		CD36	NO
PRSS3	NO		CPE;Cpe	SI
GPC1	NO		STMN1	NO
CTNNA1;CTNNA2	NO		HSPA6;HSPA7	NO
PHB	NO		ITGA2	NO
RDX	NO		GJA1	NO
RPL22	NO		UBTF	NO
MYH9;Myh9	NO		CKMT2	NO
BSG	NO		ryh1;RAB6B;RAB6A;RAB39A	NO
FUS;TAF15	NO		CAPN2	NO
PPM1A	NO		CTPS1	NO
RPL4	NO		GM2A	NO
PGM1	NO		LGALS3	SI
TAGLN2	NO		PSMC3	NO
LIPA	NO		TCP1;Tcp1	NO
ATP6V1A	NO		IGFBP2	NO
HSPA9	NO		ITGB5	NO
RPS19	NO		RPL7	NO
DDOST;Ddost	NO		VCL	NO
CAPG	NO		ITGB6	NO
CCT6A	NO		RPL17	NO
NNMT	NO		PGAM1	SI
MDH1;Mdh1	NO		RCC1	NO
MDH2	NO		PAM	NO
HADHA	NO		CSNK2A3;Csnk2a1;CSNK2A1	NO
EIF2S3L;Eif2s3;EIF2S3;Eif2s3y;Eif2s3x	NO		PLCG1	NO
EIF4G1	NO		NCL	NO
GARS;Gars	NO		HK1;HK2	NO
TNFSF9	NO		POLR2E	SI
ECI1	NO		NDUFV2	NO
TMPO	NO		SRM	NO
SKIV2L2	NO		EIF2S2	NO
LIFR	NO		ANXA7	NO
ACAA2	NO		BTF3	NO
RPL35	NO		RAB4A	NO
PRCP	NO		PSMB1	SI
ECE1	NO		M6PR	NO
SLC1A4	NO		COX5A	NO
MCAM	NO		LMNB1	SI
NAMPT	NO		CAST	NO
PPIC	NO		EFNA1	NO
VDAC2	NO		PRPS1;PRPS1L1	NO
USP5	NO		ATP6V1B2	NO
RANGAP1;Rangap1	NO		FLNA	NO
NOP2;Nop2	NO		ACO1	NO
RPL5	NO		Eno3;ENO3	NO
RPS9	NO		Syt1;SYT1	NO
RPS5	NO		VDAC1	NO
RPS10;RPS10P5	NO		SDHB	NO
GNPDA1	NO		CD9	NO
IQGAP1	NO		PCMT1	NO
CAPZA2	NO		GART	NO
CAPZB	NO		PAICS	NO
QARS	NO		UBA1;Uba1	NO
RPL29	NO		NME2;NME2P1	NO
SLC6A8	NO		ENPP1	NO
ATP5O	NO		HNRNPA2B1	NO
SLC6A9	NO		CBL;Cbl	NO
LSS	NO		TGM1	NO
CCT5	NO		FBLN1	NO
HSPA13;Hspa13	NO		TCEA1	NO
PITPNB	NO		ITGA6	NO
CD97;EMR2	NO		SFPQ	NO
RPL34	NO		TUBG2;TUBG1	NO
LMAN1	NO		PPIB	NO
FASN	NO		ME2	NO
CCT3	NO		WARS	NO
TUFM	NO		RPS3	NO
Aars;AARS	NO		PTPRG	NO
CARS	NO		AHCY	NO
SARS	NO		CFL1	NO
MAN2A2	NO		EIF4B	SI
PSMB2	NO		ATP2B4;Atp2b4;ATP2B1;ATP2B3	NO
MCM2;Mcm2	NO		DTYMK	NO
ACADVL	NO		MMP11	NO
TMED10;Tmed10	NO		EEF1B2	NO
HINT1	NO		ACP1	SI
SEPHS1	NO		ACAT1	NO
GNAQ	NO		MCM3	NO
GDI2	NO		NFYB	NO
SERPINH1	NO		AZGP1	NO
ST13P4;ST13;ST13P5	NO		RPS12	NO
BCAM	NO		DNAJB1	NO
PPT1	NO		PSMA1	NO
CCT8	NO		PSMA2	NO
CCT4	NO		PSMA3	NO
ANXA11	NO		PSMA4	NO
RAB5C;RAB5B;RAB5A	NO		ITGA3	NO
RAB7A	NO		MSN;Msn	NO
Smarca4;SMARCA4	SI		DDX6;Ddx6;ddx6	NO
HSD17B4	NO		CTNNA1;CTNNA2	NO
PSMD7	NO		U2af2;U2AF2	NO
HDGF	NO		RPL13	NO
LUM	NO		MGAT1;Mgat1	NO
PGD	NO		HMGB2	NO
KPNA2	NO		PTBP1	NO
AP2B1;AP1B1;Ap1b1	NO		TARS	NO
ARHGDIA;Arhgdia	NO		VARS	NO
HNRNPF	NO		EEF1G	NO
VAV2	NO		STOM	NO
MRPL12	NO		YWHAQ	NO
CAPZA1	NO		RPA1	NO
ACLY;Acly	NO		CD82	NO
COPB1	NO		CALR	NO
CTSC	NO		MAP4	NO
SLC16A1	NO		CANX;Canx	NO
IST1	NO		PSMA5	NO
RARS	NO		PSMB4	NO
YARS	NO		PSMB6	NO
USP14	NO		PSMB5	NO
ATP1B3	NO		NDUFS1	SI
Ephb4;EPHB4	NO		SMARCA1	NO
NAGLU	NO		MAPK1	NO
NAPA	NO		GCA	NO
EIF5	NO		GRN	NO
PSMD4	NO		LAP3	NO
CSE1L	NO		GTF2E1	NO
VCP;Vcp;vcp	NO		TPP2	NO
HADHB	NO		CTGF	NO
NAP1L1	NO		EPHB2	NO
LAMB2;Lamb2	NO		COL4A5	NO
NPEPPS	NO		TKT	NO
SUMO4;SUMO2;SUMO3	NO		SERPINB3	NO
EIF3B	NO		EEF1D	NO
MARS	NO		GNA11	NO
EIF6;eif6;Eif6	NO		ALDH4A1	NO
EPPK1	NO		ERP29	NO
MTPN	NO		PRDX6	NO
Arpc4;ARPC4	NO		BLVRB	NO
CD81	NO		PRDX5	NO
EIF3E	NO		PRDX3	NO
SEC61B	NO		ATP5D	NO
MYL6	NO		RPL12	NO
Actb;ACTB;ACTG1	NO		ECHS1	NO
RPS20	NO		CMPK1	NO
PSMA6	NO		PEBP1	NO
S100A10	NO		PDIA3	NO
RAB10;rab13;RAB1C;RAB13;RAB1A;RAB8B;Rab8b;RAB8A;Rab8a;RAB15	NO		PPP2R1A	NO
UBE2M	NO		PPIF	NO
UBE2K	NO		NMT1	NO
UBE2N;Ube2n;UBE2NL	NO		HLA-C	NO
RAB14	NO		ADSS	NO
Arf1;ARF1;ARF3	NO		ADSL	NO
RPL26	NO		SRI	NO
PSME3	NO		LCN1;LCN1P1	NO
HSPE1	NO		GDI1;Gdi1	NO
LYZ	NO		S100A7	NO
B2M	NO		MAT2A	NO
NPC2	NO		RRM2	NO
AP1S1	NO		TIA1	NO
Hnrnpk;HNRNPK	NO		DNAJA1;Dnaja1	NO
YWHAG	NO		ATIC	NO
RPS7;rps7	NO		HNRNPH3	NO
PPP1CA	NO		HNRNPH1	NO
PPP1CB	NO		CASP14	NO
PSMC5;SPATA5	NO		YWHAB	NO
RPS15A	NO		STIP1	NO
RPS16	NO		PRDX2	NO
YWHAE	NO		DCTD	NO
RPS23	NO		PYCR1	NO
RPS18;rps18	NO		KIF5B	NO
RPS13	NO		CSTF2	NO
SNRPD1	NO		DUT	NO
SNRPD3	NO		ABCC1	NO
RPL7A	NO		BMP8A;BMP8B	NO
RAB11A;RAB11B	NO		SHMT2	NO
ETF1	NO		HSPA4	NO
EEF1A2;Eef1a2	NO		PRSS3	NO
PPP2CA;PPP2CB	NO		GPC1	NO
RPL23A	NO		PFN2	NO
Hist1h4a;HIST1H4A	NO		PHB	NO
RAN	NO		SERPINB6;Serpinb6	NO
RPS25	NO		RDX	NO
RPS28	NO		RPA3	NO
GNB1;Gnb3;GNB3	NO		SPR	NO
RPL30	NO		FBN1	NO
RpL31;RPL31	NO		AGL	NO
RPL10A	NO		MYH9;Myh9	NO
RPL11	NO		MYH10	NO
RPL8	NO		COPB2	NO
PPIA	NO		BSG	NO
FKBP1A	NO		FUS	NO
VAMP3;VAMP2	NO		DEK	NO
GNAS;Gnas	SI		PPM1A	NO
YWHAZ	NO		HMGCL	NO
SKP1	NO		PSMC2;Psmc2;psmc2	NO
RPS21	NO		GJC1	NO
EIF5A;EIF5AL1	NO		ATP6V1E1	NO
GNB2L1	NO		Cpox;CPOX	NO
YBX1	NO		RPL4	NO
TPM4	NO		NUDT1	NO
ACTA1;ACTC1;ACTG2;ACTA2	NO		PGM1	NO
TUBA1B;TUBA1C;TUBA8;Tuba8	NO		PPP1CC	NO
TUBA4A	NO		SRP14	NO
TUBB4B;TUBB4A;TUBB8	NO		TAGLN2	NO
HBB;HBD	NO		TALDO1;Taldo1	NO
NOMO3;NOMO1;NOMO2	NO		SNCA;Snca	NO
HDAC1;HDAC2;Hdac2	NO		ETFB	NO
CXADR	NO		LIPA	SI
PSPH	NO		ATP6V1A	NO
CCT2	NO		HSPA9	NO
OLR1	NO		RPS19	SI
ADAM17	NO		COL18A1	NO
GPLD1	NO		DDOST	NO
LCN2	NO		ANP32A	NO
NUCB2	NO		FEN1	NO
BASP1	NO		CAP2	SI
DCD	NO		TXLNA	NO
SARNP	NO		CCT6A	NO
erh;ERH	NO		RPL13A	NO
RHOG	NO		USP8	NO
RPL19	NO		MDH1;Mdh1	NO
EXT1;Ext1	NO		MDH2	NO
HSPG2	NO		EIF2S3L;Eif2s3;EIF2S3;Eif2s3y;Eif2s3x	SI
EFNB1	NO		Naa10;NAA10;Naa11;NAA11	NO
CYCS	NO		CSK	NO
CLTC	NO		GARS;Gars	NO
SORD	NO		IARS	NO
HNRNPU	NO		EIF1	NO
SPTBN1	NO		ACTR1B	NO
FABP5	NO		ECI1	NO
CAP1	NO		TMPO	NO
HMGCS1	NO		STAT1;Stat1	NO
SLC7A5	NO		SKIV2L2	NO
PFKP	NO		EPS15	NO
EWSR1	NO		RPS27;RPS27L	NO
NAAA	NO		LRPPRC	NO
COL7A1	NO		ACAA2	NO
DSG1	NO		RPL35	NO
rpl18a;RPL18A	NO		PRCP	NO
FKBP4	NO		ECE1	NO
PLOD1	NO		SLC1A4	NO
NUCB1	NO		MAGEA4	SI
RPL6	NO		RANBP1;Ranbp1	NO
SLC25A11	NO		NAMPT	NO
TGFBR3	NO		PSMC4	NO
LMNB2	NO		TNNT3	NO
SSBP1	NO		PPIC	NO
YWHAH	NO		Cbx5;CBX5	NO
PLP2	NO		USP5	NO
CALD1	NO		MKI67	SI
PTPN11	NO		RANGAP1	NO
PPAT	NO		CRK	NO
GFPT1	NO		CRKL	NO
EXOSC9	NO		BAG6	NO
PSME1	NO		RPL27A	NO
APLP2;Aplp2	NO		RPL5	NO
FMOD	NO		RPS9	NO
PRDX1	NO		RPS5	NO
RPL18	NO		RPS10;RPS10P5	NO
CKAP4	NO		MAP1B	NO
ARHGAP1	NO		NEDD4	NO
LGALS3BP	NO		IQGAP1	NO
MFGE8	NO		GYG1	NO
DSC1	NO		CAPZA2	NO
SPOCK1	NO		CAPZB	NO
SSRP1	NO		RPS4X;RPS4Y2;RPS4Y1	NO
NSUN2	NO		QARS	NO
RBBP4	NO		RPL29	NO
MGAT5	NO		LGALS7	SI
AHNAK	NO		PREP	NO
GALNT2	NO		SOX2;sox21a;sox21b;SOX21;sox19a;sox3;sox1a;sox1b;SOX1;SOX3	SI
BST2	NO		ARCN1	SI
ST3GAL1	NO		GCLC	NO
ST3GAL4	NO		PSMD8	NO
HYAL1	NO		GSS	NO
ASPH	NO		CCT5	NO
EFEMP1	NO		HSPA13	NO
FSTL1;Fstl1	NO		PITPNB	NO
SF3A3	NO		MARCKSL1;Marcksl1	NO
AIMP1	NO		ALDH9A1	NO
ILF2	NO		LMAN1	NO
ILF3	NO		NASP	NO
LMAN2	NO		FASN	NO
TRAP1	NO		CCT3	NO
PRDX4;Prdx4	NO		TUFM	NO
PAK2	NO		ALDH7A1	NO
CBX3	NO		SRP9	NO
PSMD2	NO		AARS;Aars	NO
SEMA3B	NO		CARS	SI
NME3	NO		SARS	NO
TRIM28	NO		PPM1F	NO
SEMA3F	NO		MAN2A2	NO
G3BP1	NO		PSMB3	NO
PABPC4	NO		MCM2;Mcm2	NO
PTPRS	NO		THBS3	NO
EIF3I	NO		ACADVL	NO
MFAP5	NO		VEGFC	SI
UBE2V2;UBE2V1	NO		HINT1	NO
MSLN	NO		NT5C2	SI
SLC39A6	NO		SEPHS1	NO
ADAM9	NO		MTHFS	NO
ADAM15	NO		GMPS	NO
SQSTM1	NO		GNAQ	SI
SNX1	NO		GDI2	NO
LAMB3	NO		SERPINB8;SERPINB9;Serpinb1a;SERPINB1;Serpinb1b;SERPINI2	NO
SPTAN1	NO		SERPINH1	NO
PKP1	NO		ST13;ST13P4;ST13P5	NO
IDI1	NO		VASP;Vasp	NO
HNRNPD	NO		CDK7	NO
DAG1	NO		BCAM	NO
DSG2	NO		PPT1	NO
EIF3A	NO		CCT8	NO
TTLL12	NO		CCT4	NO
CTTN	NO		ANXA11	NO
Flot2;FLOT2	NO		RAB5C	NO
Caprin1;CAPRIN1	NO		RAB7A	NO
PDIA5	NO		DUSP3	NO
MCM6	NO		HCFC1;Hcfc1	NO
GANAB	NO		GPC3	NO
MBTPS1	NO		PSMD7	NO
Ltbp1;LTBP1	NO		GPM6A	NO
LASP1	NO		APLP1	NO
KPNB1	NO		USP11;USP4	NO
NUMA1	NO		NDUFA8	NO
WTAP	NO		HNRNPA3	NO
PSMD6	NO		PGD	NO
LAPTM4A	NO		HNRNPM	NO
SEPT2	NO		KPNA2	NO
EFTUD2	NO		RAP1GDS1	NO
KARS	NO		ARHGDIA;Arhgdia	NO
Eif4h;EIF4H	NO		AGFG1	NO
PDIA6	NO		HNRNPF	NO
EBP	NO		HRSP12	NO
PLEC	NO		SMS	NO
PON2	NO		MRPL12	NO
PPA1	NO		CAPZA1	NO
NONO	NO		CRIP2	NO
PTPRK	NO		PPP5C	NO
RCN1	NO		ARFIP1	NO
PCBP1;PCBP3	NO		Acly;ACLY	NO
PCBP2	NO		MVD	NO
SF3B3	NO		RABGGTB	NO
SF3B4	NO		COPB1	NO
SF3A1	NO		COPA	NO
CDSN	NO		CTSC	NO
TGFBI	NO		SLC16A1	NO
SLC9A3R2;Slc9a3r2	NO		IST1	NO
SF1;Sf1	NO		SEC24C	NO
MAPRE1	NO		SUB1	NO
ELAVL1	NO		RARS	NO
SLC1A5	NO		YARS	NO
NPTX1;Nptx1	SI		USP14	NO
ATP6AP1	NO		BCAT1	NO
ZYX	NO		ATP1B3	NO
SEPT7	NO		RAD23A	NO
ADRM1;Adrm1	NO		RAD23B	NO
IGFBP7	NO		EPHB4;Ephb4	NO
PSMD5	NO		NAGLU	NO
DDB1	NO		AK2;Ak2;ak2	NO
CDC37	NO		NAPA	NO
DPYSL2;CRMP1	NO		EIF5	NO
SYPL1	NO		PSMD4	NO
RBBP7;Caf1	NO		CSE1L	NO
ECM1	NO		VCP;Vcp;vcp	NO
DBN1	NO		MLLT4	NO
FSCN1;Fscn1	NO		NAP1L1	NO
MAN2A1	NO		LAMB2	NO
Hist2h2ac;HIST2H2AC;Hist2h2aa1;HIST2H2AA3;HIST1H2AJ;HIST1H2AH;H2AFJ;HIST1H2AD;HIST1H2AG	NO		TPD52	NO
UGP2;Ugp2	NO		SEC13	NO
TXNRD1;Txnrd1	NO		NPEPPS;NPEPPSL1	NO
tmem106b;TMEM106B	NO		EIF3B	NO
HLA-C	NO		FCGRT	SI
MICA	NO		BID	NO
LEPRE1	NO		EIF6;Eif6	SI
MGAT5B	NO		PRSS12	NO
NADK2	NO		MTPN	NO
GXYLT1	NO		Arpc4;ARPC4	NO
TPRN	NO		DDX39B;Ddx39b;DDX39A	NO
SVEP1	NO		CD81	SI
CCDC58	NO		TPI1	NO
ACTBL2	NO		EIF3E	NO
TMEM97	NO		ERVPABLB-1	NO
EXOSC6	NO		PPP4C	NO
CD276	NO		Gabarapl2;GABARAPL2	NO
METRNL	NO		MYL6	SI
OLFML2A	NO		Actb;ACTB	NO
VASN	NO		EIF4A1	SI
LAMTOR1	NO		RPS20	NO
BZW1;bzw1a	NO		PSMA6	NO
POTEE;POTEI;POTEKP;POTEJ	NO		S100A10	NO
SBSN	NO		CDC42	NO
ADAMTSL4	NO		RAB2A;RAB2B	SI
CCBL2	NO		RAB10	NO
THSD4	NO		UBE2M	NO
QSOX2	NO		UBE2K	NO
NCCRP1	NO		RAB14	NO
SND1;Snd1	NO		ACTR3	NO
MOB1A;MOB1B	NO		actr2b;ACTR2	NO
CHST3	NO		ACTR1A	NO
MAMDC2	NO		COPS2	NO
TMED4	NO		Arf1;ARF1;ARF3	NO
MGAT4B;Mgat4b	NO		RAP2B;RAP2C;RAP2A	NO
GPR126	NO		RPS3A;Rps3a	SI
OAF	NO		RPS26	NO
RTN4RL2	NO		PSME3	NO
KTN1	NO		MAGOH;magoh;MAGOHB	NO
TRABD2A	NO		RPL27	NO
ALYREF	NO		NAA20	NO
CAND1	NO		HSPE1	NO
LRP11	NO		VBP1	NO
PLD3	NO		STXBP1	NO
SLC44A2	NO		B2M	NO
FAM20C	NO		NPC2	NO
GCNT2	NO		COPZ1	SI
LTBP4	NO		SUMO2;SUMO4;SUMO3	NO
ARRDC1	NO		UFM1	NO
EMC1	NO		AP1S1	NO
ADGB	NO		Hnrnpk;HNRNPK	NO
SLC43A3	NO		YWHAG	NO
GOLM1	NO		RRAS2	NO
TTC13	NO		RPS7;rps7	SI
PCSK9	NO		PPP1CA	NO
TXNDC5	NO		PPP1CB	NO
UXS1	NO		NCS1	NO
SERBP1	NO		PSMC1	NO
PLA2G15	NO		PSMC5	NO
CHST14	NO		RPS15A;RpS15Aa	NO
GALNT6	NO		RPS16	SI
LFNG	NO		UBE2H	NO
GPRC5A	NO		YWHAE	NO
OR51A7	NO		RPS14	NO
PLBD2	NO		RPS23;RpS23	SI
FGFBP3	NO		RPS18;rps18	NO
NPLOC4	NO		RPS13	NO
ITFG1	NO		SNRPE	NO
NUP210	NO		SNRPF	NO
DYNLRB1;DYNLRB2	NO		SNRPD1	NO
SCARB1	NO		SNRPD2	NO
TSKU	NO		SNRPD3	NO
PDCD6IP	NO		PSMC6	NO
SLC38A5	NO		RPL7A	NO
SLC44A1	NO		RAB11B;RAB11A	NO
PSPC1	NO		ETF1	NO
TTN	NO		EEF1A2;Eef1a2	NO
LZIC	NO		PPP2CA;PPP2CB	NO
SMPDL3A	NO		RPS6	NO
DDX1	NO		Hist1h4a;HIST1H4A	NO
FAM3C	NO		RAB1A	NO
NCSTN	NO		RAN	NO
HSPH1	NO		RAP1A	NO
PXDN	NO		RPS24	SI
ANP32B	NO		RPS25	NO
PVRL2	NO		RPS28	NO
TFG	NO		GNB1	NO
HTRA1;htra1b	SI		Gnb2;GNB2;GNB4;Gnb4	NO
LEPREL4;Leprel4	NO		RPL10A	NO
DDX17	NO		RPL11	NO
GLG1	NO		PPIA	SI
KHSRP	NO		FKBP1A	NO
STMN2	NO		AP2B1	NO
EXT2;Ext2	NO		GNAS;Gnas	SI
IGSF8	NO		GNAI1	SI
TMBIM1	NO		YWHAZ	NO
FUBP1	NO		PPP2R2A;PPP2R2C	NO
LRRC59	NO		DYNLL1	NO
SLCO4A1	NO		SKP1	NO
EFHD2	NO		RPS21	NO
PPP1R14B	NO		EIF5A;EIF5AL1;EIF5A2;Eif5a2	NO
ISOC1	NO		GNB2L1	NO
DNAJC19	NO		ACTG1	NO
PDLIM5	NO		Ube2i;UBE2I	NO
CRELD1	NO		YBX1	NO
KIRREL	NO		CSNK2B	SI
SERPINB12	NO		TPM4	NO
ERMAP	NO		UBE2L3;Ube2l3	NO
Vps35;VPS35	NO		ACTA1;ACTC1;ACTA2;ACTG2	NO
FAM129B	NO		TUBA1B	NO
RMDN3	NO		TUBA4A	NO
PSMD1	NO		TUBB4B	NO
NEU1	NO		PAFAH1B2	NO
SORT1	NO		HBB;HBD	NO
VAT1	NO		NOMO3;NOMO1;NOMO2	NO
LGMN	NO		HDAC2;Hdac2	NO
SERPINI1	NO		CXADR	NO
TTC1	NO		IGBP1	NO
OSMR	NO		PSPH	NO
CHP1	NO		Gtf2i;GTF2I	NO
HSD17B10	NO		CCT2	NO
COL12A1	NO		RAE1	NO
HNRNPAB	NO		GSTO1	NO
NAP1L4	NO		ADAM17	NO
OLFM1	NO		SRPX;Srpx	NO
SLC29A1	NO		LCN2	NO
TSG101;Tsg101	NO		NUCB2	NO
CPNE1	NO		BASP1	NO
CCT7	NO		DCD	NO
ATF6B	NO		SARNP	NO
GDF15	NO		ADAMTSL3	SI
DDX50;DDX21	NO		RPL24	NO
GRWD1	NO		CBX1	NO
SDF4	NO		erh;ERH	NO
GINS4	NO		RHOG	NO
NDFIP1	NO		RPL19	SI
FUCA2	NO		SRSF3	SI
PDCD10	NO		HIST2H3A;Hist1h3b;HIST3H3;Hist1h3a;HIST1H3A;H3F3C	NO
MENT	NO		HSPG2	NO
NUDT9	NO		EFNB1	NO
ACAT2	NO		CYCS	NO
TMEM59	NO		CLTC	NO
ITPA	NO		FKBP3	NO
EIF2A	NO		SORD	NO
NACAP1	NO		HNRNPU	NO
API5	NO		B4GALNT1	NO
ZDHHC5	NO		SPTBN1	NO
TTYH3	NO		AMPD2	NO
TINAGL1	NO		FABP5	NO
TWSG1	NO		CAP1	NO
RAB1B	NO		HMGCS1	NO
ITFG3	NO		SLC7A5	NO
SIL1	NO		EWSR1	NO
XYLT2;Xylt2	NO		CDR2	NO
CYSTM1	NO		PLCB3	NO
EHD4	NO		DSG1	NO
CXCL16	NO		FKBP4	NO
CPVL	NO		PLOD1	SI
UNC45A	NO		NUCB1	NO
SMOC1;Smoc1	NO		RPL6	NO
EHD1	NO		LMNB2	NO
ANTXR1	NO		GPHN;Gphn	SI
HN1L	NO		UBXN1	NO
SFXN1	NO		EIF4G1	NO
SLC52A2	NO		NOTCH2	NO
C12orf10	NO		GLO1	NO
SCPEP1	NO		SSBP1	NO
NTN4	NO		YWHAH	NO
CACYBP	NO		PLP2	NO
GLOD4	NO		CSTF1	NO
WFDC1	NO		UBE3A	NO
TMOD3;Tmod3	NO		CALD1	NO
Bace2;BACE2	NO		COL14A1	NO
VTA1	NO		PTPN11	NO
CHST11	NO		PPAT	NO
IL1RAP	NO		GFPT1	NO
RTN4;Rtn4	NO		PSME1	NO
NANS	NO		APLP2;Aplp2	NO
HEBP1;Hebp1	NO		PRDX1	NO
SERINC1	NO		RPL18	NO
LTBP3	NO		C1QBP	NO
TOMM22	NO		TJP1	NO
OLA1	NO		KHDRBS1;Khdrbs1	NO
LIN7C	NO		LRP1	NO
DDX19A;DDX19B	NO		srsf1b;SRSF1;srsf1a	NO
NDFIP2	NO		ARHGAP1	NO
TMEM30A	NO		PCDH1	NO
PARVA	NO		TGM3	NO
HIF1AN	NO		DHX9;Dhx9	NO
CDKN2AIP	NO		CRYZ	NO
SLC39A1	NO		LGALS3BP	NO
DPP3	NO		MFGE8	NO
B3GNT2	NO		DSC1	NO
FAM53C	NO		PPID	NO
UGGT1	NO		SSRP1	NO
HSPBP1	NO		NSUN2	NO
MAT2B	NO		RBBP4	NO
MYOF	NO		MGAT5	NO
EHD2	NO		AHNAK	NO
CALML5	NO		HSPA14	NO
SPATA7	NO		MGAT2	NO
PTGFRN	NO		GALNT2	NO
ATXN10	NO		AP1B1	NO
GNG12	NO		ST3GAL4	NO
DKK3;Dkk3	NO		FSTL1;Fstl1	NO
EXTL2	NO		STX4	NO
GRHPR	NO		SF3A3	NO
CTSZ	NO		AIMP1	SI
DNAJB11	NO		ILF2	NO
CTSF	NO		ILF3	NO
FBLN5	NO		LMAN2	NO
TES	NO		PTPRJ	NO
SWAP70	NO		TRAP1	NO
LIMA1	NO		ECH1	NO
ADAMTS1	NO		FLII	SI
DPP7	NO		GPS1	NO
TMEM2	NO		MTAP	NO
PFDN2	NO		EIF2B5	NO
PUF60;Puf60	NO		HNRNPA0	NO
TRMT112	NO		PRDX4;Prdx4	NO
CPA4	NO		PAK2	SI
AK3	NO		CBX3	NO
PLXNA1;PLXNA3;plxna3;PLXNA4;PLXNA2	SI		PSMD2	NO
GNPTG	NO		MMRN1	NO
SLC25A13	NO		NME3	NO
STOML2	NO		SRSF9	NO
NUDT5	NO		TRIM28	NO
MAN1B1	NO		SEMA3F	NO
PACSIN3	NO		G3BP1	NO
PCOLCE2	NO		PTK7;Ptk7	SI
PSME2	NO		PABPC4	NO
SLC39A10	NO		PTPRS;Ptprs	SI
PPT2	NO		EIF3I	SI
PSMD13	NO		MFAP5	NO
NSFL1C	NO		UBE2V1	NO
PA2G4	NO		DYNC1I2;Dync1i2	NO
PPP1R3C	NO		BTN1A1	NO
RUVBL2;Ruvbl2	NO		MSLN	NO
HIGD1A	NO		SF3B2	NO
RUVBL1	NO		OS9	NO
NUDC	NO		ADAM9	NO
VDAC3	NO		ADAM15	NO
CFL2	NO		PICALM	NO
SLC5A6	NO		Tubb3;TUBB3	NO
CNPY2	NO		PIN1;PIN1P1	NO
GSTK1	NO		HDAC1	NO
SUGT1	NO		DCTN2	NO
CAB39;CAB39L	NO		NAE1	NO
STRAP	NO		SNX1	NO
RTCB;rtcb	NO		SPTAN1	NO
TLN1	NO		PKP1	NO
LOXL2	NO		BLMH	NO
HYOU1	NO		CBFB	NO
RBM8A	NO		NFYC	NO
FLVCR1	NO		CKAP5;Ckap5	NO
PSAT1	NO		CAMK1;CAMK1D	NO
F11R	NO		COTL1	NO
BZW2	NO		COL9A3	NO
SLC30A1	NO		HNRNPD	NO
			IL18	NO
			DAG1	NO
			DSG2	NO
			SEPT6	NO
			EIF3A	NO
			SCRIB	NO
			CRMP1	NO
			DCTN1	NO
			EIF2B1	NO
			EIF4A2	NO
			CTTN	NO
			Flot2;FLOT2	NO
			Fam50a;FAM50A	NO
			GNA13	NO
			GAS6	NO
			CAPRIN1;Caprin1	NO
			PDIA5	NO
			MCM6	NO
			DSC3	NO
			PLS1	NO
			IRF3	NO
			CLINT1	NO
			SMC1A;smc1a	NO
			USP10	NO
			GANAB	NO
			PPP2R5D;PPP2R5C	NO
			LTBP1	NO
			LASP1	NO
			PTGR1	NO
			ZNF638	NO
			KPNB1	NO
			NUMA1	NO
			NAA25	NO
			PSMD6	NO
			SEPT2	NO
			ACAP1	NO
			EFTUD2	NO
			SLC39A14	NO
			KARS	NO
			Eif4h;EIF4H	NO
			PDIA6	NO
			PAFAH1B3	NO
			PLEC	NO
			PON2	NO
			PPA1	NO
			PDGFRL	NO
			PVRL1	NO
			NONO	NO
			PPP2R4;Ppp2r4	NO
			ERBB4;EGFR;ERBB2	NO
			PCBP1	NO
			PCBP2;PCBP3	NO
			TCEB1	NO
			TCEB2	NO
			ANGPT1	NO
			SF3B3;sf3b3	NO
			RSU1	NO
			CNN3	NO
			SAFB	NO
			PPP1R7;Ppp1r7	NO
			SEC23A	NO
			SF3A1	NO
			CDSN	NO
			TGFBI	NO
			SLC9A3R2;Slc9a3r2	NO
			TSN	NO
			SF1;Sf1	NO
			TRIP10	NO
			MAPRE1	NO
			ELAVL1	NO
			MYLK	NO
			Tab1;TAB1	NO
			SLC1A5	NO
			ITSN1	NO
			Nptx1;NPTX1	SI
			UBE2V2	NO
			STXBP2	NO
			VAMP3;VAMP2	NO
			ATP6AP1	NO
			ZYX	NO
			SEPT7	NO
			ADRM1;Adrm1	NO
			IGFBP7	NO
			INA	NO
			PSMD5	NO
			CSRP2	NO
			DDB1	NO
			CDC37	NO
			DPYSL2	NO
			SYPL1	NO
			RBBP7	NO
			OCLN	NO
			SRSF7	NO
			CPSF6	NO
			DBN1	NO
			Fscn1;FSCN1	NO
			DECR1	NO
			MAN2A1	NO
			UBE2S	NO
			CCBL1	NO
			Hist2h2ac;HIST2H2AC;Hist2h2aa1;HIST2H2AA3	NO
			UGP2;Ugp2	NO
			ATP6V1F	NO
			TXNRD1	NO
			HNRNPUL2	NO
			TMEM132A	NO
			HLA-C	NO
			MICB	NO
			MICA	NO
			AAK1	NO
			IAH1	NO
			PRTG	NO
			LEPRE1	NO
			DAK	NO
			LSM12	NO
			GXYLT1	NO
			CDON	NO
			GRIPAP1	NO
			CCDC58	NO
			FAM98B	NO
			USP39	NO
			HSP90AB4P	NO
			HSP90AB2P	NO
			HSP90AA4P	NO
			PCDHB2	NO
			PCDHA9;PCDHA4;PCDHA2;Pcdha7;Pcdha4;PCDHA10;PCDHA11;PCDHA1;PCDHA7;PCDHA6;PCDHA8;PCDHA3;PCDHA13;PCDHA5	NO
			PPP6R3	NO
			MIA3	NO
			NHLRC3	NO
			EXOSC6	NO
			MANEA	NO
			CHCHD2;CHCHD2P9	NO
			UBAP2	NO
			KPRP	NO
			DDI2	NO
			NT5DC1	NO
			CROCC	NO
			BROX	NO
			MLIP	NO
			Fkbp10;FKBP10	NO
			SUPT6H;Supt6h	NO
			METRNL	NO
			OLFML2A	NO
			VASN	NO
			CIAPIN1	NO
			SMYD5	NO
			PTRHD1	NO
			ISM2	NO
			TWF2	NO
			PDE12	NO
			EDC4	NO
			PRPF8	NO
			SCYL2	NO
			VWA1	NO
			AAGAB	NO
			Smarcc2;SMARCC2	NO
			NCEH1	NO
			POTEE;POTEI;POTEJ;POTEKP	NO
			FAM198B	NO
			SBSN	NO
			LAYN	NO
			SEZ6L2	NO
			GIGYF2	NO
			CCBL2	NO
			QSOX2	NO
			Q6ZSR9 (Protein ID)	NO
			FGD6	NO
			UBE2R2	NO
			SND1;Snd1	NO
			BZW1;bzw1a	NO
			EIF3M	NO
			NDUFAF7	NO
			GDPD3	NO
			COPS6	NO
			MOB1A;MOB1B	NO
			UCK2;Uck2;uck2b;uck2a;UCK1	NO
			MAMDC2	NO
			NUP54	NO
			CLASP1	NO
			HDDC2	NO
			HDGFRP2	NO
			BRAP	NO
			GOLGA7	NO
			YTHDF1;YTHDF2;YTHDF3	NO
			TAF8	NO
			TMED4	NO
			VPS29;vps29	NO
			MGAT4B;Mgat4b	NO
			GPR126	NO
			PABPN1	NO
			OAF	NO
			TSPAN33	NO
			KTN1	NO
			ALYREF	NO
			CAND1	NO
			LRP11	NO
			LSR	NO
			NIT1	NO
			DDX42	NO
			STX12	NO
			C1QL4	NO
			ATG4B;Atg4b	NO
			Fto;FTO	NO
			SMOC1;Smoc1	NO
			CRLF3	NO
			CILP2	NO
			PLD3	NO
			LEPREL2	NO
			CCDC50	NO
			SLC44A2	NO
			PM20D2	NO
			KATNAL2	NO
			CHPF	NO
			ALDH16A1	NO
			KIAA0319L	NO
			LGI3	NO
			CCAR2	NO
			LRRC47	NO
			LTBP4	NO
			GALNT16	NO
			FGFRL1	NO
			GALNT4	NO
			ARRDC1	NO
			TTC9C	NO
			ADGB	NO
			PTGR2	NO
			ENAH	NO
			LRRC57	NO
			NHLRC2	NO
			GOLM1	NO
			UXS1	NO
			SERBP1	NO
			PLA2G15	NO
			CHST14	NO
			GALNT6	NO
			APOA1BP	NO
			HMCN2	NO
			MAPK1IP1L	NO
			BHLHE23	NO
			C3orf58	NO
			NUP43	NO
			Cadm4;CADM4	NO
			TSPAN14	NO
			CASC5	NO
			VANGL1	NO
			FGFBP3	NO
			NPLOC4	NO
			UBA3	NO
			LRRC20	NO
			DTD1	NO
			IPO4	NO
			SHROOM3	NO
			SCARB1	NO
			SMAP2	NO
			TSKU	NO
			PDCD6IP	NO
			MITD1	NO
			NUDCD2	NO
			SCFD1	NO
			SECTM1	NO
			CANT1	NO
			PCNP	NO
			SLC44A1	NO
			ATXN2L	NO
			SCG3	NO
			PSPC1	NO
			SYNE2	NO
			DNAJC9	NO
			TTN	NO
			LZIC	NO
			IRGQ	NO
			MEMO1;Memo1	NO
			SMPDL3B	NO
			DDX1	NO
			FAM3C	NO
			PSMF1	NO
			NCSTN	NO
			HSPH1	NO
			MYO18A	NO
			PXDN	NO
			ANP32B	NO
			PVRL2	NO
			TFG	NO
			LEPREL4	NO
			DLG3	NO
			TAF15	NO
			GGH	NO
			NRCAM	NO
			DDX17	NO
			NEO1;Neo1	NO
			UFD1L	NO
			GLG1	NO
			KHSRP	NO
			TNPO1;TNPO2	NO
			USP7	NO
			STMN2	NO
			EXT2;Ext2	NO
			IGSF8	NO
			PSMG2	NO
			TMBIM1	NO
			MYLPF	NO
			EXOC4	NO
			COL26A1	NO
			FERMT2	NO
			FUBP1	NO
			EXOSC8	NO
			AKT1S1	NO
			AIDA	NO
			FAM136A	NO
			EFHD2	NO
			DCPS	NO
			PPP1R14B	NO
			ISOC1	NO
			RCN3	NO
			DNAJC19	NO
			RMDN1	NO
			CMBL	NO
			GNPNAT1	NO
			DAZAP1	NO
			C1GALT1C1	NO
			MVB12A	NO
			DYNLL2	NO
			OTUB1	NO
			PGM2	NO
			PDXP;Pdxp	NO
			FAHD2A	NO
			PDLIM5	NO
			CRELD1	NO
			ERO1L;Ero1l	NO
			ABHD14B	NO
			NSL1	NO
			PAWR	NO
			THOC3	NO
			SPG11	NO
			BTF3L4	NO
			USP47	NO
			PBK	NO
			CNDP2	NO
			B3GALT6	NO
			HS6ST2	NO
			SERPINB12	NO
			IPO9	NO
			NEDD4L	NO
			PUS7	NO
			VPS35;Vps35	NO
			HMCN1	NO
			RANBP9	NO
			FAM129B	NO
			TBCB	NO
			NELL2	NO
			PSMB7	NO
			CNN2	NO
			PSMD1	NO
			PFDN5	NO
			PARK7;Park7	NO
			SORT1	NO
			VAT1	NO
			SERPINI1	NO
			TSNAX	NO
			TTC1	NO
			DNAJC7	NO
			C12orf57;Grcc10	NO
			COPS8	NO
			OSMR	NO
			CGREF1	NO
			HSD17B10	NO
			HNRNPAB	NO
			NAP1L4	NO
			NAPG	NO
			ACO2	NO
			TSG101;Tsg101	NO
			CCT7	NO
			PRMT1	NO
			ATF6B	NO
			SH3GL1	NO
			SEMA3C	NO
			PRPF19;Prpf19	NO
			DPYSL5	NO
			ARPC5L	NO
			FAM118B	NO
			GRWD1	NO
			TUBA1C	NO
			CLSTN3	NO
			CORO1B	NO
			TXNDC17	NO
			VPS25	NO
			SDF4	NO
			GINS4	NO
			TTYH2	NO
			RTBDN	NO
			NDFIP1	NO
			COPS4	NO
			DIDO1	NO
			ANP32E	NO
			CHRDL1	NO
			TUBB6	NO
			ABHD14A	NO
			PDCD10	NO
			MENT	NO
			TUBB2B;TUBB2A	NO
			PBDC1	NO
			NUPL1	NO
			ACAT2	NO
			REPIN1	NO
			JAM3	NO
			HINT2	NO
			NAA15	NO
			AP1M1	NO
			CACNG6	NO
			ITPA	NO
			CHMP4A	NO
			B3GNT5	NO
			NLN	NO
			NACAP1	NO
			ULBP2	NO
			API5	NO
			SEMA4C	NO
			UBE2O	NO
			XPO4	NO
			TTYH3	NO
			RNF114;Rnf114	NO
			C20orf27	NO
			PITHD1	NO
			TWSG1	NO
			NAA50	NO
			PAIP1	NO
			ILKAP	NO
			XRN2	NO
			TOLLIP	NO
			RAB1B;RAB1C	NO
			C11orf54	NO
			ITFG3	NO
			CDH19	NO
			XYLT2;Xylt2	NO
			CYSTM1	NO
			EHD4	NO
			CXCL16	NO
			SLK	NO
			CHRD	NO
			CRISPLD1	NO
			C11orf68	NO
			BOLA2	NO
			UNC45A	NO
			DNAJC5	NO
			TOR3A	NO
			RNPEP	NO
			GLIPR2	NO
			EHD1	NO
			CCDC134	NO
			RPAP3	NO
			RANBP3	NO
			C12orf49	NO
			MVB12B	NO
			UBE2Z	NO
			HN1L	NO
			ARMT1	NO
			VPS37B	NO
			ERVMER34-1	NO
			PPCS	NO
			GRPEL1	NO
			C12orf10	NO
			SCPEP1	NO
			CACYBP	NO
			SLC38A10	NO
			GLOD4	NO
			ROBO2	NO
			GPN1	NO
			CELSR2	NO
			SRA1	NO
			CHMP1A	NO
			APMAP	NO
			TMOD3;Tmod3	NO
			RAB18	NO
			VTA1	NO
			DYNLRB1;DYNLRB2	NO
			EXOSC4	NO
			UBE2T	NO
			CD320	NO
			CHST11	NO
			ISYNA1	NO
			RIC8B;RIC8A	NO
			SEMA4B	NO
			LZTFL1	NO
			TIGAR	NO
			RTN4;Rtn4	NO
			RPRD1B	NO
			NIT2	NO
			EXOSC5	NO
			EXOSC3	NO
			XPNPEP1	NO
			ITM2C	NO
			PDLIM7	NO
			DIABLO	NO
			MAN1C1	NO
			NANS	NO
			PDGFC;Pdgfc	NO
			CHST12	NO
			CTPS2	NO
			POLE3	NO
			AASDHPPT	NO
			HEBP1	NO
			PLSCR3	NO
			LTBP3	NO
			TOMM22	NO
			FARSB	NO
			OLA1	NO
			ECHDC1	NO
			RBM12	NO
			ZBTB40	NO
			LIN7C	NO
			FAM49B	NO
			DDX19A;DDX19B	NO
			TMEM30A;TMEM30B	NO
			SEPT11	NO
			PARVA	NO
			EVA1B	NO
			NECAP2	NO
			RBM22	NO
			HIF1AN	NO
			C1orf123	NO
			ADPRHL2	NO
			IMPAD1	NO
			CMTM6	NO
			THUMPD1	NO
			QPCTL	NO
			CDKN2AIP	NO
			PPP4R2	NO
			DPP3	NO
			B3GNT2	NO
			TERF2IP	NO
			ABI2	NO
			DNAH9	NO
			FAM53C	NO
			UGGT1	NO
			ACTR10	NO
			GGA3	NO
			HSPBP1	NO
			MAT2B	NO
			CALML5	NO
			LMCD1	NO
			CHMP5	NO
			VAPA	NO
			RCC2	NO
			DIP2B	NO
			TENM3	NO
			BCCIP	NO
			STK26	NO
			PTGFRN	NO
			CHD7	NO
			ATXN10	NO
			MBD2	NO
			EPS15L1	NO
			SAE1	NO
			COPG2;copg2;COPG1	NO
			GNG12	NO
			DKK3;Dkk3	NO
			EIF3K	NO
			EXTL2	NO
			GRHPR	NO
			DNAJB11	NO
			UBA2	NO
			PEF1	NO
			COPS7A	NO
			DNAJB4	NO
			CFDP1;Cfdp1	NO
			NDRG3	NO
			LAMTOR3	NO
			LIMA1	NO
			CHORDC1	NO
			SEPT9	NO
			EGFL7	NO
			PCSK1N	NO
			PFDN2	NO
			Puf60;PUF60	NO
			ATP6V1H	NO
			RABAC1	NO
			AK3	NO
			METRN	NO
			FBXO2	NO
			VPS28	NO
			NUDT5	NO
			RCOR1	NO
			MAN1B1	NO
			PACSIN3	NO
			CDV3	NO
			PCOLCE2	NO
			RAB22A;RAB31	NO
			PSME2	NO
			SLC39A10	NO
			HECTD1	NO
			ICAM5	NO
			PPT2	NO
			UBQLN1	NO
			VPS4A	NO
			G3BP2;G3bp2	NO
			STUB1	NO
			PACSIN2	NO
			SNX6	NO
			PSMD13	NO
			COPS3	NO
			MINPP1	NO
			NSFL1C	NO
			MACF1	NO
			PA2G4	NO
			BAIAP2	NO
			SMC3;smc3	NO
			C14orf166	NO
			RUVBL2;Ruvbl2	NO
			PIN4	NO
			RUVBL1	NO
			NUDC	NO
			CFL2	NO
			DRG1	NO
			CNPY2	NO
			GSTK1	NO
			CARHSP1	NO
			SUGT1	NO
			AAR2	NO
			DERA	NO
			LSM2	NO
			CAB39	NO
			SBDS	NO
			EXOSC1	NO
			SF3B6	NO
			PPIL1	NO
			UFC1	NO
			STRAP	NO
			RTCB;rtcb	NO
			TLN1	NO
			USP15	NO
			LOXL2	NO
			HYOU1	NO
			LSM5	NO
			LSM4	NO
			PPME1	NO
			SUPT16H	NO
			UCHL5	NO
			CD2AP	NO
			TIMM13	NO
			RBM8A	NO
			SNX5	NO
			FLVCR1	NO
			HEBP2	NO
			PSAT1	NO
			F11R	NO
			CLIC4	NO
			TACC3	NO
			BZW2	NO
			DYNC1LI1	NO
			EPN1	NO
			IGF2BP2	NO
			SLC30A1	NO
			FAM169A	NO
