# Supplementary material for: Quantitative Proteomics for the Identification of Differentially Expressed Proteins in the Extracellular Vesicles of Cervical Cancer Cells
Source: Viruses. 2023 Mar 8;15(3):702. doi: 10.3390/v15030702 (PMC10051161; doi:10.3390/v15030702)
Supplement: Supplementary file 1 [file viruses-15-00702-s001.zip › S6 Gene Ontology of Up and Down regulated proteins.xlsx]

## Sheet: GO_CC Up-regulated
description	annotation_id	genes_found	input_size	term_genes	universe	pval	pval_adj	relative_enrichment	genes
membrane	GO:0016020	63	109	7824	18883	0.000403183	0.00439662	1.39494	VIM, CALD1, IGF2R, L1CAM, PAM, GNAI3, CXADR, NPTXR, MET, STOM, PLXNA1, CD46, GRN, CPE, COL6A1, ATP1B3, SMARCA4, ALPP, PLXNB2, RPL21, ALPI, BASP1, HLA-C, B3GAT3, SVEP1, GALNT6, NDFIP1, LEPRE1, GCNT2, LPL, CLU, PTPRF, GLG1, MSLN, HLA-A, MGAT5, ANTXR1, OLR1, B4GALT1, CLMP, KIRREL, PAICS, MCAM, TGM2, BST2, PVR, GPR126, GAA, NUCB1, GALNT2, ACP1, ALPL, APP, IGSF8, GNAS, HTRA1, B4GALT3, IGF1R, SLC39A10,…
extracellular exosome	GO:0070062	61	109	2208	18883	5.01153e-29	1.14764e-26	4.78603	VIM, IGF2R, PGM1, PAM, GNAI3, FTH1, STOM, PLXNA1, CD46, GRN, CPE, COL6A1, ATP1B3, PROS1, GDF15, PLXNB2, BASP1, CFD, HLA-C, B3GAT3, CKB, PRCP, S100A4, LEPRE1, CLU, PTPRF, GLG1, PLBD2, PPT2, HLA-A, SQSTM1, MGAT5, C4A, PSAP, GSTM3, B4GALT1, PAICS, FUCA2, TGM2, BST2, VTN, CPVL, GAA, HSPG2, NUCB1, PXDN, ACP1, FBLN1, ALPL, PHGDH, APP, IGSF8, METRNL, ASAH1, GNAS, HTRA1, B4GALT3, TIMP1, CTSZ, VASN, AKR1B1
extracellular region	GO:0005576	61	109	2422	18883	8.29577e-27	9.49866e-25	4.36315	ADAMTSL4, STC2, PGM1, PAM, CXADR, MET, FTH1, GRN, CPE, BMP6, IFI30, COL6A1, PROS1, CTGF, GDF15, ALPI, CFD, S100A4, SVEP1, NDFIP1, NOTUM, LEPRE1, LPL, CLU, ADAMTS1, IGFBP4, COL5A1, FSTL3, PLBD2, MSLN, CPA4, MGAT5, C4A, PSAP, OLR1, B4GALT1, MCAM, SEMA3B, FUCA2, TGM2, CYR61, PVR, VTN, PCOLCE2, HSPG2, NUCB1, GALNT2, PXDN, MFAP5, FBLN1, ALPL, APP, METRNL, CRTAP, ASAH1, GNAS, HTRA1, TIMP1, TIMP2, CTSZ,…
plasma membrane	GO:0005886	53	109	5098	18883	1.13801e-06	2.60605e-05	1.80103	VIM, CALD1, IGF2R, L1CAM, PAM, GNAI3, CXADR, MET, STOM, PLXNA1, CD46, GRN, CPE, ATP1B3, PROS1, ALPP, CTGF, PLXNB2, ALPI, BASP1, NPTX1, HLA-C, PRCP, LPL, PTPRF, GLG1, MSLN, HLA-A, C4A, PSAP, ANTXR1, OLR1, B4GALT1, CLMP, KIRREL, MCAM, TGM2, BST2, PVR, GPR126, GAA, HSPG2, ALPL, APP, IGSF8, GNAS, HTRA1, IGF1R, SLC39A10, LDLR, CTSZ, VASN, TNFSF9
extracellular space	GO:0005615	49	109	1803	18883	5.2278e-22	3.99056e-20	4.70809	IGF2R, STC2, PRSS56, PAM, CXADR, STOM, GRN, CPE, BMP6, COL6A1, SMARCA4, PROS1, CTGF, GDF15, CFD, CKB, S100A4, SVEP1, LPL, CLU, IGFBP4, COL5A1, FSTL3, MSLN, CPA4, C4A, PSAP, B4GALT1, MCAM, SEMA3B, FUCA2, PVR, VTN, HSPG2, NUCB1, PXDN, FBLN1, ALPL, APP, METRNL, CRTAP, ASAH1, HTRA1, TIMP1, TIMP2, CTSZ, VASN, AKR1B1, TNFSF9
integral component of membrane	GO:0016021	41	109	5173	18883	0.0126832	0.0580889	1.37305	IGF2R, L1CAM, PAM, CXADR, NPTXR, MET, STOM, PLXNA1, CD46, ATP1B3, ALPP, PLXNB2, HLA-C, B3GAT3, GALNT6, NDFIP1, GCNT2, PTPRF, GLG1, HLA-A, MGAT5, ANTXR1, OLR1, B4GALT1, CLMP, KIRREL, MCAM, BST2, PVR, GPR126, GALNT2, ACP1, APP, IGSF8, B4GALT3, IGF1R, SLC39A10, MAN2A2, LDLR, VASN, TNFSF9
cytoplasm	GO:0005737	36	109	7027	18883	0.842857	0.880839	0.887518	VIM, CALD1, NNMT, PGM1, GNAI3, CXADR, FTH1, STOM, BMP6, ATP1B3, GDF15, RPL21, BASP1, NPTX1, CKB, S100A4, SVEP1, LEPRE1, CLU, GLG1, SQSTM1, PSAP, GSTM3, PAICS, TGM2, BST2, PVR, GPR126, NUCB1, ACP1, APP, ASAH1, GNAS, HTRA1, IGF1R, AKR1B1
Golgi apparatus	GO:0005794	24	109	1378	18883	8.43552e-07	2.41467e-05	3.01722	IGF2R, STC2, GNAI3, GRN, CPE, GDF15, HLA-C, B3GAT3, GALNT6, NDFIP1, GCNT2, CLU, GLG1, MSLN, HLA-A, MGAT5, B4GALT1, BST2, NUCB1, GALNT2, APP, B4GALT3, MAN2A2, LDLR
cytosol	GO:0005829	23	109	5322	18883	0.963562	0.980692	0.748682	VIM, CALD1, NNMT, PGM1, FTH1, PLXNA1, IFI30, CTGF, RPL21, CKB, CLU, SQSTM1, GSTM3, PAICS, TGM2, BST2, ACP1, PHGDH, APP, GNAS, HTRA1, B4GALT3, AKR1B1
collagen-containing extracellular matrix	GO:0062023	22	109	379	18883	3.0629e-16	1.75351e-14	10.0561	ADAMTSL4, L1CAM, COL6A1, CTGF, GDF15, S100A4, LEPRE1, CLU, ADAMTS1, COL5A1, PSAP, SEMA3B, TGM2, CYR61, VTN, HSPG2, PXDN, MFAP5, FBLN1, HTRA1, TIMP2, CTSZ
cell surface	GO:0009986	21	109	633	18883	7.46079e-11	2.84754e-09	5.74725	IGF2R, L1CAM, PAM, MET, CD46, ALPP, PLXNB2, HLA-C, LPL, CLU, MSLN, HLA-A, ANTXR1, B4GALT1, CLMP, BST2, PVR, GPR126, APP, LDLR, VASN
endoplasmic reticulum	GO:0005783	20	109	1580	18883	0.000655882	0.00682714	2.19289	STC2, PRSS56, STOM, GRN, PROS1, RPL21, HLA-C, NDFIP1, LEPRE1, CLU, HLA-A, SQSTM1, SEMA3B, TGM2, VTN, PXDN, APP, CRTAP, ASAH1, CTSZ
nucleus	GO:0005634	20	109	6640	18883	0.999967	0.999988	0.521803	VIM, IGF2R, FTH1, SMARCA4, GDF15, BASP1, CKB, S100A4, SVEP1, LEPRE1, CLU, FSTL3, SQSTM1, GSTM3, MCAM, TGM2, APP, ASAH1, GNAS, IGF1R
integral component of plasma membrane	GO:0005887	18	109	1440	18883	0.00145451	0.0125523	2.16548	IGF2R, CXADR, MET, STOM, PLXNA1, CD46, PLXNB2, HLA-C, PTPRF, HLA-A, OLR1, KIRREL, SEMA3B, GPR126, APP, IGF1R, SLC39A10, LDLR
endoplasmic reticulum lumen	GO:0005788	17	109	304	18883	1.80414e-12	8.26297e-11	9.68768	ADAMTSL4, STC2, COL6A1, NOTUM, LEPRE1, IGFBP4, COL5A1, FSTL3, MSLN, C4A, FUCA2, CYR61, NUCB1, APP, CRTAP, TIMP1, CTSZ
Golgi membrane	GO:0000139	15	109	633	18883	3.5369e-06	6.23039e-05	4.10518	IGF2R, GNAI3, PROS1, HLA-C, B3GAT3, GALNT6, NDFIP1, GCNT2, GLG1, HLA-A, MGAT5, B4GALT1, GALNT2, B4GALT3, MAN2A2
extracellular matrix	GO:0031012	14	109	284	18883	9.83568e-10	3.21767e-08	8.53993	ADAMTSL4, COL6A1, CTGF, ADAMTS1, COL5A1, GLG1, TGM2, CYR61, MFAP5, FBLN1, ALPL, TIMP1, TIMP2, VASN
perinuclear region of cytoplasm	GO:0048471	14	109	710	18883	5.85443e-05	0.000893776	3.41597	IGF2R, STC2, PAM, STOM, CTGF, S100A4, GALNT6, NDFIP1, CLU, KIRREL, TGM2, GALNT2, APP, GNAS
lysosome	GO:0005764	13	109	457	18883	2.33449e-06	4.45498e-05	4.92801	GRN, IFI30, PRCP, PLBD2, PPT2, SQSTM1, PSAP, FUCA2, GAA, APP, ASAH1, LDLR, CTSZ
cytoplasmic vesicle	GO:0031410	11	109	830	18883	0.00846426	0.0493768	2.29593	PAM, STOM, CD46, CPE, NPTX1, CLU, ADAMTS1, SQSTM1, APP, GNAS, CTSZ
intracellular membrane-bounded organelle	GO:0043231	11	109	997	18883	0.0290015	0.081992	1.91136	IFI30, PRCP, CLU, PPT2, SQSTM1, PSAP, OLR1, VTN, GAA, IGSF8, IGF1R
neuron projection	GO:0043005	9	109	434	18883	0.00092505	0.00921028	3.5925	VIM, PAM, CXADR, NPTX1, S100A4, NDFIP1, PTPRF, APP, IGF1R
cell projection	GO:0042995	9	109	1166	18883	0.230871	0.314698	1.33718	VIM, L1CAM, BASP1, NDFIP1, C4A, ANTXR1, B4GALT1, APP, GNAS
mitochondrion	GO:0005739	9	109	1572	18883	0.560611	0.620193	0.991824	STOM, NPTX1, CKB, CLU, SQSTM1, TGM2, ALPL, APP, VASN
focal adhesion	GO:0005925	8	109	423	18883	0.00314748	0.0218416	3.27638	VIM, IGF2R, L1CAM, CD46, MCAM, TGM2, PVR, HSPG2
lysosomal lumen	GO:0043202	7	109	95	18883	1.27956e-06	2.66382e-05	12.7649	IFI30, PLBD2, PPT2, PSAP, GAA, HSPG2, ASAH1
protein-containing complex	GO:0032991	7	109	729	18883	0.128772	0.210798	1.66347	CXADR, COL6A1, SMARCA4, LEPRE1, CLU, APP, CRTAP
endosome	GO:0005768	7	109	741	18883	0.136811	0.214896	1.63653	IGF2R, GRN, NDFIP1, SQSTM1, BST2, APP, LDLR
cytoskeleton	GO:0005856	7	109	1432	18883	0.728963	0.769274	0.846836	VIM, CALD1, GNAI3, STOM, BASP1, CLU, GLG1
nucleoplasm	GO:0005654	7	109	3837	18883	0.999988	0.999988	0.316046	CXADR, PLXNA1, SMARCA4, FSTL3, SQSTM1, OLR1, AKR1B1
azurophil granule membrane	GO:0035577	6	109	59	18883	1.13161e-06	2.60605e-05	17.6175	STOM, PRCP, PSAP, B4GALT1, BST2, GAA
ficolin-1-rich granule lumen	GO:1904813	6	109	125	18883	8.65841e-05	0.00123923	8.31545	PGM1, FTH1, CFD, ASAH1, TIMP2, CTSZ
late endosome	GO:0005770	6	109	149	18883	0.000226588	0.0028827	6.97605	IGF2R, GRN, SQSTM1, PSAP, BST2, LDLR
membrane raft	GO:0045121	6	109	250	18883	0.00330098	0.0222331	4.15772	GNAI3, CXADR, STOM, OLR1, BST2, APP
lysosomal membrane	GO:0005765	6	109	355	18883	0.0170131	0.0651459	2.92798	GNAI3, GRN, COL6A1, PSAP, GAA, VASN
neuronal cell body	GO:0043025	6	109	376	18883	0.0218748	0.0728099	2.76444	L1CAM, PAM, CKB, PTPRF, C4A, IGF1R
cell junction	GO:0030054	6	109	938	18883	0.45837	0.527471	1.10814	CXADR, IFI30, BASP1, NDFIP1, C4A, CLMP
endoplasmic reticulum membrane	GO:0005789	6	109	1074	18883	0.591806	0.650664	0.967813	GNAI3, PROS1, HLA-C, HLA-A, GPR126, GALNT2
platelet alpha granule lumen	GO:0031093	5	109	67	18883	4.24536e-05	0.000694419	12.9282	PROS1, CFD, CLU, APP, TIMP1
basement membrane	GO:0005604	5	109	94	18883	0.000213286	0.00287308	9.21482	ADAMTS1, COL5A1, HSPG2, FBLN1, TIMP1
secretory granule membrane	GO:0030667	5	109	102	18883	0.000312042	0.00357288	8.49208	IGF2R, PAM, CPE, HLA-C, B4GALT1
anchored component of membrane	GO:0031225	5	109	145	18883	0.00153478	0.0125523	5.97374	ALPP, ALPI, MSLN, BST2, ALPL
blood microparticle	GO:0072562	5	109	144	18883	0.00148859	0.0125523	6.01523	STOM, PROS1, CLU, C4A, VTN
receptor complex	GO:0043235	5	109	219	18883	0.00884038	0.0493768	3.95522	MET, OLR1, APP, IGF1R, LDLR
dendrite	GO:0030425	5	109	473	18883	0.138622	0.214896	1.83127	L1CAM, CKB, NDFIP1, C4A, APP
tertiary granule lumen	GO:1904724	4	109	55	18883	0.000285634	0.00344264	12.5992	PGM1, FTH1, ASAH1, TIMP2
transport vesicle	GO:0030133	4	109	104	18883	0.00310273	0.0218416	6.66302	IGF2R, CPE, NPTX1, GNAS
growth cone	GO:0030426	4	109	138	18883	0.0084095	0.0493768	5.02141	L1CAM, CXADR, BASP1, APP
basolateral plasma membrane	GO:0016323	4	109	230	18883	0.0443474	0.116468	3.01284	CXADR, ATP1B3, B4GALT1, LDLR
endosome membrane	GO:0010008	4	109	284	18883	0.0822917	0.165682	2.43998	IGF2R, NDFIP1, ANTXR1, LDLR
early endosome	GO:0005769	4	109	288	18883	0.0855886	0.16752	2.40609	IGF2R, APP, ASAH1, LDLR
axon	GO:0030424	4	109	405	18883	0.206481	0.297987	1.711	L1CAM, C4A, APP, IGF1R
external side of plasma membrane	GO:0009897	4	109	411	18883	0.213695	0.302074	1.68602	ANTXR1, B4GALT1, MCAM, LDLR
synapse	GO:0045202	4	109	815	18883	0.6977	0.739691	0.85025	NDFIP1, CLU, C4A, APP
chromatin	GO:0000785	4	109	1019	18883	0.846221	0.880839	0.680033	PAM, SMARCA4, BASP1, TGM2
tertiary granule membrane	GO:0070821	3	109	73	18883	0.00868293	0.0493768	7.11939	STOM, OLR1, GAA
collagen trimer	GO:0005581	3	109	94	18883	0.0171572	0.0651459	5.52889	COL6A1, COL5A1, TIMP1
Golgi cisterna membrane	GO:0032580	3	109	94	18883	0.0171572	0.0651459	5.52889	B4GALT1, GALNT2, B4GALT3
trans-Golgi network membrane	GO:0032588	3	109	101	18883	0.0207244	0.0728099	5.1457	IGF2R, APP, GNAS
Golgi lumen	GO:0005796	3	109	104	18883	0.0223686	0.0728099	4.99727	PROS1, HSPG2, APP
cell cortex	GO:0005938	3	109	175	18883	0.0807855	0.165682	2.9698	CTGF, NDFIP1, CTSZ
trans-Golgi network	GO:0005802	3	109	189	18883	0.0963245	0.178028	2.74982	IGF2R, PAM, GRN
vesicle	GO:0031982	3	109	188	18883	0.0951763	0.178028	2.76444	STOM, BMP6, BASP1
cell-cell junction	GO:0005911	3	109	200	18883	0.109322	0.189763	2.59858	CXADR, KIRREL, APP
apical plasma membrane	GO:0016324	3	109	361	18883	0.346264	0.426314	1.43966	ATP1B3, BST2, GNAS
MHC class I protein complex	GO:0042612	2	109	10	18883	0.00144149	0.0125523	34.6477	HLA-C, HLA-A
nuclear envelope lumen	GO:0005641	2	109	10	18883	0.00144149	0.0125523	34.6477	IGF2R, APP
semaphorin receptor complex	GO:0002116	2	109	11	18883	0.00175519	0.013398	31.4979	PLXNA1, PLXNB2
autolysosome	GO:0044754	2	109	11	18883	0.00175519	0.013398	31.4979	FTH1, SQSTM1
low-density lipoprotein particle	GO:0034362	2	109	14	18883	0.0028714	0.0212113	24.7484	APP, LDLR
very-low-density lipoprotein particle	GO:0034361	2	109	21	18883	0.00645416	0.039946	16.4989	LPL, APP
integral component of lumenal side of endoplasmic reticulum membrane	GO:0071556	2	109	29	18883	0.0121095	0.0565933	11.9475	HLA-C, HLA-A
heterotrimeric G-protein complex	GO:0005834	2	109	35	18883	0.0173533	0.0651459	9.89934	GNAI3, GNAS
dendritic shaft	GO:0043198	2	109	37	18883	0.0192797	0.0712104	9.36424	KIRREL, APP
COPII-coated ER to Golgi transport vesicle	GO:0030134	2	109	43	18883	0.0255631	0.0801911	8.05761	APP, CTSZ
transport vesicle membrane	GO:0030658	2	109	46	18883	0.0289752	0.081992	7.53211	PAM, CPE
ER to Golgi transport vesicle membrane	GO:0012507	2	109	61	18883	0.0484663	0.121965	5.67995	HLA-C, HLA-A
ficolin-1-rich granule membrane	GO:0101003	2	109	61	18883	0.0484663	0.121965	5.67995	PRCP, GAA
specific granule lumen	GO:0035580	2	109	62	18883	0.0498977	0.124202	5.58834	TIMP2, CTSZ
cis-Golgi network	GO:0005801	2	109	65	18883	0.0542819	0.133662	5.33042	CTGF, B3GAT3
clathrin-coated endocytic vesicle membrane	GO:0030669	2	109	70	18883	0.061877	0.140295	4.94967	IGF2R, LDLR
clathrin-coated pit	GO:0005905	2	109	68	18883	0.0587971	0.140295	5.09525	APP, LDLR
neuromuscular junction	GO:0031594	2	109	70	18883	0.061877	0.140295	4.94967	CXADR, APP
phagocytic vesicle membrane	GO:0030670	2	109	76	18883	0.0714343	0.156667	4.55891	HLA-C, HLA-A
filopodium	GO:0030175	2	109	78	18883	0.0747206	0.159916	4.44201	CXADR, B4GALT1
cell body	GO:0044297	2	109	84	18883	0.0848592	0.16752	4.12473	CXADR, APP
specific granule membrane	GO:0035579	2	109	91	18883	0.0971766	0.178028	3.80744	STOM, OLR1
azurophil granule lumen	GO:0035578	2	109	91	18883	0.0971766	0.178028	3.80744	GRN, FUCA2
apical part of cell	GO:0045177	2	109	91	18883	0.0971766	0.178028	3.80744	APP, LDLR
recycling endosome membrane	GO:0055038	2	109	96	18883	0.106266	0.187191	3.60914	HLA-C, HLA-A
melanosome	GO:0042470	2	109	101	18883	0.115574	0.198996	3.43047	STOM, ATP1B3
sarcolemma	GO:0042383	2	109	105	18883	0.123165	0.207388	3.29978	COL6A1, ACP1
PML body	GO:0016605	2	109	106	18883	0.125082	0.207563	3.26865	BASP1, SQSTM1
nuclear matrix	GO:0016363	2	109	109	18883	0.130874	0.211057	3.17869	VIM, BASP1
bicellular tight junction	GO:0005923	2	109	124	18883	0.16068	0.245305	2.79417	CXADR, CLMP
perikaryon	GO:0043204	2	109	154	18883	0.223179	0.30866	2.24985	PAM, APP
adherens junction	GO:0005912	2	109	169	18883	0.255161	0.341707	2.05016	CXADR, PVR
mitochondrial membrane	GO:0031966	2	109	174	18883	0.265857	0.353961	1.99125	CLU, ALPL
early endosome membrane	GO:0031901	2	109	179	18883	0.276554	0.362776	1.93563	HLA-C, HLA-A
cellular anatomical entity	GO:0110165	2	109	185	18883	0.28938	0.366542	1.87285	NUCB1, MFAP5
glutamatergic synapse	GO:0098978	2	109	318	18883	0.550456	0.617913	1.08955	NPTXR, NPTX1
microtubule organizing center	GO:0005815	2	109	414	18883	0.693569	0.738732	0.836901	VIM, GNAI3
perinuclear endoplasmic reticulum lumen	GO:0099020	1	109	1	18883	0.00577239	0.0367188	173.239	CLU
growth cone lamellipodium	GO:1990761	1	109	1	18883	0.00577239	0.0367188	173.239	APP
amyloid-beta complex	GO:0106003	1	109	2	18883	0.0115118	0.0549207	86.6193	APP
extracellular membrane-bounded organelle	GO:0065010	1	109	2	18883	0.0115118	0.0549207	86.6193	ALPL
amphisome	GO:0044753	1	109	2	18883	0.0115118	0.0549207	86.6193	SQSTM1
intracellular ferritin complex	GO:0008043	1	109	2	18883	0.0115118	0.0549207	86.6193	FTH1
lipoprotein particle	GO:1990777	1	109	2	18883	0.0115118	0.0549207	86.6193	APP
PCSK9-LDLR complex	GO:1990666	1	109	2	18883	0.0115118	0.0549207	86.6193	LDLR
collagen type VI trimer	GO:0005589	1	109	2	18883	0.0115118	0.0549207	86.6193	COL6A1
endosome to plasma membrane transport vesicle	GO:0070381	1	109	3	18883	0.0172183	0.0651459	57.7462	APP
protein kinase complex	GO:1902911	1	109	3	18883	0.0172183	0.0651459	57.7462	IGF1R
zymogen granule	GO:0042588	1	109	3	18883	0.0172183	0.0651459	57.7462	GNAI3
alphav-beta3 integrin-vitronectin complex	GO:0071062	1	109	3	18883	0.0172183	0.0651459	57.7462	VTN
growth cone filopodium	GO:1990812	1	109	3	18883	0.0172183	0.0651459	57.7462	APP
protein complex involved in cell-matrix adhesion	GO:0098637	1	109	3	18883	0.0172183	0.0651459	57.7462	VTN
chromaffin granule	GO:0042583	1	109	3	18883	0.0172183	0.0651459	57.7462	CLU
alphav-beta3 integrin-IGF-1-IGF1R complex	GO:0035867	1	109	4	18883	0.0228922	0.0728099	43.3096	IGF1R
actin cap	GO:0030478	1	109	4	18883	0.0228922	0.0728099	43.3096	CALD1
insulin receptor complex	GO:0005899	1	109	4	18883	0.0228922	0.0728099	43.3096	IGF1R
collagen type V trimer	GO:0005588	1	109	4	18883	0.0228922	0.0728099	43.3096	COL5A1
SWI/SNF superfamily-type complex	GO:0070603	1	109	4	18883	0.0228922	0.0728099	43.3096	SMARCA4
peptidase inhibitor complex	GO:1904090	1	109	4	18883	0.0228922	0.0728099	43.3096	VTN
classical-complement-pathway C3/C5 convertase complex	GO:0005601	1	109	4	18883	0.0228922	0.0728099	43.3096	C4A
elastic fiber	GO:0071953	1	109	5	18883	0.0285336	0.081992	34.6477	FBLN1
inner acrosomal membrane	GO:0002079	1	109	5	18883	0.0285336	0.081992	34.6477	CD46
main axon	GO:0044304	1	109	5	18883	0.0285336	0.081992	34.6477	APP
neurofibrillary tangle	GO:0097418	1	109	5	18883	0.0285336	0.081992	34.6477	CLU
intermediate-density lipoprotein particle	GO:0034363	1	109	5	18883	0.0285336	0.081992	34.6477	APP
Lewy body	GO:0097413	1	109	5	18883	0.0285336	0.081992	34.6477	SQSTM1
organelle subcompartment	GO:0031984	1	109	6	18883	0.0341428	0.0919847	28.8731	B4GALT3
bounding membrane of organelle	GO:0098588	1	109	6	18883	0.0341428	0.0919847	28.8731	B4GALT3
clathrin coat	GO:0030118	1	109	6	18883	0.0341428	0.0919847	28.8731	IGF2R
sorting endosome	GO:0097443	1	109	6	18883	0.0341428	0.0919847	28.8731	LDLR
sperm fibrous sheath	GO:0035686	1	109	8	18883	0.045265	0.116468	21.6548	GSTM3
MHC class I peptide loading complex	GO:0042824	1	109	8	18883	0.045265	0.116468	21.6548	HLA-A
spherical high-density lipoprotein particle	GO:0034366	1	109	8	18883	0.045265	0.116468	21.6548	CLU
extrinsic component of external side of plasma membrane	GO:0031232	1	109	10	18883	0.0562604	0.13706	17.3239	APP
Golgi trans cisterna	GO:0000138	1	109	11	18883	0.0617109	0.140295	15.749	B4GALT1
interstitial matrix	GO:0005614	1	109	11	18883	0.0617109	0.140295	15.749	ADAMTSL4
ciliary rootlet	GO:0035253	1	109	11	18883	0.0617109	0.140295	15.749	APP
Golgi medial cisterna	GO:0005797	1	109	11	18883	0.0617109	0.140295	15.749	HLA-A
sodium:potassium-exchanging ATPase complex	GO:0005890	1	109	12	18883	0.0671302	0.149251	14.4365	ATP1B3
npBAF complex	GO:0071564	1	109	12	18883	0.0671302	0.149251	14.4365	SMARCA4
chylomicron	GO:0042627	1	109	13	18883	0.0725185	0.156667	13.326	LPL
microfibril	GO:0001527	1	109	13	18883	0.0725185	0.156667	13.326	MFAP5
apical dendrite	GO:0097440	1	109	14	18883	0.077876	0.162124	12.3742	CLU
astrocyte projection	GO:0097449	1	109	14	18883	0.077876	0.162124	12.3742	APP
basal part of cell	GO:0045178	1	109	14	18883	0.077876	0.162124	12.3742	PRCP
intrinsic component of membrane	GO:0031224	1	109	15	18883	0.0832028	0.165682	11.5492	GNAS
Golgi-associated vesicle	GO:0005798	1	109	15	18883	0.0832028	0.165682	11.5492	APP
nBAF complex	GO:0071565	1	109	15	18883	0.0832028	0.165682	11.5492	SMARCA4
somatodendritic compartment	GO:0036477	1	109	16	18883	0.0884991	0.170305	10.8274	LDLR
plasma membrane protein complex	GO:0098797	1	109	16	18883	0.0884991	0.170305	10.8274	HSPG2
trans-Golgi network transport vesicle	GO:0030140	1	109	17	18883	0.0937651	0.178028	10.1905	IGF2R
endosome lumen	GO:0031904	1	109	18	18883	0.099001	0.178514	9.62436	APP
filopodium membrane	GO:0031527	1	109	18	18883	0.099001	0.178514	9.62436	ANTXR1
synaptic cleft	GO:0043083	1	109	19	18883	0.104207	0.184987	9.11782	NPTX1
endolysosome membrane	GO:0036020	1	109	19	18883	0.104207	0.184987	9.11782	LDLR
apicolateral plasma membrane	GO:0016327	1	109	20	18883	0.109383	0.189763	8.66193	CXADR
inclusion body	GO:0016234	1	109	22	18883	0.119646	0.202956	7.87448	SQSTM1
lamellipodium membrane	GO:0031258	1	109	22	18883	0.119646	0.202956	7.87448	ANTXR1
smooth endoplasmic reticulum	GO:0005790	1	109	23	18883	0.124734	0.207563	7.53211	APP
axonal growth cone	GO:0044295	1	109	24	18883	0.129793	0.210798	7.21827	L1CAM
catalytic complex	GO:1902494	1	109	24	18883	0.129793	0.210798	7.21827	LPL
SWI/SNF complex	GO:0016514	1	109	26	18883	0.139823	0.214896	6.66302	SMARCA4
high-density lipoprotein particle	GO:0034364	1	109	26	18883	0.139823	0.214896	6.66302	APP
phagophore assembly site	GO:0000407	1	109	26	18883	0.139823	0.214896	6.66302	SQSTM1
desmosome	GO:0030057	1	109	26	18883	0.139823	0.214896	6.66302	B4GALT1
spindle midzone	GO:0051233	1	109	25	18883	0.134822	0.214896	6.92954	APP
dendrite membrane	GO:0032590	1	109	31	18883	0.1644	0.249322	5.58834	APP
endoplasmic reticulum exit site	GO:0070971	1	109	34	18883	0.178811	0.267633	5.09525	HLA-A
condensed chromosome	GO:0000793	1	109	34	18883	0.178811	0.267633	5.09525	PAM
aggresome	GO:0016235	1	109	35	18883	0.18356	0.271195	4.94967	SQSTM1
COP9 signalosome	GO:0008180	1	109	35	18883	0.18356	0.271195	4.94967	BASP1
Golgi stack	GO:0005795	1	109	36	18883	0.188282	0.276388	4.81218	GALNT2
synaptic membrane	GO:0097060	1	109	38	18883	0.197644	0.288283	4.55891	APP
sperm midpiece	GO:0097225	1	109	40	18883	0.206899	0.297987	4.33096	SQSTM1
intrinsic component of plasma membrane	GO:0031226	1	109	41	18883	0.211487	0.30081	4.22533	TGM2
polysome	GO:0005844	1	109	41	18883	0.211487	0.30081	4.22533	VIM
presynaptic active zone	GO:0048786	1	109	42	18883	0.216048	0.303528	4.12473	APP
T-tubule	GO:0030315	1	109	44	18883	0.225093	0.30866	3.93724	IGF1R
myofibril	GO:0030016	1	109	44	18883	0.225093	0.30866	3.93724	CALD1
multivesicular body	GO:0005771	1	109	44	18883	0.225093	0.30866	3.93724	BST2
intercalated disc	GO:0014704	1	109	46	18883	0.234034	0.317123	3.76606	CXADR
basal plasma membrane	GO:0009925	1	109	50	18883	0.251611	0.338935	3.46477	MET
cytoplasmic side of plasma membrane	GO:0009898	1	109	56	18883	0.27723	0.362776	3.09355	ACP1
brush border membrane	GO:0031526	1	109	56	18883	0.27723	0.362776	3.09355	B4GALT1
sarcomere	GO:0030017	1	109	58	18883	0.285575	0.365345	2.98687	SQSTM1
intermediate filament cytoskeleton	GO:0045111	1	109	57	18883	0.281415	0.365345	3.03927	VIM
cytosolic large ribosomal subunit	GO:0022625	1	109	58	18883	0.285575	0.365345	2.98687	RPL21
cell leading edge	GO:0031252	1	109	58	18883	0.285575	0.365345	2.98687	VIM
cytoplasmic microtubule	GO:0005881	1	109	59	18883	0.289712	0.366542	2.93625	CLMP
rough endoplasmic reticulum	GO:0005791	1	109	63	18883	0.306023	0.38505	2.74982	APP
integral component of Golgi membrane	GO:0030173	1	109	64	18883	0.310042	0.387976	2.70685	GALNT2
endocytic vesicle	GO:0030139	1	109	69	18883	0.329795	0.410452	2.5107	IGF2R
sperm flagellum	GO:0036126	1	109	72	18883	0.341377	0.422569	2.40609	ATP1B3
cytosolic ribosome	GO:0022626	1	109	75	18883	0.352761	0.427419	2.30985	RPL21
caveola	GO:0005901	1	109	75	18883	0.352761	0.427419	2.30985	IGF1R
intercellular bridge	GO:0045171	1	109	75	18883	0.352761	0.427419	2.30985	GSTM3
autophagosome	GO:0005776	1	109	76	18883	0.356512	0.42969	2.27945	SQSTM1
phagocytic vesicle	GO:0045335	1	109	77	18883	0.360241	0.431912	2.24985	VIM
endoplasmic reticulum-Golgi intermediate compartment membrane	GO:0033116	1	109	78	18883	0.363949	0.434085	2.22101	CTSZ
endoplasmic reticulum-Golgi intermediate compartment	GO:0005793	1	109	81	18883	0.374946	0.444884	2.13875	NUCB1
mitochondrial intermembrane space	GO:0005758	1	109	83	18883	0.382172	0.451121	2.08721	ALPL
cell periphery	GO:0071944	1	109	85	18883	0.389316	0.457197	2.0381	CLU
P-body	GO:0000932	1	109	93	18883	0.417081	0.487304	1.86278	SQSTM1
ruffle	GO:0001726	1	109	102	18883	0.446824	0.519404	1.69842	GNAS
secretory granule	GO:0030141	1	109	103	18883	0.450034	0.520494	1.68193	PAM
acrosomal vesicle	GO:0001669	1	109	109	18883	0.468913	0.536906	1.58934	CXADR
secretory granule lumen	GO:0034774	1	109	116	18883	0.490128	0.558405	1.49344	CFD
postsynapse	GO:0098794	1	109	129	18883	0.527324	0.597808	1.34293	APP
peroxisome	GO:0005777	1	109	131	18883	0.532803	0.601044	1.32243	VIM
synaptic vesicle	GO:0008021	1	109	139	18883	0.554095	0.618843	1.24632	APP
recycling endosome	GO:0055037	1	109	140	18883	0.556688	0.618843	1.23742	APP
dendritic spine	GO:0043197	1	109	155	18883	0.593838	0.650664	1.11767	APP
presynapse	GO:0098793	1	109	158	18883	0.600889	0.655255	1.09645	APP
ribonucleoprotein complex	GO:1990904	1	109	166	18883	0.619104	0.671918	1.04361	VIM
midbody	GO:0030496	1	109	182	18883	0.653099	0.70547	0.95186	GNAI3
intermediate filament	GO:0005882	1	109	194	18883	0.676606	0.727431	0.892982	VIM
ribosome	GO:0005840	1	109	200	18883	0.68776	0.735968	0.866193	RPL21
actin cytoskeleton	GO:0015629	1	109	263	18883	0.784162	0.82373	0.658702	CALD1
cellular_component	GO:0005575	1	109	422	18883	0.915477	0.944343	0.410518	CPA4
nuclear speck	GO:0016607	1	109	414	18883	0.911378	0.944343	0.418451	BASP1
mitochondrial inner membrane	GO:0005743	1	109	453	18883	0.929663	0.954677	0.382425	CLU
centrosome	GO:0005813	1	109	535	18883	0.956801	0.978158	0.32381	GNAI3
chromosome	GO:0005694	1	109	596	18883	0.969983	0.982859	0.290669	TGM2
nucleolus	GO:0005730	1	109	1010	18883	0.997545	0.999988	0.171523	SMARCA4

## Sheet: GO_MF Up-regulated
description	annotation_id	genes_found	input_size	term_genes	universe	pval	pval_adj	relative_enrichment	genes
protein binding	GO:0005515	80	108	13127	18162	0.383642	0.451021	1.02486	VIM, CALD1, ADAMTSL4, IGF2R, L1CAM, PGM1, PAM, GNAI3, CXADR, MET, FTH1, STOM, CD46, GRN, CPE, IFI30, ATP1B3, SMARCA4, PROS1, ALPP, CTGF, GDF15, PLXNB2, RPL21, ALPI, BASP1, HLA-C, B3GAT3, CKB, PRCP, S100A4, GALNT6, NDFIP1, NOTUM, LEPRE1, GCNT2, LPL, CLU, ADAMTS1, IGFBP4, COL5A1, FSTL3, PLBD2, MSLN, HLA-A, SQSTM1, CPA4, PSAP, GSTM3, ANTXR1, OLR1, CLMP, KIRREL, PAICS, SEMA3B, FUCA2, TGM2, CYR61, BST…
metal ion binding	GO:0046872	32	108	3816	18162	0.0214809	0.0599465	1.4102	PGM1, PAM, GNAI3, NPTXR, FTH1, CPE, ALPP, ALPI, NPTX1, B3GAT3, S100A4, GALNT6, LEPRE1, LPL, ADAMTS1, COL5A1, SQSTM1, CPA4, ANTXR1, B4GALT1, TGM2, HSPG2, NUCB1, GALNT2, PXDN, ALPL, APP, GNAS, B4GALT3, TIMP1, TIMP2, MAN2A2
hydrolase activity	GO:0016787	24	108	1652	18162	3.06861e-05	0.00133621	2.4431	PRSS56, CPE, SMARCA4, ALPP, ALPI, CFD, PRCP, NOTUM, LPL, ADAMTS1, PTPRF, PLBD2, PPT2, CPA4, FUCA2, TGM2, CPVL, GAA, ACP1, ALPL, ASAH1, HTRA1, MAN2A2, CTSZ
identical protein binding	GO:0042802	21	108	1682	18162	0.000824684	0.0117607	2.09958	VIM, ADAMTSL4, IGF2R, PAM, CXADR, MET, FTH1, STOM, S100A4, SQSTM1, PSAP, GSTM3, OLR1, B4GALT1, PAICS, BST2, FBLN1, APP, HTRA1, IGF1R, LDLR
transferase activity	GO:0016740	13	108	1846	18162	0.302176	0.368453	1.18427	NNMT, MET, B3GAT3, CKB, GALNT6, GCNT2, MGAT5, GSTM3, B4GALT1, TGM2, GALNT2, B4GALT3, IGF1R
peptidase activity	GO:0008233	11	108	502	18162	0.000198631	0.00402434	3.68493	PRSS56, CPE, CFD, PRCP, ADAMTS1, CPA4, TGM2, CPVL, APP, HTRA1, CTSZ
calcium ion binding	GO:0005509	11	108	715	18162	0.00351618	0.0282673	2.58718	PAM, PROS1, S100A4, SVEP1, LPL, TGM2, HSPG2, NUCB1, FBLN1, ALPL, LDLR
heparin binding	GO:0008201	9	108	170	18162	7.89302e-07	0.000129446	8.90294	CTGF, LPL, ADAMTS1, PTPRF, COL5A1, CYR61, VTN, PCOLCE2, APP
zinc ion binding	GO:0008270	9	108	825	18162	0.057158	0.107928	1.83455	PAM, CPE, ALPP, ALPI, ADAMTS1, SQSTM1, CPA4, TIMP1, TIMP2
nucleotide binding	GO:0000166	9	108	1809	18162	0.760211	0.789079	0.83665	GNAI3, MET, SMARCA4, CKB, PAICS, TGM2, CYR61, GNAS, IGF1R
integrin binding	GO:0005178	8	108	156	18162	4.21268e-06	0.000230293	8.62393	CXADR, CTGF, COL5A1, CYR61, VTN, HSPG2, FBLN1, APP
catalytic activity	GO:0003824	8	108	455	18162	0.00579414	0.0282673	2.95678	PAM, ALPP, ALPI, CKB, PAICS, GAA, ALPL, MAN2A2
signaling receptor binding	GO:0005102	8	108	427	18162	0.00397677	0.0282673	3.15066	CXADR, LPL, CLU, IGFBP4, GLG1, HLA-A, APP, TNFSF9
protein homodimerization activity	GO:0042803	8	108	709	18162	0.0606523	0.109943	1.89751	STC2, STOM, GDF15, LPL, PSAP, GSTM3, BST2, APP
oxidoreductase activity	GO:0016491	7	108	594	18162	0.0639919	0.113456	1.98176	PAM, FTH1, IFI30, LEPRE1, PXDN, PHGDH, AKR1B1
insulin-like growth factor binding	GO:0005520	6	108	23	18162	3.5729e-09	1.17191e-06	43.8696	IGF2R, CTGF, IGFBP4, CYR61, HTRA1, IGF1R
collagen binding	GO:0005518	6	108	66	18162	2.6142e-06	0.000230293	15.2879	COL6A1, LEPRE1, ANTXR1, GPR126, PCOLCE2, CRTAP
protease binding	GO:0002020	6	108	105	18162	3.83914e-05	0.00139915	9.60952	ADAMTSL4, ALPI, PSAP, TIMP1, TIMP2, LDLR
extracellular matrix structural constituent	GO:0005201	6	108	137	18162	0.00016817	0.00367732	7.36496	COL5A1, CYR61, VTN, PXDN, MFAP5, FBLN1
carbohydrate binding	GO:0030246	6	108	216	18162	0.00184541	0.0196864	4.6713	SVEP1, GALNT6, OLR1, GAA, GALNT2, MAN2A2
glycosyltransferase activity	GO:0016757	6	108	232	18162	0.00263846	0.0254534	4.34914	GALNT6, GCNT2, MGAT5, B4GALT1, GALNT2, B4GALT3
RNA binding	GO:0003723	6	108	1538	18162	0.903718	0.917708	0.656047	GRN, SMARCA4, RPL21, S100A4, HLA-A, BST2
carboxypeptidase activity	GO:0004180	5	108	40	18162	3.77635e-06	0.000230293	21.0208	CPE, PRCP, CPA4, CPVL, CTSZ
cell adhesion molecule binding	GO:0050839	5	108	73	18162	7.37788e-05	0.00219995	11.5183	CXADR, CPE, PTPRF, KIRREL, PVR
phosphatase activity	GO:0016791	5	108	156	18162	0.00240217	0.0246222	5.38996	ALPP, ALPI, PTPRF, ACP1, ALPL
growth factor activity	GO:0008083	5	108	162	18162	0.00282782	0.0257645	5.19033	GRN, BMP6, CTGF, GDF15, TIMP1
cytokine activity	GO:0005125	5	108	234	18162	0.0129767	0.0457674	3.5933	GRN, BMP6, GDF15, TIMP1, TNFSF9
protein-containing complex binding	GO:0044877	5	108	353	18162	0.0596272	0.109943	2.38196	CLU, PTPRF, SQSTM1, FBLN1, IGF1R
enzyme binding	GO:0019899	5	108	389	18162	0.0825403	0.137428	2.16153	IGF2R, STC2, SQSTM1, GSTM3, APP
ATP binding	GO:0005524	5	108	1488	18162	0.947487	0.956233	0.565076	MET, SMARCA4, CKB, PAICS, IGF1R
virus receptor activity	GO:0001618	4	108	78	18162	0.001203	0.0143776	8.62393	CXADR, CD46, PVR, LDLR
serine-type peptidase activity	GO:0008236	4	108	143	18162	0.0105032	0.0422761	4.70396	PRSS56, CFD, PRCP, HTRA1
signaling receptor activity	GO:0038023	4	108	228	18162	0.047232	0.0993083	2.95029	IGF2R, CD46, ANTXR1, PVR
protein domain specific binding	GO:0019904	4	108	248	18162	0.0606697	0.109943	2.71237	VIM, L1CAM, GNAI3, BASP1
cadherin binding	GO:0045296	4	108	319	18162	0.122523	0.183435	2.10867	CALD1, CD46, PAICS, VASN
alkaline phosphatase activity	GO:0004035	3	108	6	18162	4.03704e-06	0.000230293	84.0833	ALPP, ALPI, ALPL
peptidase activator activity	GO:0016504	3	108	11	18162	3.25905e-05	0.00133621	45.8636	PCOLCE2, FBLN1, APP
semaphorin receptor activity	GO:0017154	3	108	12	18162	4.32659e-05	0.00141912	42.0417	MET, PLXNA1, PLXNB2
metalloendopeptidase inhibitor activity	GO:0008191	3	108	16	18162	0.000108238	0.00253587	31.5312	BST2, TIMP1, TIMP2
low-density lipoprotein particle receptor binding	GO:0050750	3	108	25	18162	0.000427568	0.00701212	20.18	CLU, HSPG2, APP
G-protein alpha-subunit binding	GO:0001965	3	108	26	18162	0.000481254	0.00751672	19.4038	IGF2R, NUCB1, IGF1R
fibronectin binding	GO:0001968	3	108	31	18162	0.00081424	0.0117607	16.2742	CTGF, FSTL3, FBLN1
extracellular matrix binding	GO:0050840	3	108	32	18162	0.000894602	0.0122262	15.7656	CYR61, VTN, GPR126
growth factor binding	GO:0019838	3	108	47	18162	0.00274164	0.0256931	10.734	IGFBP4, CYR61, HTRA1
manganese ion binding	GO:0030145	3	108	68	18162	0.00774428	0.0334227	7.41912	MGAT5, B4GALT1, GALNT2
G protein-coupled receptor binding	GO:0001664	3	108	74	18162	0.00976366	0.0405377	6.81757	GNAI3, APP, GNAS
amyloid-beta binding	GO:0001540	3	108	86	18162	0.0146461	0.0505677	5.86628	CLU, HSPG2, LDLR
hydrolase activity, acting on glycosyl bonds	GO:0016798	3	108	87	18162	0.0151048	0.050582	5.79885	FUCA2, GAA, MAN2A2
chaperone binding	GO:0051087	3	108	107	18162	0.0259858	0.0650637	4.71495	GRN, CLU, APP
peptidase inhibitor activity	GO:0030414	3	108	121	18162	0.0355404	0.079301	4.16942	APP, TIMP1, TIMP2
metallopeptidase activity	GO:0008237	3	108	164	18162	0.0744131	0.128159	3.07622	CPE, ADAMTS1, CPA4
serine-type endopeptidase activity	GO:0004252	3	108	179	18162	0.0910644	0.144996	2.81844	PRSS56, CFD, HTRA1
transcription corepressor activity	GO:0003714	3	108	190	18162	0.104174	0.161174	2.65526	SMARCA4, BASP1, ASAH1
protein C-terminus binding	GO:0008022	3	108	191	18162	0.105401	0.162308	2.64136	CTGF, HSPG2, FBLN1
magnesium ion binding	GO:0000287	3	108	222	18162	0.146083	0.205645	2.27252	PGM1, ALPP, ALPI
ubiquitin protein ligase binding	GO:0031625	3	108	298	18162	0.261198	0.323294	1.69295	CKB, CLU, SQSTM1
ATP hydrolysis activity	GO:0016887	3	108	333	18162	0.317869	0.381909	1.51502	SMARCA4, CLU, ALPL
protein heterodimerization activity	GO:0046982	3	108	351	18162	0.347193	0.414106	1.43732	BMP6, CLU, APP
GTP binding	GO:0005525	3	108	382	18162	0.397368	0.460554	1.32068	GNAI3, TGM2, GNAS
chromatin binding	GO:0003682	3	108	467	18162	0.528022	0.579235	1.0803	PAM, SVEP1, APP
kinase activity	GO:0016301	3	108	704	18162	0.794536	0.814399	0.716619	MET, CKB, IGF1R
molecular_function	GO:0003674	3	108	718	18162	0.805455	0.823019	0.702646	LEPRE1, METRNL, GNAS
DNA binding	GO:0003677	3	108	2229	18162	0.99991	0.99991	0.226335	SMARCA4, NUCB1, APP
insulin-like growth factor-activated receptor activity	GO:0005010	2	108	3	18162	0.000104696	0.00253587	112.111	IGF2R, IGF1R
TAP binding	GO:0046977	2	108	3	18162	0.000104696	0.00253587	112.111	HLA-C, HLA-A
beta-N-acetylglucosaminylglycopeptide beta-1,4-galactosyltransferase activity	GO:0003831	2	108	4	18162	0.000208579	0.00402434	84.0833	B4GALT1, B4GALT3
serine-type carboxypeptidase activity	GO:0004185	2	108	5	18162	0.000346279	0.00597787	67.2667	PRCP, CPVL
N-acetyllactosamine synthase activity	GO:0003945	2	108	5	18162	0.000346279	0.00597787	67.2667	B4GALT1, B4GALT3
insulin-like growth factor II binding	GO:0031995	2	108	8	18162	0.000958327	0.0125733	42.0417	IGF2R, IGFBP4
galactosyltransferase activity	GO:0008378	2	108	9	18162	0.00122735	0.0143776	37.3704	B4GALT1, B4GALT3
lipoprotein particle binding	GO:0071813	2	108	9	18162	0.00122735	0.0143776	37.3704	LPL, LDLR
platelet-derived growth factor binding	GO:0048407	2	108	11	18162	0.00186061	0.0196864	30.5758	COL6A1, COL5A1
RAGE receptor binding	GO:0050786	2	108	11	18162	0.00186061	0.0196864	30.5758	S100A4, APP
insulin-like growth factor I binding	GO:0031994	2	108	13	18162	0.00261827	0.0254534	25.8718	IGFBP4, IGF1R
BMP receptor binding	GO:0070700	2	108	14	18162	0.00304282	0.0269742	24.0238	BMP6, GDF15
low-density lipoprotein particle receptor activity	GO:0005041	2	108	15	18162	0.00349736	0.0282673	22.4222	OLR1, LDLR
guanyl nucleotide binding	GO:0019001	2	108	17	18162	0.00449494	0.0282673	19.7843	GNAI3, GNAS
apolipoprotein binding	GO:0034185	2	108	18	18162	0.00503726	0.0282673	18.6852	LPL, APP
heparan sulfate proteoglycan binding	GO:0043395	2	108	19	18162	0.00560813	0.0282673	17.7018	LPL, APP
L-ascorbic acid binding	GO:0031418	2	108	20	18162	0.00620719	0.0282772	16.8167	PAM, LEPRE1
polypeptide N-acetylgalactosaminyltransferase activity	GO:0004653	2	108	20	18162	0.00620719	0.0282772	16.8167	GALNT6, GALNT2
lipase activity	GO:0016298	2	108	20	18162	0.00620719	0.0282772	16.8167	NOTUM, LPL
ionotropic glutamate receptor binding	GO:0035255	2	108	21	18162	0.0068341	0.0307067	16.0159	SQSTM1, GNAS
transition metal ion binding	GO:0046914	2	108	22	18162	0.00748851	0.0327498	15.2879	S100A4, APP
G-protein beta/gamma-subunit complex binding	GO:0031683	2	108	22	18162	0.00748851	0.0327498	15.2879	GNAI3, GNAS
insulin receptor binding	GO:0005158	2	108	23	18162	0.00817008	0.0348024	14.6232	APP, IGF1R
myosin binding	GO:0017022	2	108	25	18162	0.00961332	0.0404252	13.4533	CALD1, KIRREL
acetylglucosaminyltransferase activity	GO:0008375	2	108	26	18162	0.0103743	0.0422761	12.9359	GCNT2, MGAT5
metallocarboxypeptidase activity	GO:0004181	2	108	30	18162	0.0136732	0.0477108	11.2111	CPE, CPA4
phospholipase activity	GO:0004620	2	108	32	18162	0.0154711	0.050582	10.5104	LPL, PLBD2
peptide antigen binding	GO:0042605	2	108	39	18162	0.0225	0.0599465	8.62393	HLA-C, HLA-A
extracellular matrix structural constituent conferring tensile strength	GO:0030020	2	108	41	18162	0.0247087	0.0623419	8.20325	COL6A1, COL5A1
endopeptidase inhibitor activity	GO:0004866	2	108	43	18162	0.0270021	0.0670962	7.82171	PROS1, C4A
enzyme inhibitor activity	GO:0004857	2	108	44	18162	0.0281799	0.069338	7.64394	TIMP1, TIMP2
carboxylic ester hydrolase activity	GO:0052689	2	108	48	18162	0.0330917	0.0775292	7.00694	NOTUM, LPL
transmembrane receptor protein tyrosine kinase activity	GO:0004714	2	108	54	18162	0.0410314	0.0891278	6.2284	MET, IGF1R
electron transfer activity	GO:0009055	2	108	65	18162	0.057201	0.107928	5.17436	PHGDH, AKR1B1
scaffold protein binding	GO:0097110	2	108	67	18162	0.0603451	0.109943	5.0199	VIM, PSAP
cytoskeletal protein binding	GO:0008092	2	108	67	18162	0.0603451	0.109943	5.0199	CALD1, B4GALT1
protein tyrosine phosphatase activity	GO:0004725	2	108	106	18162	0.131242	0.191139	3.17296	PTPRF, ACP1
hormone activity	GO:0005179	2	108	116	18162	0.151589	0.210683	2.89943	STC2, METRNL
protein tyrosine kinase activity	GO:0004713	2	108	128	18162	0.17675	0.238576	2.6276	MET, IGF1R
iron ion binding	GO:0005506	2	108	134	18162	0.189568	0.250719	2.50995	FTH1, LEPRE1
heme binding	GO:0020037	2	108	138	18162	0.198183	0.259003	2.4372	STC2, PXDN
phosphoprotein phosphatase activity	GO:0004721	2	108	139	18162	0.200345	0.260766	2.41966	PTPRF, ACP1
lyase activity	GO:0016829	2	108	168	18162	0.26386	0.325361	2.00198	PAM, PAICS
transmembrane signaling receptor activity	GO:0004888	2	108	253	18162	0.445341	0.501902	1.32938	ANTXR1, GPR126
GTPase activity	GO:0003924	2	108	337	18162	0.598407	0.64565	0.998022	GNAI3, GNAS
actin binding	GO:0003779	2	108	388	18162	0.674938	0.714128	0.866838	CALD1, S100A4
protein serine/threonine/tyrosine kinase activity	GO:0004712	2	108	448	18162	0.749498	0.780429	0.750744	MET, IGF1R
protein kinase binding	GO:0019901	2	108	481	18162	0.783958	0.806076	0.699238	PAM, SQSTM1
protein kinase activity	GO:0004672	2	108	518	18162	0.817631	0.832866	0.649292	MET, IGF1R
amylin binding	GO:0097645	1	108	1	18162	0.00594648	0.0282673	168.167	APP
cell adhesive protein binding involved in AV node cell-bundle of His cell communication	GO:0086082	1	108	1	18162	0.00594648	0.0282673	168.167	CXADR
peptide noradrenalinyltransferase activity	GO:0120298	1	108	1	18162	0.00594648	0.0282673	168.167	TGM2
peptide histaminyltransferase activity	GO:0120299	1	108	1	18162	0.00594648	0.0282673	168.167	TGM2
ganglioside GM2 binding	GO:1905574	1	108	1	18162	0.00594648	0.0282673	168.167	PSAP
glyceraldehyde oxidoreductase activity	GO:0043795	1	108	1	18162	0.00594648	0.0282673	168.167	AKR1B1
5-amino-4-imidazole carboxylate lyase activity	GO:0043727	1	108	1	18162	0.00594648	0.0282673	168.167	PAICS
phosphoribosylaminoimidazolesuccinocarboxamide synthase activity	GO:0004639	1	108	1	18162	0.00594648	0.0282673	168.167	PAICS
phosphoribosylaminoimidazole carboxylase activity	GO:0004638	1	108	1	18162	0.00594648	0.0282673	168.167	PAICS
phosphoamidase activity	GO:0050187	1	108	1	18162	0.00594648	0.0282673	168.167	ALPL
hepatocyte growth factor-activated receptor activity	GO:0005008	1	108	1	18162	0.00594648	0.0282673	168.167	MET
peptidylamidoglycolate lyase activity	GO:0004598	1	108	1	18162	0.00594648	0.0282673	168.167	PAM
ganglioside GM3 binding	GO:1905575	1	108	1	18162	0.00594648	0.0282673	168.167	PSAP
protein-glutamine glutaminase activity	GO:0050568	1	108	1	18162	0.00594648	0.0282673	168.167	TGM2
bromide peroxidase activity	GO:0019806	1	108	1	18162	0.00594648	0.0282673	168.167	PXDN
peptidylglycine monooxygenase activity	GO:0004504	1	108	1	18162	0.00594648	0.0282673	168.167	PAM
peptide dopaminyltransferase activity	GO:0120296	1	108	1	18162	0.00594648	0.0282673	168.167	TGM2
palmitoleyl hydrolase activity	GO:1990699	1	108	1	18162	0.00594648	0.0282673	168.167	NOTUM
peptide serotonyltransferase activity	GO:0120294	1	108	1	18162	0.00594648	0.0282673	168.167	TGM2
nicotinamide N-methyltransferase activity	GO:0008112	1	108	1	18162	0.00594648	0.0282673	168.167	NNMT
histone serotonyltransferase activity	GO:0120295	1	108	1	18162	0.00594648	0.0282673	168.167	TGM2
histone dopaminyltransferase activity	GO:0120297	1	108	1	18162	0.00594648	0.0282673	168.167	TGM2
pyridine N-methyltransferase activity	GO:0030760	1	108	1	18162	0.00594648	0.0282673	168.167	NNMT
phosphoglycerate dehydrogenase activity	GO:0004617	1	108	1	18162	0.00594648	0.0282673	168.167	PHGDH
ganglioside GP1c binding	GO:1905577	1	108	1	18162	0.00594648	0.0282673	168.167	PSAP
alpha-L-fucosidase activity	GO:0004560	1	108	2	18162	0.0118579	0.0422761	84.0833	FUCA2
mu-type opioid receptor binding	GO:0031852	1	108	2	18162	0.0118579	0.0422761	84.0833	GNAS
alpha-1,6-mannosylglycoprotein 6-beta-N-acetylglucosaminyltransferase activity	GO:0030144	1	108	2	18162	0.0118579	0.0422761	84.0833	MGAT5
chondroitin sulfate proteoglycan binding	GO:0035373	1	108	2	18162	0.0118579	0.0422761	84.0833	PTPRF
glycerol dehydrogenase [NADP+] activity	GO:0047956	1	108	2	18162	0.0118579	0.0422761	84.0833	AKR1B1
TAP complex binding	GO:0062061	1	108	2	18162	0.0118579	0.0422761	84.0833	HLA-A
prostaglandin H2 endoperoxidase reductase activity	GO:0036130	1	108	2	18162	0.0118579	0.0422761	84.0833	AKR1B1
phosphoethanolamine phosphatase activity	GO:0052732	1	108	2	18162	0.0118579	0.0422761	84.0833	ALPL
palmitoyl hydrolase activity	GO:0098599	1	108	2	18162	0.0118579	0.0422761	84.0833	PPT2
oxidoreductase activity, acting on a sulfur group of donors	GO:0016667	1	108	2	18162	0.0118579	0.0422761	84.0833	IFI30
mannosyl-oligosaccharide 1,3-1,6-alpha-mannosidase activity	GO:0004572	1	108	2	18162	0.0118579	0.0422761	84.0833	MAN2A2
UDP-galactosyltransferase activity	GO:0035250	1	108	3	18162	0.0177345	0.050582	56.0556	B4GALT1
insulin-activated receptor activity	GO:0005009	1	108	3	18162	0.0177345	0.050582	56.0556	IGF1R
procollagen-proline 3-dioxygenase activity	GO:0019797	1	108	3	18162	0.0177345	0.050582	56.0556	LEPRE1
CD8 receptor binding	GO:0042610	1	108	3	18162	0.0177345	0.050582	56.0556	HLA-A
ganglioside GM1 binding	GO:1905573	1	108	3	18162	0.0177345	0.050582	56.0556	PSAP
acetylcholine receptor activator activity	GO:0030549	1	108	3	18162	0.0177345	0.050582	56.0556	APP
lactose synthase activity	GO:0004461	1	108	3	18162	0.0177345	0.050582	56.0556	B4GALT1
ganglioside GT1b binding	GO:1905576	1	108	3	18162	0.0177345	0.050582	56.0556	PSAP
mannosidase activity	GO:0015923	1	108	3	18162	0.0177345	0.050582	56.0556	MAN2A2
PTB domain binding	GO:0051425	1	108	3	18162	0.0177345	0.050582	56.0556	APP
maltose alpha-glucosidase activity	GO:0032450	1	108	3	18162	0.0177345	0.050582	56.0556	GAA
adenosine-diphosphatase activity	GO:0043262	1	108	3	18162	0.0177345	0.050582	56.0556	ALPL
interleukin-1 receptor antagonist activity	GO:0005152	1	108	3	18162	0.0177345	0.050582	56.0556	PXDN
galactosylgalactosylxylosylprotein 3-beta-glucuronosyltransferase activity	GO:0015018	1	108	3	18162	0.0177345	0.050582	56.0556	B3GAT3
signaling receptor activator activity	GO:0030546	1	108	3	18162	0.0177345	0.050582	56.0556	APP
corticotropin-releasing hormone receptor 1 binding	GO:0051430	1	108	3	18162	0.0177345	0.050582	56.0556	GNAS
pyridoxal phosphatase activity	GO:0033883	1	108	3	18162	0.0177345	0.050582	56.0556	ALPL
N-acetyllactosaminide beta-1,6-N-acetylglucosaminyltransferase activity	GO:0008109	1	108	3	18162	0.0177345	0.050582	56.0556	GCNT2
oxidoreductase activity, acting on paired donors, with incorporation or reduction of molecular oxygen, reduced ascorbate as one donor, and incorporation of one atom of oxygen	GO:0016715	1	108	4	18162	0.0235765	0.0599465	42.0417	PAM
L-malate dehydrogenase activity	GO:0030060	1	108	4	18162	0.0235765	0.0599465	42.0417	PHGDH
very-low-density lipoprotein particle receptor activity	GO:0030229	1	108	4	18162	0.0235765	0.0599465	42.0417	LDLR
allyl-alcohol dehydrogenase activity	GO:0047655	1	108	4	18162	0.0235765	0.0599465	42.0417	AKR1B1
fatty acid amide hydrolase activity	GO:0017064	1	108	4	18162	0.0235765	0.0599465	42.0417	ASAH1
fibrinogen binding	GO:0070051	1	108	4	18162	0.0235765	0.0599465	42.0417	FBLN1
adenylate cyclase activator activity	GO:0010856	1	108	4	18162	0.0235765	0.0599465	42.0417	GNAS
phosphoglucomutase activity	GO:0004614	1	108	4	18162	0.0235765	0.0599465	42.0417	PGM1
alpha-glucosidase activity	GO:0090599	1	108	4	18162	0.0235765	0.0599465	42.0417	GAA
oxidoreductase activity, acting on a sulfur group of donors, disulfide as acceptor	GO:0016671	1	108	4	18162	0.0235765	0.0599465	42.0417	IFI30
G protein-coupled serotonin receptor binding	GO:0031821	1	108	4	18162	0.0235765	0.0599465	42.0417	GNAI3
protein carrier chaperone	GO:0140597	1	108	4	18162	0.0235765	0.0599465	42.0417	CLU
heparan sulfate binding	GO:1904399	1	108	5	18162	0.0293841	0.069338	33.6333	APP
triglyceride binding	GO:0017129	1	108	5	18162	0.0293841	0.069338	33.6333	LPL
connexin binding	GO:0071253	1	108	5	18162	0.0293841	0.069338	33.6333	CXADR
inorganic diphosphatase activity	GO:0004427	1	108	5	18162	0.0293841	0.069338	33.6333	ALPL
alpha-1,4-glucosidase activity	GO:0004558	1	108	5	18162	0.0293841	0.069338	33.6333	GAA
insulin binding	GO:0043559	1	108	5	18162	0.0293841	0.069338	33.6333	IGF1R
beta-2 adrenergic receptor binding	GO:0031698	1	108	6	18162	0.0351574	0.0789838	28.0278	GNAS
creatine kinase activity	GO:0004111	1	108	6	18162	0.0351574	0.0789838	28.0278	CKB
N-methyltransferase activity	GO:0008170	1	108	6	18162	0.0351574	0.0789838	28.0278	NNMT
ceramidase activity	GO:0102121	1	108	6	18162	0.0351574	0.0789838	28.0278	ASAH1
keratin filament binding	GO:1990254	1	108	6	18162	0.0351574	0.0789838	28.0278	VIM
ferroxidase activity	GO:0004322	1	108	6	18162	0.0351574	0.0789838	28.0278	FTH1
alpha-mannosidase activity	GO:0004559	1	108	7	18162	0.0408967	0.0891278	24.0238	MAN2A2
N-acylsphingosine amidohydrolase activity	GO:0017040	1	108	7	18162	0.0408967	0.0891278	24.0238	ASAH1
tumor necrosis factor receptor superfamily binding	GO:0032813	1	108	7	18162	0.0408967	0.0891278	24.0238	TNFSF9
D1 dopamine receptor binding	GO:0031748	1	108	8	18162	0.0466022	0.0986163	21.0208	GNAS
RNA polymerase I core promoter sequence-specific DNA binding	GO:0001164	1	108	8	18162	0.0466022	0.0986163	21.0208	SMARCA4
protein transporter activity	GO:0140318	1	108	8	18162	0.0466022	0.0986163	21.0208	IGF1R
retinal dehydrogenase activity	GO:0001758	1	108	8	18162	0.0466022	0.0986163	21.0208	AKR1B1
retromer complex binding	GO:1905394	1	108	9	18162	0.0522741	0.10267	18.6852	IGF2R
non-membrane spanning protein tyrosine phosphatase activity	GO:0004726	1	108	9	18162	0.0522741	0.10267	18.6852	ACP1
beta-2-microglobulin binding	GO:0030881	1	108	9	18162	0.0522741	0.10267	18.6852	HLA-A
protein-glutamine gamma-glutamyltransferase activity	GO:0003810	1	108	9	18162	0.0522741	0.10267	18.6852	TGM2
clathrin heavy chain binding	GO:0032050	1	108	9	18162	0.0522741	0.10267	18.6852	LDLR
acid phosphatase activity	GO:0003993	1	108	9	18162	0.0522741	0.10267	18.6852	ACP1
intramolecular transferase activity, phosphotransferases	GO:0016868	1	108	9	18162	0.0522741	0.10267	18.6852	PGM1
axon guidance receptor activity	GO:0008046	1	108	9	18162	0.0522741	0.10267	18.6852	L1CAM
hydrolase activity, hydrolyzing N-glycosyl compounds	GO:0016799	1	108	9	18162	0.0522741	0.10267	18.6852	MAN2A2
pyrophosphatase activity	GO:0016462	1	108	9	18162	0.0522741	0.10267	18.6852	ALPL
complement component C1q complex binding	GO:0001849	1	108	9	18162	0.0522741	0.10267	18.6852	C4A
growth factor receptor binding	GO:0070851	1	108	10	18162	0.0579125	0.107928	16.8167	APP
insulin receptor substrate binding	GO:0043560	1	108	10	18162	0.0579125	0.107928	16.8167	IGF1R
1-acyl-2-lysophosphatidylserine acylhydrolase activity	GO:0052740	1	108	10	18162	0.0579125	0.107928	16.8167	LPL
T cell receptor binding	GO:0042608	1	108	10	18162	0.0579125	0.107928	16.8167	HLA-A
lipoprotein lipase activity	GO:0004465	1	108	10	18162	0.0579125	0.107928	16.8167	LPL
Tat protein binding	GO:0030957	1	108	10	18162	0.0579125	0.107928	16.8167	SMARCA4
glutathione binding	GO:0043295	1	108	10	18162	0.0579125	0.107928	16.8167	GSTM3
phosphatidylserine 1-acylhydrolase activity	GO:0052739	1	108	11	18162	0.0635177	0.113227	15.2879	LPL
ferric iron binding	GO:0008199	1	108	11	18162	0.0635177	0.113227	15.2879	FTH1
thiolester hydrolase activity	GO:0016790	1	108	11	18162	0.0635177	0.113227	15.2879	PPT2
alditol:NADP+ 1-oxidoreductase activity	GO:0004032	1	108	12	18162	0.0690899	0.119902	14.0139	AKR1B1
hydrolase activity, acting on carbon-nitrogen (but not peptide) bonds	GO:0016810	1	108	12	18162	0.0690899	0.119902	14.0139	ASAH1
dipeptidyl-peptidase activity	GO:0008239	1	108	12	18162	0.0690899	0.119902	14.0139	PRCP
transferase activity, transferring phosphorus-containing groups	GO:0016772	1	108	12	18162	0.0690899	0.119902	14.0139	CKB
phospholipase C activity	GO:0004629	1	108	13	18162	0.0746292	0.128159	12.9359	NOTUM
hydrolase activity, acting on carbon-nitrogen (but not peptide) bonds, in linear amides	GO:0016811	1	108	14	18162	0.0801358	0.134105	12.0119	ASAH1
NADP-retinol dehydrogenase activity	GO:0052650	1	108	14	18162	0.0801358	0.134105	12.0119	AKR1B1
palmitoyl-(protein) hydrolase activity	GO:0008474	1	108	14	18162	0.0801358	0.134105	12.0119	PPT2
protein phosphatase activator activity	GO:0072542	1	108	14	18162	0.0801358	0.134105	12.0119	B3GAT3
proteoglycan binding	GO:0043394	1	108	14	18162	0.0801358	0.134105	12.0119	COL5A1
activin binding	GO:0048185	1	108	15	18162	0.08561	0.13901	11.2111	FSTL3
neurexin family protein binding	GO:0042043	1	108	15	18162	0.08561	0.13901	11.2111	CPE
acetylcholine receptor binding	GO:0033130	1	108	15	18162	0.08561	0.13901	11.2111	APP
GTPase activating protein binding	GO:0032794	1	108	15	18162	0.08561	0.13901	11.2111	GNAI3
polysaccharide binding	GO:0030247	1	108	15	18162	0.08561	0.13901	11.2111	VTN
tropomyosin binding	GO:0005523	1	108	16	18162	0.0910519	0.144996	10.5104	CALD1
extracellular matrix structural constituent conferring compression resistance	GO:0030021	1	108	16	18162	0.0910519	0.144996	10.5104	HSPG2
insulin-like growth factor receptor binding	GO:0005159	1	108	16	18162	0.0910519	0.144996	10.5104	GNAS
transmembrane receptor protein tyrosine phosphatase activity	GO:0005001	1	108	17	18162	0.0964617	0.152848	9.89216	PTPRF
low-density lipoprotein particle binding	GO:0030169	1	108	18	18162	0.10184	0.15831	9.34259	LDLR
phospholipase A1 activity	GO:0008970	1	108	18	18162	0.10184	0.15831	9.34259	LPL
D-threo-aldose 1-dehydrogenase activity	GO:0047834	1	108	18	18162	0.10184	0.15831	9.34259	AKR1B1
metal ion transmembrane transporter activity	GO:0046873	1	108	18	18162	0.10184	0.15831	9.34259	SLC39A10
phosphatidylinositol 3-kinase binding	GO:0043548	1	108	19	18162	0.107186	0.163521	8.85088	IGF1R
RNA polymerase binding	GO:0070063	1	108	19	18162	0.107186	0.163521	8.85088	STOM
protein-membrane adaptor activity	GO:0043495	1	108	20	18162	0.1125	0.170834	8.40833	LPL
zinc ion transmembrane transporter activity	GO:0005385	1	108	22	18162	0.123036	0.183435	7.64394	SLC39A10
DNA polymerase binding	GO:0070182	1	108	22	18162	0.123036	0.183435	7.64394	SMARCA4
mannose binding	GO:0005537	1	108	22	18162	0.123036	0.183435	7.64394	IGF2R
laminin binding	GO:0043236	1	108	23	18162	0.128257	0.187805	7.31159	GPR126
fibroblast growth factor binding	GO:0017134	1	108	23	18162	0.128257	0.187805	7.31159	GLG1
semaphorin receptor binding	GO:0030215	1	108	23	18162	0.128257	0.187805	7.31159	SEMA3B
lysine-acetylated histone binding	GO:0070577	1	108	23	18162	0.128257	0.187805	7.31159	SMARCA4
carboxy-lyase activity	GO:0016831	1	108	24	18162	0.133447	0.191139	7.00694	PAICS
structural constituent of eye lens	GO:0005212	1	108	24	18162	0.133447	0.191139	7.00694	VIM
triglyceride lipase activity	GO:0004806	1	108	24	18162	0.133447	0.191139	7.00694	LPL
transforming growth factor beta binding	GO:0050431	1	108	24	18162	0.133447	0.191139	7.00694	VASN
K63-linked polyubiquitin modification-dependent protein binding	GO:0070530	1	108	25	18162	0.138607	0.197666	6.72667	SQSTM1
ATPase activator activity	GO:0001671	1	108	26	18162	0.143737	0.203214	6.46795	ATP1B3
ferrous iron binding	GO:0008198	1	108	26	18162	0.143737	0.203214	6.46795	FTH1
retinoic acid binding	GO:0001972	1	108	27	18162	0.148836	0.207737	6.2284	IGF2R
androgen receptor binding	GO:0050681	1	108	27	18162	0.148836	0.207737	6.2284	SMARCA4
glutathione transferase activity	GO:0004364	1	108	28	18162	0.153905	0.212104	6.00595	GSTM3
chemorepellent activity	GO:0045499	1	108	28	18162	0.153905	0.212104	6.00595	SEMA3B
ephrin receptor binding	GO:0046875	1	108	29	18162	0.158944	0.216322	5.79885	APP
misfolded protein binding	GO:0051787	1	108	29	18162	0.158944	0.216322	5.79885	CLU
glucuronosyltransferase activity	GO:0015020	1	108	29	18162	0.158944	0.216322	5.79885	B3GAT3
tumor necrosis factor receptor binding	GO:0005164	1	108	32	18162	0.173883	0.235676	5.25521	TNFSF9
WW domain binding	GO:0050699	1	108	33	18162	0.178804	0.24036	5.09596	NDFIP1
hydrolase activity, hydrolyzing O-glycosyl compounds	GO:0004553	1	108	34	18162	0.183696	0.244929	4.94608	GAA
NAD binding	GO:0051287	1	108	34	18162	0.183696	0.244929	4.94608	PHGDH
transcription coregulator binding	GO:0001221	1	108	35	18162	0.18856	0.250395	4.80476	SMARCA4
chemoattractant activity	GO:0042056	1	108	36	18162	0.193394	0.254752	4.6713	APP
ATP-dependent activity, acting on DNA	GO:0008094	1	108	37	18162	0.1982	0.259003	4.54505	SMARCA4
phosphoprotein binding	GO:0051219	1	108	38	18162	0.202978	0.263149	4.42544	IGF2R
frizzled binding	GO:0005109	1	108	39	18162	0.207727	0.267194	4.31197	APP
peroxidase activity	GO:0004601	1	108	39	18162	0.207727	0.267194	4.31197	PXDN
nucleosomal DNA binding	GO:0031492	1	108	40	18162	0.212449	0.2722	4.20417	SMARCA4
alpha-tubulin binding	GO:0043014	1	108	41	18162	0.217142	0.276057	4.10163	B4GALT1
SH2 domain binding	GO:0042169	1	108	41	18162	0.217142	0.276057	4.10163	SQSTM1
beta-tubulin binding	GO:0048487	1	108	42	18162	0.221808	0.280899	4.00397	B4GALT1
protein phosphatase inhibitor activity	GO:0004864	1	108	43	18162	0.226446	0.284576	3.91085	MGAT5
tau protein binding	GO:0048156	1	108	43	18162	0.226446	0.284576	3.91085	CLU
nuclear receptor binding	GO:0016922	1	108	44	18162	0.231057	0.289262	3.82197	ASAH1
scavenger receptor activity	GO:0005044	1	108	48	18162	0.24923	0.310826	3.50347	VTN
oxidoreductase activity, acting on the CH-OH group of donors, NAD or NADP as acceptor	GO:0016616	1	108	49	18162	0.253706	0.31521	3.43197	PHGDH
protein kinase C binding	GO:0005080	1	108	55	18162	0.280014	0.343987	3.05758	SQSTM1
copper ion binding	GO:0005507	1	108	57	18162	0.288577	0.353184	2.95029	PAM
enzyme activator activity	GO:0008047	1	108	61	18162	0.305402	0.371007	2.75683	PSAP
receptor tyrosine kinase binding	GO:0030971	1	108	64	18162	0.317762	0.381909	2.6276	SQSTM1
transcription factor binding	GO:0008134	1	108	64	18162	0.317762	0.381909	2.6276	SMARCA4
p53 binding	GO:0002039	1	108	68	18162	0.333903	0.399709	2.47304	SMARCA4
double-stranded RNA binding	GO:0003725	1	108	73	18162	0.353548	0.420159	2.30365	VIM
GDP binding	GO:0019003	1	108	74	18162	0.357408	0.423212	2.27252	GNAI3
oxidoreductase activity, acting on paired donors, with incorporation or reduction of molecular oxygen	GO:0016705	1	108	76	18162	0.365059	0.430717	2.21272	LEPRE1
cysteine-type endopeptidase activity	GO:0004197	1	108	82	18162	0.387474	0.452283	2.05081	CTSZ
ATPase binding	GO:0051117	1	108	82	18162	0.387474	0.452283	2.05081	ATP1B3
calcium-dependent protein binding	GO:0048306	1	108	84	18162	0.39477	0.459165	2.00198	S100A4
monooxygenase activity	GO:0004497	1	108	86	18162	0.40198	0.461012	1.95543	PAM
dioxygenase activity	GO:0051213	1	108	86	18162	0.40198	0.461012	1.95543	LEPRE1
PDZ domain binding	GO:0030165	1	108	86	18162	0.40198	0.461012	1.95543	CXADR
beta-catenin binding	GO:0008013	1	108	88	18162	0.409105	0.467549	1.91098	CXADR
protein phosphatase binding	GO:0019903	1	108	91	18162	0.419635	0.477918	1.84799	MET
endopeptidase activity	GO:0004175	1	108	94	18162	0.429979	0.488004	1.78901	GPR126
serine-type endopeptidase inhibitor activity	GO:0004867	1	108	98	18162	0.443488	0.5016	1.71599	APP
ubiquitin binding	GO:0043130	1	108	99	18162	0.446815	0.501902	1.69865	SQSTM1
structural constituent of cytoskeleton	GO:0005200	1	108	101	18162	0.45341	0.507572	1.66502	VIM
protein-macromolecule adaptor activity	GO:0030674	1	108	106	18162	0.46956	0.522087	1.58648	ATP1B3
protein N-terminus binding	GO:0047485	1	108	106	18162	0.46956	0.522087	1.58648	SMARCA4
metalloendopeptidase activity	GO:0004222	1	108	114	18162	0.494422	0.547873	1.47515	ADAMTS1
phospholipid binding	GO:0005543	1	108	118	18162	0.506416	0.559275	1.42514	PSAP
unfolded protein binding	GO:0051082	1	108	122	18162	0.518129	0.570289	1.37842	CLU
isomerase activity	GO:0016853	1	108	131	18162	0.543484	0.59421	1.28372	PGM1
cysteine-type peptidase activity	GO:0008234	1	108	136	18162	0.556995	0.606958	1.23652	CTSZ
ligase activity	GO:0016874	1	108	142	18162	0.572686	0.62199	1.18427	PAICS
helicase activity	GO:0004386	1	108	143	18162	0.575247	0.622709	1.17599	SMARCA4
structural constituent of ribosome	GO:0003735	1	108	168	18162	0.634555	0.682407	1.00099	RPL21
histone binding	GO:0042393	1	108	172	18162	0.643251	0.689498	0.977713	SMARCA4
acyltransferase activity	GO:0016746	1	108	174	18162	0.647522	0.691815	0.966475	TGM2
structural molecule activity	GO:0005198	1	108	176	18162	0.651741	0.694062	0.955492	IGF1R
protein dimerization activity	GO:0046983	1	108	184	18162	0.668127	0.709209	0.913949	APP
methyltransferase activity	GO:0008168	1	108	195	18162	0.689416	0.727101	0.862393	NNMT
calmodulin binding	GO:0005516	1	108	200	18162	0.69864	0.734468	0.840833	CALD1
actin filament binding	GO:0051015	1	108	221	18162	0.734507	0.769707	0.760935	ANTXR1
guanyl-nucleotide exchange factor activity	GO:0005085	1	108	225	18162	0.740843	0.773874	0.747407	NUCB1
transcription coactivator activity	GO:0003713	1	108	244	18162	0.768951	0.795634	0.689208	SMARCA4
transcription cis-regulatory region binding	GO:0000976	1	108	249	18162	0.775832	0.800229	0.675368	BASP1
protein serine/threonine kinase activity	GO:0004674	1	108	410	18162	0.9157	0.927005	0.410163	SQSTM1
G protein-coupled receptor activity	GO:0004930	1	108	739	18162	0.98889	0.994957	0.22756	GPR126
RNA polymerase II cis-regulatory region sequence-specific DNA binding	GO:0000978	1	108	1197	18162	0.99938	0.99991	0.14049	APP

## Sheet: GO_BP Up-regulated
description	annotation_id	genes_found	input_size	term_genes	universe	pval	pval_adj	relative_enrichment	genes
signal transduction	GO:0007165	17	109	1987	18003	0.0895851	0.159176	1.41309	IGF2R, GNAI3, MET, PLXNA1, GRN, BMP6, CTGF, GDF15, PLXNB2, IGFBP4, CYR61, GPR126, METRNL, GNAS, IGF1R, TIMP1, TNFSF9
cell adhesion	GO:0007155	15	109	661	18003	1.05e-05	0.00399605	3.74807	L1CAM, CXADR, COL6A1, CTGF, SVEP1, PTPRF, COL5A1, MSLN, OLR1, B4GALT1, MCAM, CYR61, PVR, VTN, APP
proteolysis	GO:0006508	13	109	617	18003	9.0761e-05	0.010631	3.47998	PRSS56, CPE, CFD, PRCP, ADAMTS1, CPA4, OLR1, TGM2, GPR126, CPVL, APP, HTRA1, CTSZ
lipid metabolic process	GO:0006629	11	109	809	18003	0.00988251	0.0779795	2.24576	PAM, LPL, CLU, PLBD2, PSAP, B4GALT1, HSPG2, ASAH1, B4GALT3, LDLR, AKR1B1
immune system process	GO:0002376	10	109	570	18003	0.00240838	0.0603271	2.89763	CD46, IFI30, CFD, HLA-C, CLU, HLA-A, SQSTM1, C4A, OLR1, BST2
positive regulation of apoptotic process	GO:0043065	9	109	325	18003	0.000159743	0.0136713	4.5738	ADAMTSL4, IGF2R, CLU, SQSTM1, B4GALT1, TGM2, CYR61, APP, HTRA1
extracellular matrix organization	GO:0030198	8	109	171	18003	9.45794e-06	0.00399605	7.72702	ADAMTSL4, ADAMTS1, COL5A1, B4GALT1, CYR61, PXDN, FBLN1, APP
protein glycosylation	GO:0006486	8	109	176	18003	1.1673e-05	0.00399605	7.50751	B3GAT3, GALNT6, GCNT2, MGAT5, B4GALT1, GALNT2, B4GALT3, MAN2A2
carbohydrate metabolic process	GO:0005975	8	109	243	18003	0.000115478	0.0107814	5.43754	PGM1, B3GAT3, B4GALT1, FUCA2, GAA, B4GALT3, MAN2A2, AKR1B1
immune response	GO:0006955	8	109	477	18003	0.00845423	0.0775553	2.77007	FTH1, BMP6, HLA-C, HLA-A, VTN, PXDN, IGF1R, TNFSF9
positive regulation of gene expression	GO:0010628	8	109	516	18003	0.0131415	0.0827997	2.5607	VIM, CD46, BMP6, CTGF, CLU, FBLN1, APP, LDLR
innate immune response	GO:0045087	8	109	595	18003	0.0280754	0.105203	2.22071	CD46, CFD, HLA-C, CLU, HLA-A, C4A, BST2, APP
negative regulation of endopeptidase activity	GO:0010951	7	109	154	18003	4.1997e-05	0.00937586	7.50751	PROS1, C4A, BST2, VTN, APP, TIMP1, TIMP2
positive regulation of cell migration	GO:0030335	7	109	259	18003	0.00100758	0.035895	4.46392	GRN, GCNT2, MGAT5, MCAM, SEMA3B, CYR61, IGF1R
positive regulation of transcription by RNA polymerase II	GO:0045944	7	109	1172	18003	0.570401	0.594723	0.986481	MET, BMP6, SMARCA4, FSTL3, SQSTM1, CYR61, APP
protein stabilization	GO:0050821	6	109	198	18003	0.0012998	0.0417154	5.005	GRN, IFI30, ATP1B3, LEPRE1, CLU, CRTAP
cell migration	GO:0016477	6	109	270	18003	0.00602027	0.060961	3.67034	L1CAM, MET, CTGF, PTPRF, COL5A1, VTN
negative regulation of gene expression	GO:0010629	6	109	312	18003	0.0117978	0.0779795	3.17625	STC2, CD46, CTGF, NDFIP1, APP, LDLR
nervous system development	GO:0007399	6	109	552	18003	0.118421	0.183356	1.79527	L1CAM, MET, SMARCA4, GPR126, APP, IGSF8
cell differentiation	GO:0030154	6	109	1013	18003	0.581176	0.602896	0.978273	L1CAM, BMP6, CTGF, FSTL3, SQSTM1, HSPG2
positive regulation of protein kinase B signaling	GO:0051897	5	109	126	18003	0.00101359	0.035895	6.55417	MET, GDF15, GCNT2, APP, IGF1R
metabolic process	GO:0008152	5	109	188	18003	0.0057342	0.060961	4.39269	PAM, PAICS, FUCA2, GAA, MAN2A2
brain development	GO:0007420	5	109	282	18003	0.0284918	0.105203	2.92846	GNAI3, PLXNB2, CKB, HSPG2, PHGDH
inflammatory response	GO:0006954	5	109	413	18003	0.105939	0.174078	1.99958	BMP6, IGFBP4, C4A, OLR1, HSPG2
negative regulation of cell population proliferation	GO:0008285	5	109	463	18003	0.149797	0.213195	1.78364	FTH1, LEPRE1, ADAMTS1, B4GALT1, APP
positive regulation of cell population proliferation	GO:0008284	5	109	548	18003	0.238315	0.288546	1.50698	BMP6, CTGF, GCNT2, IGF1R, TIMP1
G protein-coupled receptor signaling pathway	GO:0007186	5	109	944	18003	0.682593	0.69615	0.874815	IGF2R, GNAI3, GPR126, APP, GNAS
semaphorin-plexin signaling pathway	GO:0071526	4	109	37	18003	7.1989e-05	0.010631	17.8557	MET, PLXNA1, PLXNB2, SEMA3B
bone development	GO:0060348	4	109	68	18003	0.000768683	0.0343234	9.7156	NOTUM, LEPRE1, TGM2, GNAS
negative regulation of cell death	GO:0060548	4	109	79	18003	0.00134781	0.0419455	8.36279	CTGF, CLU, CYR61, HSPG2
cell-matrix adhesion	GO:0007160	4	109	103	18003	0.00355041	0.060961	6.41418	L1CAM, CTGF, MSLN, VTN
viral entry into host cell	GO:0046718	4	109	98	18003	0.00296834	0.060961	6.74143	CXADR, CD46, PVR, LDLR
osteoblast differentiation	GO:0001649	4	109	117	18003	0.00558228	0.060961	5.64667	BMP6, COL6A1, CYR61, ALPL
neuron projection development	GO:0031175	4	109	138	18003	0.00989095	0.0779795	4.7874	L1CAM, PHGDH, APP, IGF1R
multicellular organism development	GO:0007275	4	109	149	18003	0.0128249	0.0818085	4.43396	MET, GCNT2, FSTL3, IGF1R
dephosphorylation	GO:0016311	4	109	173	18003	0.0210129	0.101021	3.81885	ALPP, ALPI, PTPRF, ALPL
positive regulation of MAPK cascade	GO:0043410	4	109	172	18003	0.0206206	0.101021	3.84105	GDF15, IGFBP4, APP, IGF1R
positive regulation of protein phosphorylation	GO:0001934	4	109	219	18003	0.0441503	0.117378	3.01671	CTGF, SQSTM1, CYR61, APP
regulation of apoptotic process	GO:0042981	4	109	223	18003	0.046642	0.117378	2.9626	IGF2R, CLU, TGM2, TNFSF9
endocytosis	GO:0006897	4	109	246	18003	0.0624589	0.130642	2.68561	OLR1, VTN, APP, LDLR
angiogenesis	GO:0001525	4	109	261	18003	0.0741191	0.14442	2.53127	CALD1, CTGF, MCAM, HSPG2
negative regulation of apoptotic process	GO:0043066	4	109	529	18003	0.398897	0.432595	1.24889	CYR61, IGF1R, TIMP1, AKR1B1
protein phosphorylation	GO:0006468	4	109	641	18003	0.546675	0.572309	1.03067	MET, SQSTM1, APP, IGF1R
apoptotic process	GO:0006915	4	109	688	18003	0.603087	0.624366	0.960262	ADAMTSL4, CLU, SQSTM1, APP
negative regulation of transcription by RNA polymerase II	GO:0000122	4	109	936	18003	0.824773	0.833702	0.705834	BMP6, SMARCA4, SQSTM1, APP
regulation of transcription by RNA polymerase II	GO:0006357	4	109	1687	18003	0.99336	0.994328	0.391619	PAM, SMARCA4, FSTL3, APP
negative regulation of multicellular organism growth	GO:0040015	3	109	12	18003	4.56468e-05	0.00937586	41.2913	STC2, GDF15, GNAS
positive regulation of peptidase activity	GO:0010952	3	109	15	18003	9.31637e-05	0.010631	33.033	PCOLCE2, FBLN1, APP
negative regulation of amyloid fibril formation	GO:1905907	3	109	14	18003	7.48607e-05	0.010631	35.3925	CLU, HSPG2, LDLR
lysosomal transport	GO:0007041	3	109	21	18003	0.000265213	0.0170234	23.595	IGF2R, GRN, PSAP
complement activation	GO:0006956	3	109	22	18003	0.000305739	0.0175535	22.5225	CFD, CLU, C4A
lipoprotein metabolic process	GO:0042157	3	109	26	18003	0.000507171	0.0236756	19.0575	OLR1, APP, LDLR
chaperone-mediated protein folding	GO:0061077	3	109	39	18003	0.00168374	0.0494057	12.705	LEPRE1, CLU, CRTAP
energy homeostasis	GO:0097009	3	109	40	18003	0.00181229	0.0517007	12.3874	PRCP, SQSTM1, METRNL
adenylate cyclase-inhibiting G protein-coupled receptor signaling pathway	GO:0007193	3	109	55	18003	0.00450657	0.060961	9.00901	GNAI3, PSAP, APP
positive regulation of cysteine-type endopeptidase activity involved in apoptotic process	GO:0043280	3	109	51	18003	0.00364033	0.060961	9.7156	CTGF, CYR61, APP
response to peptide hormone	GO:0043434	3	109	61	18003	0.0060225	0.060961	8.12288	STC2, CTGF, TIMP1
negative regulation of cell adhesion	GO:0007162	3	109	50	18003	0.0034412	0.060961	9.90991	PLXNA1, PLXNB2, FBLN1
cellular iron ion homeostasis	GO:0006879	3	109	56	18003	0.00474091	0.060961	8.84813	FTH1, BMP6, NDFIP1
collagen fibril organization	GO:0030199	3	109	64	18003	0.00688142	0.0666719	7.74212	COL5A1, PXDN, CRTAP
SMAD protein signal transduction	GO:0060395	3	109	64	18003	0.00688142	0.0666719	7.74212	VIM, BMP6, GDF15
response to glucocorticoid	GO:0051384	3	109	64	18003	0.00688142	0.0666719	7.74212	PAM, BMP6, ALPL
positive regulation of epithelial cell proliferation	GO:0050679	3	109	67	18003	0.00780953	0.0742628	7.39545	GRN, BMP6, HTRA1
receptor-mediated endocytosis	GO:0006898	3	109	76	18003	0.0110207	0.0779795	6.51968	IGF2R, HSPG2, LDLR
negative regulation of transforming growth factor beta receptor signaling pathway	GO:0030512	3	109	81	18003	0.0130883	0.0827997	6.11723	GLG1, HTRA1, VASN
complement activation, classical pathway	GO:0006958	3	109	94	18003	0.0194379	0.0978563	5.27123	CD46, CLU, C4A
positive regulation of cold-induced thermogenesis	GO:0120162	3	109	98	18003	0.0216781	0.101021	5.05608	ALPL, GNAS, IGF1R
positive regulation of inflammatory response	GO:0050729	3	109	100	18003	0.022849	0.101021	4.95495	LPL, APP, LDLR
positive regulation of peptidyl-tyrosine phosphorylation	GO:0050731	3	109	96	18003	0.020541	0.101021	5.16141	BMP6, VTN, APP
positive regulation of tumor necrosis factor production	GO:0032760	3	109	103	18003	0.0246689	0.102571	4.81064	LPL, CLU, APP
ossification	GO:0001503	3	109	108	18003	0.0278712	0.105203	4.58792	BMP6, CTGF, FSTL3
integrin-mediated signaling pathway	GO:0007229	3	109	106	18003	0.0265649	0.105203	4.67449	CTGF, ADAMTS1, FBLN1
negative regulation of peptidase activity	GO:0010466	3	109	119	18003	0.0356568	0.107152	4.16383	APP, TIMP1, TIMP2
response to bacterium	GO:0009617	3	109	123	18003	0.0387378	0.113396	4.02842	CFD, LPL, FUCA2
adenylate cyclase-activating G protein-coupled receptor signaling pathway	GO:0007189	3	109	127	18003	0.0419503	0.113675	3.90154	GPR126, APP, GNAS
response to oxidative stress	GO:0006979	3	109	127	18003	0.0419503	0.113675	3.90154	STC2, PXDN, APP
aging	GO:0007568	3	109	145	18003	0.0579933	0.124006	3.41721	CTGF, IGF1R, TIMP1
central nervous system development	GO:0007417	3	109	151	18003	0.063899	0.131191	3.28143	PAM, NPTX1, APP
negative regulation of canonical Wnt signaling pathway	GO:0090090	3	109	158	18003	0.0711264	0.139936	3.13605	NOTUM, IGFBP4, APP
homophilic cell adhesion via plasma membrane adhesion molecules	GO:0007156	3	109	167	18003	0.0809333	0.149264	2.96704	L1CAM, PLXNB2, PVR
positive regulation of I-kappaB kinase/NF-kappaB signaling	GO:0043123	3	109	192	18003	0.11098	0.178367	2.58071	S100A4, NDFIP1, BST2
positive regulation of ERK1 and ERK2 cascade	GO:0070374	3	109	226	18003	0.157475	0.21796	2.19246	CTGF, GCNT2, APP
cell-cell signaling	GO:0007267	3	109	235	18003	0.170671	0.230247	2.10849	GDF15, SEMA3B, TNFSF9
response to xenobiotic stimulus	GO:0009410	3	109	253	18003	0.197954	0.254442	1.95848	NNMT, PAM, LPL
cell surface receptor signaling pathway	GO:0007166	3	109	322	18003	0.309486	0.354538	1.53881	MET, GPR126, TNFSF9
adaptive immune response	GO:0002250	3	109	377	18003	0.400335	0.433697	1.31431	CD46, HLA-C, HLA-A
negative regulation of transcription, DNA-templated	GO:0045892	3	109	615	18003	0.724406	0.73587	0.805684	SMARCA4, BASP1, ASAH1
phosphorylation	GO:0016310	3	109	713	18003	0.811405	0.820998	0.694944	MET, CKB, IGF1R
negative regulation of post-translational protein modification	GO:1901874	2	109	3	18003	0.000108538	0.0107814	110.11	LEPRE1, CRTAP
regulation of amyloid-beta clearance	GO:1900221	2	109	4	18003	0.000216216	0.0148036	82.5826	CLU, APP
astrocyte activation involved in immune response	GO:0002265	2	109	4	18003	0.000216216	0.0148036	82.5826	GRN, APP
positive regulation of amyloid fibril formation	GO:1905908	2	109	4	18003	0.000216216	0.0148036	82.5826	CLU, APP
antigen processing and presentation of exogenous peptide antigen via MHC class I, TAP-independent	GO:0002480	2	109	5	18003	0.000358933	0.0175535	66.0661	HLA-C, HLA-A
negative regulation of metallopeptidase activity	GO:1905049	2	109	5	18003	0.000358933	0.0175535	66.0661	TIMP1, TIMP2
antigen processing and presentation of exogenous peptide antigen via MHC class I	GO:0042590	2	109	5	18003	0.000358933	0.0175535	66.0661	IFI30, HLA-A
positive regulation of cell activation	GO:0050867	2	109	5	18003	0.000358933	0.0175535	66.0661	CTGF, APP
antigen processing and presentation of endogenous peptide antigen via MHC class I via ER pathway, TAP-independent	GO:0002486	2	109	8	18003	0.000993134	0.035895	41.2913	HLA-C, HLA-A
negative regulation of membrane protein ectodomain proteolysis	GO:0051045	2	109	8	18003	0.000993134	0.035895	41.2913	TIMP1, TIMP2
regulation of developmental process	GO:0050793	2	109	8	18003	0.000993134	0.035895	41.2913	CTGF, CYR61
negative regulation of microglial cell activation	GO:1903979	2	109	8	18003	0.000993134	0.035895	41.2913	GRN, LDLR
positive regulation of tau-protein kinase activity	GO:1902949	2	109	9	18003	0.00127184	0.0417154	36.7034	CLU, APP
leukocyte activation	GO:0045321	2	109	9	18003	0.00127184	0.0417154	36.7034	HLA-C, HLA-A
angiogenesis involved in wound healing	GO:0060055	2	109	10	18003	0.00158352	0.0478317	33.033	PRCP, B4GALT1
positive regulation of osteoblast proliferation	GO:0033690	2	109	12	18003	0.0023042	0.0591603	27.5275	CYR61, IGF1R
positive regulation of axon regeneration	GO:0048680	2	109	12	18003	0.0023042	0.0591603	27.5275	GRN, IGF1R
epithelial cell development	GO:0002064	2	109	12	18003	0.0023042	0.0591603	27.5275	ADAMTSL4, B4GALT1
regulation of chondrocyte differentiation	GO:0032330	2	109	12	18003	0.0023042	0.0591603	27.5275	CTGF, GLG1
peptide metabolic process	GO:0006518	2	109	17	18003	0.00465522	0.060961	19.4312	PAM, CPE
amyloid-beta clearance	GO:0097242	2	109	14	18003	0.00315199	0.060961	23.595	IGF1R, LDLR
glomerular filtration	GO:0003094	2	109	16	18003	0.00412378	0.060961	20.6456	KIRREL, MCAM
supramolecular fiber organization	GO:0097435	2	109	14	18003	0.00315199	0.060961	23.595	COL5A1, MFAP5
regulation of postsynaptic neurotransmitter receptor activity	GO:0098962	2	109	17	18003	0.00465522	0.060961	19.4312	NPTXR, NPTX1
heart trabecula formation	GO:0060347	2	109	14	18003	0.00315199	0.060961	23.595	ADAMTS1, GPR126
regulation of protein secretion	GO:0050708	2	109	17	18003	0.00465522	0.060961	19.4312	PAM, LEPRE1
insulin-like growth factor receptor signaling pathway	GO:0048009	2	109	14	18003	0.00315199	0.060961	23.595	IGF2R, IGF1R
response to vitamin D	GO:0033280	2	109	17	18003	0.00465522	0.060961	19.4312	STC2, ALPL
interferon-gamma-mediated signaling pathway	GO:0060333	2	109	17	18003	0.00465522	0.060961	19.4312	HLA-C, HLA-A
negative regulation of blood coagulation	GO:0030195	2	109	14	18003	0.00315199	0.060961	23.595	PROS1, VTN
antigen processing and presentation of peptide antigen via MHC class I	GO:0002474	2	109	15	18003	0.00362258	0.060961	22.022	HLA-C, HLA-A
glycosylation	GO:0070085	2	109	18	18003	0.00521651	0.060961	18.3517	B4GALT1, B4GALT3
semaphorin-plexin signaling pathway involved in axon guidance	GO:1902287	2	109	15	18003	0.00362258	0.060961	22.022	PLXNA1, PLXNB2
positive regulation of superoxide anion generation	GO:0032930	2	109	20	18003	0.00642717	0.0640845	16.5165	GNAI3, APP
positive regulation of receptor-mediated endocytosis	GO:0048260	2	109	22	18003	0.0077528	0.0742628	15.015	CLU, VTN
regulation of neuron death	GO:1901214	2	109	23	18003	0.00845783	0.0775553	14.3622	CLU, CTSZ
positive regulation of long-term synaptic potentiation	GO:1900273	2	109	23	18003	0.00845783	0.0775553	14.3622	SQSTM1, APP
cellular response to fatty acid	GO:0071398	2	109	23	18003	0.00845783	0.0775553	14.3622	LPL, LDLR
microglial cell activation	GO:0001774	2	109	27	18003	0.011551	0.0779795	12.2345	CLU, APP
positive regulation of collagen biosynthetic process	GO:0032967	2	109	26	18003	0.0107374	0.0779795	12.705	VIM, CTGF
metal ion transport	GO:0030001	2	109	27	18003	0.011551	0.0779795	12.2345	NDFIP1, SLC39A10
endochondral ossification	GO:0001958	2	109	28	18003	0.0123908	0.0795335	11.7975	BMP6, ALPL
endodermal cell differentiation	GO:0035987	2	109	29	18003	0.0132565	0.0830151	11.3907	COL6A1, VTN
pancreas development	GO:0031016	2	109	30	18003	0.0141479	0.0870051	11.011	MET, MSLN
negative regulation of fibroblast proliferation	GO:0048147	2	109	30	18003	0.0141479	0.0870051	11.011	FTH1, IFI30
positive regulation of axonogenesis	GO:0050772	2	109	30	18003	0.0141479	0.0870051	11.011	PLXNA1, PLXNB2
glycosaminoglycan biosynthetic process	GO:0006024	2	109	32	18003	0.0160059	0.0913417	10.3228	B3GAT3, GCNT2
animal organ regeneration	GO:0031100	2	109	37	18003	0.0210755	0.101021	8.92785	NNMT, IGF2R
response to cold	GO:0009409	2	109	37	18003	0.0210755	0.101021	8.92785	LPL, METRNL
reactive oxygen species metabolic process	GO:0072593	2	109	40	18003	0.0243956	0.101847	8.25826	CTGF, CYR61
positive regulation of bone mineralization	GO:0030501	2	109	40	18003	0.0243956	0.101847	8.25826	BMP6, CYR61
positive regulation of nitric oxide biosynthetic process	GO:0045429	2	109	44	18003	0.0291298	0.105203	7.50751	CLU, APP
O-glycan processing	GO:0016266	2	109	42	18003	0.0267198	0.105203	7.86501	GALNT6, GALNT2
positive regulation of neuron death	GO:1901216	2	109	41	18003	0.0255469	0.105203	8.05684	CLU, APP
embryo implantation	GO:0007566	2	109	41	18003	0.0255469	0.105203	8.05684	STC2, FBLN1
tissue development	GO:0009888	2	109	42	18003	0.0267198	0.105203	7.86501	GAA, HSPG2
neuromuscular process controlling balance	GO:0050885	2	109	45	18003	0.0303663	0.106075	7.34067	GAA, APP
positive regulation of cell differentiation	GO:0045597	2	109	45	18003	0.0303663	0.106075	7.34067	CTGF, CYR61
cerebellum development	GO:0021549	2	109	49	18003	0.0355148	0.107152	6.74143	CKB, IGF1R
response to retinoic acid	GO:0032526	2	109	48	18003	0.0341978	0.107152	6.88188	IGF2R, BMP6
positive chemotaxis	GO:0050918	2	109	46	18003	0.0316233	0.107152	7.18109	MET, APP
positive regulation of vascular associated smooth muscle cell proliferation	GO:1904707	2	109	47	18003	0.0329005	0.107152	7.0283	GNAI3, ADAMTS1
lysosome organization	GO:0007040	2	109	46	18003	0.0316233	0.107152	7.18109	GRN, GAA
antigen processing and presentation	GO:0019882	2	109	46	18003	0.0316233	0.107152	7.18109	HLA-C, HLA-A
cellular response to amyloid-beta	GO:1904646	2	109	48	18003	0.0341978	0.107152	6.88188	APP, IGF1R
heterophilic cell-cell adhesion via plasma membrane cell adhesion molecules	GO:0007157	2	109	49	18003	0.0355148	0.107152	6.74143	CXADR, PVR
positive regulation of pathway-restricted SMAD protein phosphorylation	GO:0010862	2	109	49	18003	0.0355148	0.107152	6.74143	BMP6, GDF15
positive regulation of chemokine production	GO:0032722	2	109	48	18003	0.0341978	0.107152	6.88188	LPL, APP
substantia nigra development	GO:0021762	2	109	46	18003	0.0316233	0.107152	7.18109	BASP1, CKB
positive regulation of neuron apoptotic process	GO:0043525	2	109	50	18003	0.0368512	0.110018	6.60661	GRN, APP
cognition	GO:0050890	2	109	53	18003	0.0409741	0.113396	6.23265	APP, GNAS
protein O-linked glycosylation	GO:0006493	2	109	51	18003	0.0382067	0.113396	6.47706	GALNT6, GALNT2
response to hormone	GO:0009725	2	109	54	18003	0.0423855	0.113953	6.11723	TIMP1, TIMP2
heart morphogenesis	GO:0003007	2	109	54	18003	0.0423855	0.113953	6.11723	COL5A1, GAA
protein N-linked glycosylation	GO:0006487	2	109	54	18003	0.0423855	0.113953	6.11723	MGAT5, B4GALT1
sphingolipid metabolic process	GO:0006665	2	109	57	18003	0.0467268	0.117378	5.79527	PSAP, ASAH1
response to cytokine	GO:0034097	2	109	55	18003	0.0438149	0.117378	6.00601	TIMP1, TIMP2
negative regulation of BMP signaling pathway	GO:0030514	2	109	58	18003	0.0482088	0.118446	5.69535	FSTL3, HTRA1
antibacterial humoral response	GO:0019731	2	109	58	18003	0.0482088	0.118446	5.69535	HLA-A, APP
negative regulation of Wnt signaling pathway	GO:0030178	2	109	58	18003	0.0482088	0.118446	5.69535	NOTUM, APP
blood vessel development	GO:0001568	2	109	60	18003	0.0512235	0.119036	5.5055	COL5A1, ANTXR1
actin cytoskeleton reorganization	GO:0031532	2	109	59	18003	0.0497077	0.119036	5.59882	CXADR, ANTXR1
glucose metabolic process	GO:0006006	2	109	61	18003	0.0527557	0.119036	5.41525	PGM1, GAA
synapse organization	GO:0050808	2	109	60	18003	0.0512235	0.119036	5.5055	L1CAM, APP
positive regulation of interleukin-1 beta production	GO:0032731	2	109	62	18003	0.0543042	0.12124	5.32791	LPL, APP
adenylate cyclase-modulating G protein-coupled receptor signaling pathway	GO:0007188	2	109	64	18003	0.0574489	0.124006	5.16141	GNAI3, GNAS
electron transport chain	GO:0022900	2	109	65	18003	0.0590447	0.124006	5.082	PHGDH, AKR1B1
response to glucose	GO:0009749	2	109	66	18003	0.0606557	0.127129	5.005	CTGF, LPL
cellular response to glucose stimulus	GO:0071333	2	109	69	18003	0.0655779	0.132837	4.7874	NPTX1, IGF1R
positive regulation of protein binding	GO:0032092	2	109	70	18003	0.0672476	0.135684	4.719	VTN, APP
cellular response to mechanical stimulus	GO:0071260	2	109	70	18003	0.0672476	0.135684	4.719	BMP6, IGF1R
positive regulation of osteoblast differentiation	GO:0045669	2	109	73	18003	0.0723403	0.142053	4.52507	BMP6, CYR61
positive regulation of kinase activity	GO:0033674	2	109	75	18003	0.0758029	0.14442	4.4044	MET, IGF1R
cartilage development	GO:0051216	2	109	75	18003	0.0758029	0.14442	4.4044	BMP6, TIMP1
response to organic substance	GO:0010033	2	109	75	18003	0.0758029	0.14442	4.4044	TIMP1, TIMP2
BMP signaling pathway	GO:0030509	2	109	76	18003	0.0775538	0.147223	4.34645	BMP6, GDF15
regulation of actin cytoskeleton organization	GO:0032956	2	109	77	18003	0.0793174	0.149264	4.29	PAM, BST2
positive regulation of interferon-gamma production	GO:0032729	2	109	78	18003	0.0810936	0.149264	4.235	HLA-A, APP
positive regulation of translation	GO:0045727	2	109	79	18003	0.0828821	0.151459	4.1814	VIM, PLXNB2
liver development	GO:0001889	2	109	80	18003	0.0846827	0.153928	4.12913	IGF2R, MET
negative regulation of protein phosphorylation	GO:0001933	2	109	80	18003	0.0846827	0.153928	4.12913	KIRREL, FBLN1
phagocytosis	GO:0006909	2	109	80	18003	0.0846827	0.153928	4.12913	MET, LDLR
single fertilization	GO:0007338	2	109	84	18003	0.0920022	0.159889	3.9325	CD46, IGSF8
locomotory behavior	GO:0007626	2	109	85	18003	0.0938603	0.161736	3.88624	GAA, APP
positive regulation of neuron differentiation	GO:0045666	2	109	86	18003	0.0957293	0.16468	3.84105	BMP6, APP
regulation of GTPase activity	GO:0043087	2	109	88	18003	0.0994991	0.168068	3.75375	PLXNA1, PLXNB2
response to estradiol	GO:0032355	2	109	93	18003	0.109101	0.175622	3.55194	PAM, CTGF
positive regulation of JNK cascade	GO:0046330	2	109	95	18003	0.113008	0.179145	3.47716	CTGF, APP
transforming growth factor beta receptor signaling pathway	GO:0007179	2	109	95	18003	0.113008	0.179145	3.47716	GDF15, GCNT2
blood coagulation	GO:0007596	2	109	95	18003	0.113008	0.179145	3.47716	PRSS56, PROS1
wound healing	GO:0042060	2	109	99	18003	0.12093	0.18454	3.33667	B4GALT1, TIMP1
positive regulation of interleukin-6 production	GO:0032755	2	109	99	18003	0.12093	0.18454	3.33667	LPL, APP
cholesterol homeostasis	GO:0042632	2	109	100	18003	0.122932	0.187316	3.3033	LPL, LDLR
peptidyl-tyrosine dephosphorylation	GO:0035335	2	109	101	18003	0.124942	0.188157	3.2706	PTPRF, ACP1
axonogenesis	GO:0007409	2	109	101	18003	0.124942	0.188157	3.2706	APP, IGF1R
cholesterol metabolic process	GO:0008203	2	109	105	18003	0.133059	0.197759	3.146	APP, LDLR
Notch signaling pathway	GO:0007219	2	109	110	18003	0.143369	0.20826	3.003	CFD, APP
epidermis development	GO:0008544	2	109	110	18003	0.143369	0.20826	3.003	CTGF, SVEP1
regulation of cell migration	GO:0030334	2	109	111	18003	0.145451	0.208765	2.97595	PLXNA1, PLXNB2
positive regulation of neuron projection development	GO:0010976	2	109	113	18003	0.149634	0.213195	2.92328	PLXNB2, LEPRE1
lipid catabolic process	GO:0016042	2	109	115	18003	0.153841	0.216431	2.87244	LPL, PLBD2
response to virus	GO:0009615	2	109	118	18003	0.160195	0.221427	2.79941	CLU, BST2
defense response to Gram-positive bacterium	GO:0050830	2	109	119	18003	0.162324	0.222572	2.77588	HLA-A, APP
positive regulation of DNA-binding transcription factor activity	GO:0051091	2	109	119	18003	0.162324	0.222572	2.77588	SMARCA4, APP
cellular response to hypoxia	GO:0071456	2	109	119	18003	0.162324	0.222572	2.77588	STC2, VASN
glucose homeostasis	GO:0042593	2	109	120	18003	0.164458	0.225198	2.75275	PRCP, IGF1R
protein homooligomerization	GO:0051260	2	109	122	18003	0.168741	0.228926	2.70763	TGM2, APP
negative regulation of cell growth	GO:0030308	2	109	123	18003	0.17089	0.230247	2.68561	SMARCA4, BST2
negative regulation of angiogenesis	GO:0016525	2	109	124	18003	0.173044	0.231702	2.66395	ADAMTS1, HSPG2
negative regulation of inflammatory response	GO:0050728	2	109	132	18003	0.190423	0.249139	2.5025	NDFIP1, METRNL
transmembrane receptor protein tyrosine kinase signaling pathway	GO:0007169	2	109	133	18003	0.192612	0.250079	2.48369	MET, IGF1R
peptidyl-tyrosine phosphorylation	GO:0018108	2	109	134	18003	0.194805	0.252607	2.46515	MET, IGF1R
kidney development	GO:0001822	2	109	139	18003	0.205816	0.260884	2.37648	BMP6, ADAMTS1
skeletal system development	GO:0001501	2	109	145	18003	0.219116	0.27145	2.27814	BMP6, ALPL
regulation of cell shape	GO:0008360	2	109	147	18003	0.223567	0.275304	2.24714	PLXNA1, PLXNB2
positive regulation of NF-kappaB transcription factor activity	GO:0051092	2	109	157	18003	0.245914	0.295039	2.10401	CLU, APP
chemotaxis	GO:0006935	2	109	158	18003	0.248154	0.296855	2.0907	L1CAM, CYR61
axon guidance	GO:0007411	2	109	184	18003	0.306434	0.352022	1.79527	L1CAM, SEMA3B
positive regulation of GTPase activity	GO:0043547	2	109	185	18003	0.308666	0.35419	1.78557	TGM2, GNAS
protein dephosphorylation	GO:0006470	2	109	188	18003	0.315355	0.359057	1.75708	PTPRF, ACP1
fatty acid metabolic process	GO:0006631	2	109	205	18003	0.352948	0.391868	1.61137	LPL, ASAH1
cell-cell adhesion	GO:0098609	2	109	206	18003	0.35514	0.393875	1.60355	KIRREL, CYR61
defense response to virus	GO:0051607	2	109	217	18003	0.379067	0.414592	1.52226	CXADR, BST2
Wnt signaling pathway	GO:0016055	2	109	220	18003	0.385531	0.419428	1.5015	CPE, NOTUM
heart development	GO:0007507	2	109	251	18003	0.45047	0.47991	1.31606	PAM, CXADR
chemical synaptic transmission	GO:0007268	2	109	258	18003	0.464609	0.493947	1.28035	NPTX1, APP
ubiquitin-dependent protein catabolic process	GO:0006511	2	109	270	18003	0.488347	0.51598	1.22345	NDFIP1, SQSTM1
regulation of gene expression	GO:0010468	2	109	346	18003	0.622654	0.640011	0.954712	PHGDH, APP
intracellular signal transduction	GO:0035556	2	109	463	18003	0.774376	0.785854	0.713456	CTGF, SQSTM1
spermatogenesis	GO:0007283	2	109	475	18003	0.7865	0.797369	0.695432	IGF2R, CRTAP
response to stimulus	GO:0050896	2	109	489	18003	0.799925	0.81018	0.675522	MET, PROS1
ion transport	GO:0006811	2	109	669	18003	0.916701	0.922992	0.493767	ATP1B3, SLC39A10
sequestering of extracellular ligand from receptor	GO:0035581	1	109	1	18003	0.00605455	0.060961	165.165	CD46
cardiac atrium development	GO:0003230	1	109	1	18003	0.00605455	0.060961	165.165	IGF1R
nicotinamide metabolic process	GO:0006769	1	109	1	18003	0.00605455	0.060961	165.165	NNMT
threonine metabolic process	GO:0006566	1	109	1	18003	0.00605455	0.060961	165.165	PHGDH
pyridoxal phosphate metabolic process	GO:0042822	1	109	1	18003	0.00605455	0.060961	165.165	ALPL
positive regulation of cellular response to tunicamycin	GO:1905896	1	109	1	18003	0.00605455	0.060961	165.165	APP
negative regulation of cholangiocyte apoptotic process	GO:1904193	1	109	1	18003	0.00605455	0.060961	165.165	IGF1R
intussusceptive angiogenesis	GO:0002041	1	109	1	18003	0.00605455	0.060961	165.165	CYR61
negative regulation of cellular response to tunicamycin	GO:1905895	1	109	1	18003	0.00605455	0.060961	165.165	CLU
negative regulation of plasmacytoid dendritic cell cytokine production	GO:0002737	1	109	1	18003	0.00605455	0.060961	165.165	BST2
positive regulation of aspartic-type peptidase activity	GO:1905247	1	109	1	18003	0.00605455	0.060961	165.165	GRN
protein depalmitoleylation	GO:1990697	1	109	1	18003	0.00605455	0.060961	165.165	NOTUM
positive regulation of lysosome organization	GO:1905673	1	109	1	18003	0.00605455	0.060961	165.165	GRN
AV node cell-bundle of His cell adhesion involved in cell communication	GO:0086072	1	109	1	18003	0.00605455	0.060961	165.165	CXADR
regulation of polyamine biosynthetic process	GO:0010967	1	109	1	18003	0.00605455	0.060961	165.165	NNMT
negative regulation of cellular response to thapsigargin	GO:1905892	1	109	1	18003	0.00605455	0.060961	165.165	CLU
sucrose metabolic process	GO:0005985	1	109	1	18003	0.00605455	0.060961	165.165	GAA
integrin biosynthetic process	GO:0045112	1	109	1	18003	0.00605455	0.060961	165.165	COL5A1
regulation of apoptotic cell clearance	GO:2000425	1	109	1	18003	0.00605455	0.060961	165.165	TGM2
immune complex clearance	GO:0002434	1	109	1	18003	0.00605455	0.060961	165.165	CLU
vacuolar sequestering	GO:0043181	1	109	1	18003	0.00605455	0.060961	165.165	GAA
regulation of myeloid leukocyte differentiation	GO:0002761	1	109	1	18003	0.00605455	0.060961	165.165	NDFIP1
regulation of acid-sensing ion channel activity	GO:1901585	1	109	1	18003	0.00605455	0.060961	165.165	STOM
regulation of programmed necrotic cell death	GO:0062098	1	109	1	18003	0.00605455	0.060961	165.165	ASAH1
protein amidation	GO:0018032	1	109	1	18003	0.00605455	0.060961	165.165	PAM
regulation of response to calcium ion	GO:1905945	1	109	1	18003	0.00605455	0.060961	165.165	APP
ganglioside GM1 transport to membrane	GO:1905572	1	109	1	18003	0.00605455	0.060961	165.165	PSAP
negative regulation of transformation of host cell by virus	GO:1904188	1	109	1	18003	0.00605455	0.060961	165.165	FBLN1
fatty acid primary amide biosynthetic process	GO:0062112	1	109	1	18003	0.00605455	0.060961	165.165	PAM
T cell mediated cytotoxicity directed against tumor cell target	GO:0002419	1	109	1	18003	0.00605455	0.060961	165.165	HLA-A
positive regulation of beta-galactosidase activity	GO:1903771	1	109	1	18003	0.00605455	0.060961	165.165	PSAP
regulation of neuronal signal transduction	GO:1902847	1	109	1	18003	0.00605455	0.060961	165.165	CLU
antigen processing and presentation of endogenous peptide antigen via MHC class I via ER pathway, TAP-dependent	GO:0002485	1	109	1	18003	0.00605455	0.060961	165.165	HLA-A
peptidyl-proline hydroxylation to 3-hydroxy-L-proline	GO:0018400	1	109	1	18003	0.00605455	0.060961	165.165	CRTAP
regulation of acetylcholine-gated cation channel activity	GO:1903048	1	109	1	18003	0.00605455	0.060961	165.165	APP
positive regulation of cellular response to thapsigargin	GO:1905893	1	109	1	18003	0.00605455	0.060961	165.165	APP
cellular response to serotonin	GO:1904015	1	109	1	18003	0.00605455	0.060961	165.165	TGM2
fructose biosynthetic process	GO:0046370	1	109	2	18003	0.0120728	0.0779795	82.5826	AKR1B1
regulation of hormone biosynthetic process	GO:0046885	1	109	2	18003	0.0120728	0.0779795	82.5826	STC2
cementum mineralization	GO:0071529	1	109	2	18003	0.0120728	0.0779795	82.5826	ALPL
regulation of phosphatidylcholine catabolic process	GO:0010899	1	109	2	18003	0.0120728	0.0779795	82.5826	LDLR
positive regulation of protein folding	GO:1903334	1	109	2	18003	0.0120728	0.0779795	82.5826	GRN
smooth endoplasmic reticulum calcium ion homeostasis	GO:0051563	1	109	2	18003	0.0120728	0.0779795	82.5826	APP
lactose biosynthetic process	GO:0005989	1	109	2	18003	0.0120728	0.0779795	82.5826	B4GALT1
cellular response to norepinephrine stimulus	GO:0071874	1	109	2	18003	0.0120728	0.0779795	82.5826	APP
positive regulation of steroid hormone biosynthetic process	GO:0090031	1	109	2	18003	0.0120728	0.0779795	82.5826	IGF1R
synaptic assembly at neuromuscular junction	GO:0051124	1	109	2	18003	0.0120728	0.0779795	82.5826	APP
positive regulation of memory T cell activation	GO:2000568	1	109	2	18003	0.0120728	0.0779795	82.5826	HLA-A
susceptibility to T cell mediated cytotoxicity	GO:0060370	1	109	2	18003	0.0120728	0.0779795	82.5826	PVR
positive regulation of endothelin production	GO:1904472	1	109	2	18003	0.0120728	0.0779795	82.5826	APP
positive regulation of metanephric ureteric bud development	GO:2001076	1	109	2	18003	0.0120728	0.0779795	82.5826	BASP1
positive regulation of neurofibrillary tangle assembly	GO:1902998	1	109	2	18003	0.0120728	0.0779795	82.5826	CLU
positive regulation of cytotoxic T cell differentiation	GO:0045585	1	109	2	18003	0.0120728	0.0779795	82.5826	TNFSF9
selective autophagy	GO:0061912	1	109	2	18003	0.0120728	0.0779795	82.5826	SQSTM1
protein trimerization	GO:0070206	1	109	2	18003	0.0120728	0.0779795	82.5826	APP
brown fat cell proliferation	GO:0070342	1	109	2	18003	0.0120728	0.0779795	82.5826	SQSTM1
maltose metabolic process	GO:0000023	1	109	2	18003	0.0120728	0.0779795	82.5826	GAA
negative regulation of blood circulation	GO:1903523	1	109	2	18003	0.0120728	0.0779795	82.5826	APP
collateral sprouting in absence of injury	GO:0048669	1	109	2	18003	0.0120728	0.0779795	82.5826	APP
diaphragm contraction	GO:0002086	1	109	2	18003	0.0120728	0.0779795	82.5826	GAA
cellular hyperosmotic salinity response	GO:0071475	1	109	2	18003	0.0120728	0.0779795	82.5826	AKR1B1
negative regulation of intracellular transport of viral material	GO:1901253	1	109	2	18003	0.0120728	0.0779795	82.5826	BST2
peptide amidation	GO:0001519	1	109	2	18003	0.0120728	0.0779795	82.5826	PAM
AV node cell to bundle of His cell communication	GO:0086067	1	109	2	18003	0.0120728	0.0779795	82.5826	CXADR
negative regulation of endodermal cell differentiation	GO:1903225	1	109	2	18003	0.0120728	0.0779795	82.5826	COL5A1
cellular response to redox state	GO:0071461	1	109	2	18003	0.0120728	0.0779795	82.5826	VASN
positive regulation of CD8-positive, alpha-beta T cell activation	GO:2001187	1	109	2	18003	0.0120728	0.0779795	82.5826	HLA-A
lymph circulation	GO:0003017	1	109	2	18003	0.0120728	0.0779795	82.5826	SVEP1
positive regulation of response to endoplasmic reticulum stress	GO:1905898	1	109	2	18003	0.0120728	0.0779795	82.5826	APP
response to caloric restriction	GO:0061771	1	109	2	18003	0.0120728	0.0779795	82.5826	LDLR
plasma kallikrein-kinin cascade	GO:0002353	1	109	2	18003	0.0120728	0.0779795	82.5826	PRCP
protein deamination	GO:0018277	1	109	2	18003	0.0120728	0.0779795	82.5826	TGM2
smooth muscle cell-matrix adhesion	GO:0061302	1	109	2	18003	0.0120728	0.0779795	82.5826	VTN
negative regulation of extracellular matrix assembly	GO:1901202	1	109	2	18003	0.0120728	0.0779795	82.5826	ANTXR1
positive regulation of DNA metabolic process	GO:0051054	1	109	2	18003	0.0120728	0.0779795	82.5826	IGF1R
development of secondary sexual characteristics	GO:0045136	1	109	2	18003	0.0120728	0.0779795	82.5826	B4GALT1
response to anoxia	GO:0034059	1	109	2	18003	0.0120728	0.0779795	82.5826	CTGF
susceptibility to natural killer cell mediated cytotoxicity	GO:0042271	1	109	3	18003	0.0180549	0.0913417	55.055	PVR
positive regulation of inflammatory response to wounding	GO:0106016	1	109	3	18003	0.0180549	0.0913417	55.055	GRN
positive regulation of glucose mediated signaling pathway	GO:1902661	1	109	3	18003	0.0180549	0.0913417	55.055	SMARCA4
response to mineralocorticoid	GO:0051385	1	109	3	18003	0.0180549	0.0913417	55.055	CTGF
negative regulation of growth hormone receptor signaling pathway	GO:0060400	1	109	3	18003	0.0180549	0.0913417	55.055	GDF15
regulation of AV node cell action potential	GO:0098904	1	109	3	18003	0.0180549	0.0913417	55.055	CXADR
positive regulation of substrate-dependent cell migration, cell attachment to substrate	GO:1904237	1	109	3	18003	0.0180549	0.0913417	55.055	FBLN1
negative regulation of isotype switching to IgE isotypes	GO:0048294	1	109	3	18003	0.0180549	0.0913417	55.055	NDFIP1
positive regulation of viral process	GO:0048524	1	109	3	18003	0.0180549	0.0913417	55.055	STOM
regulation of urine volume	GO:0035809	1	109	3	18003	0.0180549	0.0913417	55.055	AKR1B1
negative regulation of thrombin-activated receptor signaling pathway	GO:0070495	1	109	3	18003	0.0180549	0.0913417	55.055	MET
apoptotic process involved in heart morphogenesis	GO:0003278	1	109	3	18003	0.0180549	0.0913417	55.055	CYR61
negative regulation of protein tyrosine phosphatase activity	GO:1903614	1	109	3	18003	0.0180549	0.0913417	55.055	MGAT5
carbohydrate derivative biosynthetic process	GO:1901137	1	109	3	18003	0.0180549	0.0913417	55.055	B4GALT3
protein localization to secretory granule	GO:0033366	1	109	3	18003	0.0180549	0.0913417	55.055	CPE
establishment of blood-nerve barrier	GO:0008065	1	109	3	18003	0.0180549	0.0913417	55.055	GSTM3
lymph vessel morphogenesis	GO:0036303	1	109	3	18003	0.0180549	0.0913417	55.055	SVEP1
receptor-mediated endocytosis involved in cholesterol transport	GO:0090118	1	109	3	18003	0.0180549	0.0913417	55.055	LDLR
dermatan sulfate proteoglycan biosynthetic process	GO:0050651	1	109	3	18003	0.0180549	0.0913417	55.055	B3GAT3
regulation of lymphocyte differentiation	GO:0045619	1	109	3	18003	0.0180549	0.0913417	55.055	NDFIP1
positive regulation of protein tyrosine phosphatase activity	GO:1903615	1	109	3	18003	0.0180549	0.0913417	55.055	SLC39A10
protein targeting to lysosome involved in chaperone-mediated autophagy	GO:0061740	1	109	3	18003	0.0180549	0.0913417	55.055	CLU
positive regulation of aldosterone biosynthetic process	GO:0032349	1	109	3	18003	0.0180549	0.0913417	55.055	BMP6
positive regulation of aldosterone secretion	GO:2000860	1	109	3	18003	0.0180549	0.0913417	55.055	BMP6
chemorepulsion of axon	GO:0061643	1	109	3	18003	0.0180549	0.0913417	55.055	SEMA3B
positive regulation of G protein-coupled receptor internalization	GO:1904022	1	109	3	18003	0.0180549	0.0913417	55.055	APP
low-density lipoprotein particle mediated signaling	GO:0055096	1	109	3	18003	0.0180549	0.0913417	55.055	LPL
positive regulation of protein import	GO:1904591	1	109	3	18003	0.0180549	0.0913417	55.055	APP
positive regulation of 1-phosphatidylinositol-3-kinase activity	GO:0061903	1	109	3	18003	0.0180549	0.0913417	55.055	APP
response to misfolded protein	GO:0051788	1	109	3	18003	0.0180549	0.0913417	55.055	CLU
cytosolic calcium ion transport	GO:0060401	1	109	3	18003	0.0180549	0.0913417	55.055	CTGF
negative regulation of adherens junction organization	GO:1903392	1	109	3	18003	0.0180549	0.0913417	55.055	BMP6
intermediate filament-based process	GO:0045103	1	109	3	18003	0.0180549	0.0913417	55.055	VIM
gamma-aminobutyric acid metabolic process	GO:0009448	1	109	3	18003	0.0180549	0.0913417	55.055	PHGDH
chylomicron remodeling	GO:0034371	1	109	3	18003	0.0180549	0.0913417	55.055	LPL
positive regulation of heart growth	GO:0060421	1	109	4	18003	0.0240011	0.101021	41.2913	BASP1
negative regulation of hydrogen peroxide-mediated programmed cell death	GO:1901299	1	109	4	18003	0.0240011	0.101021	41.2913	MET
negative regulation of protein metabolic process	GO:0051248	1	109	4	18003	0.0240011	0.101021	41.2913	LDLR
regulation of epidermal growth factor-activated receptor activity	GO:0007176	1	109	4	18003	0.0240011	0.101021	41.2913	APP
negative regulation of nucleic acid-templated transcription	GO:1903507	1	109	4	18003	0.0240011	0.101021	41.2913	ASAH1
negative regulation of transforming growth factor beta production	GO:0071635	1	109	4	18003	0.0240011	0.101021	41.2913	FBLN1
nitrobenzene metabolic process	GO:0018916	1	109	4	18003	0.0240011	0.101021	41.2913	GSTM3
axo-dendritic transport	GO:0008088	1	109	4	18003	0.0240011	0.101021	41.2913	APP
negative regulation of guanyl-nucleotide exchange factor activity	GO:1905098	1	109	4	18003	0.0240011	0.101021	41.2913	MET
positive regulation of transcription from RNA polymerase II promoter involved in unfolded protein response	GO:0006990	1	109	4	18003	0.0240011	0.101021	41.2913	APP
negative regulation of cellular response to insulin stimulus	GO:1900077	1	109	4	18003	0.0240011	0.101021	41.2913	LPL
regulation of histone methylation	GO:0031060	1	109	4	18003	0.0240011	0.101021	41.2913	NNMT
response to tetrachloromethane	GO:1904772	1	109	4	18003	0.0240011	0.101021	41.2913	IGF2R
regulation of spontaneous synaptic transmission	GO:0150003	1	109	4	18003	0.0240011	0.101021	41.2913	APP
regulation of isotype switching to IgG isotypes	GO:0048302	1	109	4	18003	0.0240011	0.101021	41.2913	NDFIP1
macromolecule depalmitoylation	GO:0098734	1	109	4	18003	0.0240011	0.101021	41.2913	PPT2
positive regulation of lysosomal protein catabolic process	GO:1905167	1	109	4	18003	0.0240011	0.101021	41.2913	LDLR
plasma lipoprotein particle clearance	GO:0034381	1	109	4	18003	0.0240011	0.101021	41.2913	LDLR
extracellular matrix constituent secretion	GO:0070278	1	109	4	18003	0.0240011	0.101021	41.2913	CTGF
epithelial cell differentiation involved in prostate gland development	GO:0060742	1	109	4	18003	0.0240011	0.101021	41.2913	PSAP
microglial cell activation involved in immune response	GO:0002282	1	109	4	18003	0.0240011	0.101021	41.2913	GRN
tendon development	GO:0035989	1	109	4	18003	0.0240011	0.101021	41.2913	COL5A1
negative regulation of neutrophil activation	GO:1902564	1	109	4	18003	0.0240011	0.101021	41.2913	GRN
positive regulation of CD8-positive, alpha-beta T cell proliferation	GO:2000566	1	109	4	18003	0.0240011	0.101021	41.2913	HLA-A
Tie signaling pathway	GO:0048014	1	109	4	18003	0.0240011	0.101021	41.2913	SVEP1
positive regulation of sodium ion export across plasma membrane	GO:1903278	1	109	4	18003	0.0240011	0.101021	41.2913	ATP1B3
connective tissue development	GO:0061448	1	109	4	18003	0.0240011	0.101021	41.2913	CTGF
positive regulation of metallopeptidase activity	GO:1905050	1	109	4	18003	0.0240011	0.101021	41.2913	ANTXR1
microglia development	GO:0014005	1	109	4	18003	0.0240011	0.101021	41.2913	APP
eye morphogenesis	GO:0048592	1	109	4	18003	0.0240011	0.101021	41.2913	COL5A1
CD8-positive, alpha-beta T cell activation	GO:0036037	1	109	4	18003	0.0240011	0.101021	41.2913	HLA-A
negative regulation of mitochondrion organization	GO:0010823	1	109	4	18003	0.0240011	0.101021	41.2913	APP
regulation of amyloid fibril formation	GO:1905906	1	109	4	18003	0.0240011	0.101021	41.2913	APP
negative regulation of muscle cell apoptotic process	GO:0010656	1	109	5	18003	0.0299117	0.105203	33.033	IGF1R
gamma-delta T cell activation	GO:0046629	1	109	5	18003	0.0299117	0.105203	33.033	CXADR
negative regulation of receptor recycling	GO:0001920	1	109	5	18003	0.0299117	0.105203	33.033	LDLR
negative regulation of astrocyte activation	GO:0061889	1	109	5	18003	0.0299117	0.105203	33.033	LDLR
regulation of thyroid hormone mediated signaling pathway	GO:0002155	1	109	5	18003	0.0299117	0.105203	33.033	PRCP
axon midline choice point recognition	GO:0016199	1	109	5	18003	0.0299117	0.105203	33.033	APP
cellular response to nutrient	GO:0031670	1	109	5	18003	0.0299117	0.105203	33.033	LPL
regulation of integrin-mediated signaling pathway	GO:2001044	1	109	5	18003	0.0299117	0.105203	33.033	TIMP1
connective tissue replacement involved in inflammatory response wound healing	GO:0002248	1	109	5	18003	0.0299117	0.105203	33.033	TIMP1
positive regulation of protein deacetylation	GO:0090312	1	109	5	18003	0.0299117	0.105203	33.033	NNMT
C21-steroid hormone biosynthetic process	GO:0006700	1	109	5	18003	0.0299117	0.105203	33.033	AKR1B1
response to mitochondrial depolarisation	GO:0098780	1	109	5	18003	0.0299117	0.105203	33.033	SQSTM1
regulation of acrosome reaction	GO:0060046	1	109	5	18003	0.0299117	0.105203	33.033	B4GALT1
hair follicle placode formation	GO:0060789	1	109	5	18003	0.0299117	0.105203	33.033	GNAS
cellular detoxification of nitrogen compound	GO:0070458	1	109	5	18003	0.0299117	0.105203	33.033	GSTM3
regulation of entry of bacterium into host cell	GO:2000535	1	109	5	18003	0.0299117	0.105203	33.033	FUCA2
ovulation cycle process	GO:0022602	1	109	5	18003	0.0299117	0.105203	33.033	PAM
negative regulation of hepatocyte apoptotic process	GO:1903944	1	109	5	18003	0.0299117	0.105203	33.033	IGF1R
response to parathyroid hormone	GO:0071107	1	109	5	18003	0.0299117	0.105203	33.033	GNAS
protein hydroxylation	GO:0018126	1	109	5	18003	0.0299117	0.105203	33.033	LEPRE1
dichotomous subdivision of terminal units involved in salivary gland branching	GO:0060666	1	109	5	18003	0.0299117	0.105203	33.033	PLXNA1
taurine metabolic process	GO:0019530	1	109	5	18003	0.0299117	0.105203	33.033	PHGDH
chondroblast differentiation	GO:0060591	1	109	5	18003	0.0299117	0.105203	33.033	CYR61
positive regulation of protein-containing complex disassembly	GO:0043243	1	109	5	18003	0.0299117	0.105203	33.033	IGF1R
central nervous system myelin maintenance	GO:0032286	1	109	5	18003	0.0299117	0.105203	33.033	CLU
regulation of dendritic spine maintenance	GO:1902950	1	109	5	18003	0.0299117	0.105203	33.033	APP
neuron projection regeneration	GO:0031102	1	109	5	18003	0.0299117	0.105203	33.033	PTPRF
phosphocreatine biosynthetic process	GO:0046314	1	109	5	18003	0.0299117	0.105203	33.033	CKB
peptide hormone secretion	GO:0030072	1	109	5	18003	0.0299117	0.105203	33.033	CPE
lipoprotein catabolic process	GO:0042159	1	109	5	18003	0.0299117	0.105203	33.033	LDLR
salivary gland cavitation	GO:0060662	1	109	5	18003	0.0299117	0.105203	33.033	TGM2
protein import	GO:0017038	1	109	5	18003	0.0299117	0.105203	33.033	CLU
chorionic trophoblast cell differentiation	GO:0060718	1	109	5	18003	0.0299117	0.105203	33.033	HTRA1
glial cell development	GO:0021782	1	109	5	18003	0.0299117	0.105203	33.033	PHGDH
negative regulation of respiratory burst involved in inflammatory response	GO:0060266	1	109	5	18003	0.0299117	0.105203	33.033	GRN
thorax and anterior abdomen determination	GO:0007356	1	109	5	18003	0.0299117	0.105203	33.033	BASP1
negative regulation of plasminogen activation	GO:0010757	1	109	6	18003	0.0357867	0.107152	27.5275	CTSZ
L-serine biosynthetic process	GO:0006564	1	109	6	18003	0.0357867	0.107152	27.5275	PHGDH
negative regulation of stem cell proliferation	GO:2000647	1	109	6	18003	0.0357867	0.107152	27.5275	FBLN1
negative regulation of protein transport	GO:0051224	1	109	6	18003	0.0357867	0.107152	27.5275	NDFIP1
regulation of synapse structure or activity	GO:0050803	1	109	6	18003	0.0357867	0.107152	27.5275	APP
negative regulation of transmembrane receptor protein serine/threonine kinase signaling pathway	GO:0090101	1	109	6	18003	0.0357867	0.107152	27.5275	FSTL3
transmembrane receptor protein tyrosine phosphatase signaling pathway	GO:0007185	1	109	6	18003	0.0357867	0.107152	27.5275	PTPRF
glycoside catabolic process	GO:0016139	1	109	6	18003	0.0357867	0.107152	27.5275	FUCA2
dentinogenesis	GO:0097187	1	109	6	18003	0.0357867	0.107152	27.5275	HTRA1
positive regulation of leukocyte proliferation	GO:0070665	1	109	6	18003	0.0357867	0.107152	27.5275	BST2
fatty-acyl-CoA biosynthetic process	GO:0046949	1	109	6	18003	0.0357867	0.107152	27.5275	PPT2
cellular response to aldosterone	GO:1904045	1	109	6	18003	0.0357867	0.107152	27.5275	IGF1R
intracellular sequestering of iron ion	GO:0006880	1	109	6	18003	0.0357867	0.107152	27.5275	FTH1
neuron projection guidance	GO:0097485	1	109	6	18003	0.0357867	0.107152	27.5275	PLXNA1
maintenance of lens transparency	GO:0036438	1	109	6	18003	0.0357867	0.107152	27.5275	GCNT2
positive regulation of G0 to G1 transition	GO:0070318	1	109	6	18003	0.0357867	0.107152	27.5275	CTGF
reduction of food intake in response to dietary excess	GO:0002023	1	109	6	18003	0.0357867	0.107152	27.5275	GDF15
regulation of smooth muscle cell migration	GO:0014910	1	109	6	18003	0.0357867	0.107152	27.5275	PLXNA1
positive regulation of receptor signaling pathway via STAT	GO:1904894	1	109	6	18003	0.0357867	0.107152	27.5275	MGAT5
developmental process involved in reproduction	GO:0003006	1	109	6	18003	0.0357867	0.107152	27.5275	ALPL
galactosylceramide biosynthetic process	GO:0006682	1	109	6	18003	0.0357867	0.107152	27.5275	B4GALT3
'de novo' IMP biosynthetic process	GO:0006189	1	109	6	18003	0.0357867	0.107152	27.5275	PAICS
positive regulation of ceramide biosynthetic process	GO:2000304	1	109	6	18003	0.0357867	0.107152	27.5275	CYR61
regulation of cyclase activity	GO:0031279	1	109	6	18003	0.0357867	0.107152	27.5275	GNAS
peptidyl-proline hydroxylation	GO:0019511	1	109	6	18003	0.0357867	0.107152	27.5275	LEPRE1
cholesterol import	GO:0070508	1	109	6	18003	0.0357867	0.107152	27.5275	LDLR
positive regulation of natural killer cell mediated cytotoxicity directed against tumor cell target	GO:0002860	1	109	6	18003	0.0357867	0.107152	27.5275	PVR
L-serine metabolic process	GO:0006563	1	109	6	18003	0.0357867	0.107152	27.5275	PHGDH
cellular response to progesterone stimulus	GO:0071393	1	109	6	18003	0.0357867	0.107152	27.5275	IGF1R
purine nucleobase biosynthetic process	GO:0009113	1	109	6	18003	0.0357867	0.107152	27.5275	PAICS
positive regulation of oxidative stress-induced neuron death	GO:1903223	1	109	6	18003	0.0357867	0.107152	27.5275	APP
regulation of blood vessel endothelial cell migration	GO:0043535	1	109	6	18003	0.0357867	0.107152	27.5275	PRCP
germ cell migration	GO:0008354	1	109	6	18003	0.0357867	0.107152	27.5275	CXADR
tight junction organization	GO:0120193	1	109	6	18003	0.0357867	0.107152	27.5275	SVEP1
protection from natural killer cell mediated cytotoxicity	GO:0042270	1	109	6	18003	0.0357867	0.107152	27.5275	HLA-A
negative regulation of dendritic spine maintenance	GO:1902951	1	109	6	18003	0.0357867	0.107152	27.5275	APP
regulation of axon regeneration	GO:0048679	1	109	6	18003	0.0357867	0.107152	27.5275	PTPRF
cellular response to iron ion	GO:0071281	1	109	7	18003	0.0416265	0.113396	23.595	BMP6
chorio-allantoic fusion	GO:0060710	1	109	7	18003	0.0416265	0.113396	23.595	CYR61
cellular chloride ion homeostasis	GO:0030644	1	109	7	18003	0.0416265	0.113396	23.595	CKB
high-density lipoprotein particle clearance	GO:0034384	1	109	7	18003	0.0416265	0.113396	23.595	LDLR
aggrephagy	GO:0035973	1	109	7	18003	0.0416265	0.113396	23.595	SQSTM1
glycine metabolic process	GO:0006544	1	109	7	18003	0.0416265	0.113396	23.595	PHGDH
positive regulation of long-term synaptic depression	GO:1900454	1	109	7	18003	0.0416265	0.113396	23.595	APP
negative regulation of response to endoplasmic reticulum stress	GO:1903573	1	109	7	18003	0.0416265	0.113396	23.595	CLU
cellular response to catecholamine stimulus	GO:0071870	1	109	7	18003	0.0416265	0.113396	23.595	GNAS
hexose metabolic process	GO:0019318	1	109	7	18003	0.0416265	0.113396	23.595	PGM1
epithelial cell maturation	GO:0002070	1	109	7	18003	0.0416265	0.113396	23.595	AKR1B1
response to L-glutamate	GO:1902065	1	109	7	18003	0.0416265	0.113396	23.595	IGF1R
modulation of excitatory postsynaptic potential	GO:0098815	1	109	7	18003	0.0416265	0.113396	23.595	APP
positive regulation of receptor binding	GO:1900122	1	109	7	18003	0.0416265	0.113396	23.595	APP
excitatory synapse assembly	GO:1904861	1	109	7	18003	0.0416265	0.113396	23.595	PLXNB2
positive regulation of NAD(P)H oxidase activity	GO:0033864	1	109	7	18003	0.0416265	0.113396	23.595	GNAI3
negative regulation of type 2 immune response	GO:0002829	1	109	7	18003	0.0416265	0.113396	23.595	NDFIP1
zinc ion import across plasma membrane	GO:0071578	1	109	7	18003	0.0416265	0.113396	23.595	SLC39A10
fucose metabolic process	GO:0006004	1	109	7	18003	0.0416265	0.113396	23.595	FUCA2
positive regulation of potassium ion transmembrane transporter activity	GO:1901018	1	109	7	18003	0.0416265	0.113396	23.595	ATP1B3
Schwann cell differentiation	GO:0014037	1	109	7	18003	0.0416265	0.113396	23.595	GPR126
microglial cell proliferation	GO:0061518	1	109	7	18003	0.0416265	0.113396	23.595	CLU
blood coagulation, fibrin clot formation	GO:0072378	1	109	7	18003	0.0416265	0.113396	23.595	FBLN1
positive regulation of apoptotic cell clearance	GO:2000427	1	109	7	18003	0.0416265	0.113396	23.595	C4A
insulin processing	GO:0030070	1	109	7	18003	0.0416265	0.113396	23.595	CPE
'de novo' XMP biosynthetic process	GO:0097294	1	109	7	18003	0.0416265	0.113396	23.595	PAICS
cellular response to insulin-like growth factor stimulus	GO:1990314	1	109	7	18003	0.0416265	0.113396	23.595	IGF1R
neurotransmitter receptor localization to postsynaptic specialization membrane	GO:0099645	1	109	7	18003	0.0416265	0.113396	23.595	NPTX1
positive regulation of potassium ion import across plasma membrane	GO:1903288	1	109	7	18003	0.0416265	0.113396	23.595	ATP1B3
ceramide catabolic process	GO:0046514	1	109	7	18003	0.0416265	0.113396	23.595	ASAH1
vascular wound healing	GO:0061042	1	109	8	18003	0.0474313	0.117378	20.6456	MCAM
regulation of insulin-like growth factor receptor signaling pathway	GO:0043567	1	109	8	18003	0.0474313	0.117378	20.6456	IGFBP4
penetration of zona pellucida	GO:0007341	1	109	8	18003	0.0474313	0.117378	20.6456	B4GALT1
reproductive process	GO:0022414	1	109	8	18003	0.0474313	0.117378	20.6456	ANTXR1
prostate gland growth	GO:0060736	1	109	8	18003	0.0474313	0.117378	20.6456	PSAP
glutathione derivative biosynthetic process	GO:1901687	1	109	8	18003	0.0474313	0.117378	20.6456	GSTM3
negative regulation of interleukin-4 production	GO:0032713	1	109	8	18003	0.0474313	0.117378	20.6456	NDFIP1
metanephric mesenchyme development	GO:0072075	1	109	8	18003	0.0474313	0.117378	20.6456	BASP1
positive regulation by host of viral process	GO:0044794	1	109	8	18003	0.0474313	0.117378	20.6456	IGF2R
galactose metabolic process	GO:0006012	1	109	8	18003	0.0474313	0.117378	20.6456	B4GALT1
negative regulation of complement activation, classical pathway	GO:0045959	1	109	8	18003	0.0474313	0.117378	20.6456	CD46
protein deglycosylation	GO:0006517	1	109	8	18003	0.0474313	0.117378	20.6456	MAN2A2
positive regulation of defense response to bacterium	GO:1900426	1	109	8	18003	0.0474313	0.117378	20.6456	GRN
'de novo' AMP biosynthetic process	GO:0044208	1	109	8	18003	0.0474313	0.117378	20.6456	PAICS
negative regulation of trophoblast cell migration	GO:1901164	1	109	8	18003	0.0474313	0.117378	20.6456	TIMP1
regulation of Ras protein signal transduction	GO:0046578	1	109	8	18003	0.0474313	0.117378	20.6456	SQSTM1
positive regulation of aspartic-type endopeptidase activity involved in amyloid precursor protein catabolic process	GO:1902961	1	109	8	18003	0.0474313	0.117378	20.6456	APP
mating behavior	GO:0007617	1	109	8	18003	0.0474313	0.117378	20.6456	APP
positive regulation by host of viral genome replication	GO:0044829	1	109	8	18003	0.0474313	0.117378	20.6456	STOM
axonogenesis involved in innervation	GO:0060385	1	109	8	18003	0.0474313	0.117378	20.6456	NPTX1
positive regulation of small GTPase mediated signal transduction	GO:0051057	1	109	8	18003	0.0474313	0.117378	20.6456	TGM2
cellular response to cocaine	GO:0071314	1	109	8	18003	0.0474313	0.117378	20.6456	TGM2
amyloid-beta clearance by cellular catabolic process	GO:0150094	1	109	8	18003	0.0474313	0.117378	20.6456	LDLR
negative regulation of receptor binding	GO:1900121	1	109	8	18003	0.0474313	0.117378	20.6456	PTPRF
negative regulation of activin receptor signaling pathway	GO:0032926	1	109	8	18003	0.0474313	0.117378	20.6456	FSTL3
positive regulation of cholesterol storage	GO:0010886	1	109	8	18003	0.0474313	0.117378	20.6456	LPL
glycogen catabolic process	GO:0005980	1	109	8	18003	0.0474313	0.117378	20.6456	GAA
diaphragm development	GO:0060539	1	109	8	18003	0.0474313	0.117378	20.6456	BASP1
mannose metabolic process	GO:0006013	1	109	8	18003	0.0474313	0.117378	20.6456	MAN2A2
type B pancreatic cell proliferation	GO:0044342	1	109	9	18003	0.0532013	0.119036	18.3517	IGFBP4
GMP biosynthetic process	GO:0006177	1	109	9	18003	0.0532013	0.119036	18.3517	PAICS
lens fiber cell development	GO:0070307	1	109	9	18003	0.0532013	0.119036	18.3517	VIM
antigen processing and presentation of endogenous peptide antigen via MHC class I	GO:0019885	1	109	9	18003	0.0532013	0.119036	18.3517	HLA-A
protein O-linked glycosylation via threonine	GO:0018243	1	109	9	18003	0.0532013	0.119036	18.3517	GALNT2
mesenchymal to epithelial transition	GO:0060231	1	109	9	18003	0.0532013	0.119036	18.3517	BASP1
positive regulation of transforming growth factor beta production	GO:0071636	1	109	9	18003	0.0532013	0.119036	18.3517	CD46
collagen biosynthetic process	GO:0032964	1	109	9	18003	0.0532013	0.119036	18.3517	COL5A1
ovulation from ovarian follicle	GO:0001542	1	109	9	18003	0.0532013	0.119036	18.3517	ADAMTS1
negative regulation of low-density lipoprotein receptor activity	GO:1905598	1	109	9	18003	0.0532013	0.119036	18.3517	APP
angiotensin maturation	GO:0002003	1	109	9	18003	0.0532013	0.119036	18.3517	CTSZ
hepatocyte growth factor receptor signaling pathway	GO:0048012	1	109	9	18003	0.0532013	0.119036	18.3517	MET
negative regulation of endoplasmic reticulum calcium ion concentration	GO:0032471	1	109	9	18003	0.0532013	0.119036	18.3517	TGM2
very-low-density lipoprotein particle remodeling	GO:0034372	1	109	9	18003	0.0532013	0.119036	18.3517	LPL
regulation of histone H3-K4 methylation	GO:0051569	1	109	9	18003	0.0532013	0.119036	18.3517	NNMT
regulation of cellular component organization	GO:0051128	1	109	9	18003	0.0532013	0.119036	18.3517	COL5A1
RNA polymerase I preinitiation complex assembly	GO:0001188	1	109	9	18003	0.0532013	0.119036	18.3517	SMARCA4
glial cell-derived neurotrophic factor receptor signaling pathway	GO:0035860	1	109	9	18003	0.0532013	0.119036	18.3517	GDF15
Bergmann glial cell differentiation	GO:0060020	1	109	9	18003	0.0532013	0.119036	18.3517	VIM
chondroitin sulfate proteoglycan biosynthetic process	GO:0050650	1	109	9	18003	0.0532013	0.119036	18.3517	B3GAT3
positive regulation of phospholipase activity	GO:0010518	1	109	9	18003	0.0532013	0.119036	18.3517	CYR61
cellular response to manganese ion	GO:0071287	1	109	9	18003	0.0532013	0.119036	18.3517	APP
positive regulation of memory T cell differentiation	GO:0043382	1	109	9	18003	0.0532013	0.119036	18.3517	CD46
daunorubicin metabolic process	GO:0044597	1	109	9	18003	0.0532013	0.119036	18.3517	AKR1B1
response to pH	GO:0009268	1	109	9	18003	0.0532013	0.119036	18.3517	PAM
positive regulation of lipopolysaccharide-mediated signaling pathway	GO:0031666	1	109	9	18003	0.0532013	0.119036	18.3517	BMP6
positive regulation of sequestering of triglyceride	GO:0010890	1	109	9	18003	0.0532013	0.119036	18.3517	LPL
regulation of toll-like receptor signaling pathway	GO:0034121	1	109	9	18003	0.0532013	0.119036	18.3517	APP
positive regulation of cardiac muscle contraction	GO:0060452	1	109	9	18003	0.0532013	0.119036	18.3517	CTGF
cell-cell junction maintenance	GO:0045217	1	109	9	18003	0.0532013	0.119036	18.3517	KIRREL
toxin metabolic process	GO:0009404	1	109	9	18003	0.0532013	0.119036	18.3517	PAM
positive regulation of epithelial cell proliferation involved in wound healing	GO:0060054	1	109	9	18003	0.0532013	0.119036	18.3517	B4GALT1
cellular response to muramyl dipeptide	GO:0071225	1	109	9	18003	0.0532013	0.119036	18.3517	VIM
protein localization to perinuclear region of cytoplasm	GO:1905719	1	109	9	18003	0.0532013	0.119036	18.3517	SQSTM1
response to vitamin E	GO:0033197	1	109	9	18003	0.0532013	0.119036	18.3517	IGF1R
multicellular organismal iron ion homeostasis	GO:0060586	1	109	9	18003	0.0532013	0.119036	18.3517	BMP6
homotypic cell-cell adhesion	GO:0034109	1	109	9	18003	0.0532013	0.119036	18.3517	CXADR
positive regulation of chemokine (C-X-C motif) ligand 2 production	GO:2000343	1	109	10	18003	0.0589366	0.124006	16.5165	LPL
positive regulation of B cell receptor signaling pathway	GO:0050861	1	109	10	18003	0.0589366	0.124006	16.5165	SLC39A10
response to interferon-alpha	GO:0035455	1	109	10	18003	0.0589366	0.124006	16.5165	BST2
embryonic eye morphogenesis	GO:0048048	1	109	10	18003	0.0589366	0.124006	16.5165	MFAP5
cardiac left ventricle morphogenesis	GO:0003214	1	109	10	18003	0.0589366	0.124006	16.5165	CPE
glomerular visceral epithelial cell differentiation	GO:0072112	1	109	10	18003	0.0589366	0.124006	16.5165	BASP1
negative regulation of cell-cell adhesion mediated by cadherin	GO:2000048	1	109	10	18003	0.0589366	0.124006	16.5165	BMP6
mitochondrial fragmentation involved in apoptotic process	GO:0043653	1	109	10	18003	0.0589366	0.124006	16.5165	NPTX1
T cell mediated cytotoxicity	GO:0001913	1	109	10	18003	0.0589366	0.124006	16.5165	HLA-A
positive regulation of transcription of nucleolar large rRNA by RNA polymerase I	GO:1901838	1	109	10	18003	0.0589366	0.124006	16.5165	SMARCA4
NAD biosynthesis via nicotinamide riboside salvage pathway	GO:0034356	1	109	10	18003	0.0589366	0.124006	16.5165	NNMT
positive regulation of endothelial cell chemotaxis	GO:2001028	1	109	10	18003	0.0589366	0.124006	16.5165	MET
adenylate cyclase-activating dopamine receptor signaling pathway	GO:0007191	1	109	10	18003	0.0589366	0.124006	16.5165	GNAS
neuron projection maintenance	GO:1990535	1	109	10	18003	0.0589366	0.124006	16.5165	APP
negative regulation of B cell apoptotic process	GO:0002903	1	109	10	18003	0.0589366	0.124006	16.5165	SLC39A10
transepithelial transport	GO:0070633	1	109	10	18003	0.0589366	0.124006	16.5165	CXADR
basement membrane assembly	GO:0070831	1	109	10	18003	0.0589366	0.124006	16.5165	PXDN
cellular response to testosterone stimulus	GO:0071394	1	109	10	18003	0.0589366	0.124006	16.5165	IGF1R
doxorubicin metabolic process	GO:0044598	1	109	10	18003	0.0589366	0.124006	16.5165	AKR1B1
regulation of steroid biosynthetic process	GO:0050810	1	109	10	18003	0.0589366	0.124006	16.5165	ASAH1
modulation of age-related behavioral decline	GO:0090647	1	109	10	18003	0.0589366	0.124006	16.5165	APP
intestinal cholesterol absorption	GO:0030299	1	109	10	18003	0.0589366	0.124006	16.5165	LDLR
regulation of protein metabolic process	GO:0051246	1	109	10	18003	0.0589366	0.124006	16.5165	LDLR
regulation of calcium ion transmembrane transport via high voltage-gated calcium channel	GO:1902514	1	109	10	18003	0.0589366	0.124006	16.5165	APP
metanephric collecting duct development	GO:0072205	1	109	10	18003	0.0589366	0.124006	16.5165	AKR1B1
response to interferon-beta	GO:0035456	1	109	10	18003	0.0589366	0.124006	16.5165	BST2
sensory perception of chemical stimulus	GO:0007606	1	109	11	18003	0.0646374	0.131191	15.015	GNAS
wound healing, spreading of epidermal cells	GO:0035313	1	109	11	18003	0.0646374	0.131191	15.015	COL5A1
branching involved in salivary gland morphogenesis	GO:0060445	1	109	11	18003	0.0646374	0.131191	15.015	TGM2
regulation of protein complex stability	GO:0061635	1	109	11	18003	0.0646374	0.131191	15.015	SQSTM1
epithelial structure maintenance	GO:0010669	1	109	11	18003	0.0646374	0.131191	15.015	CXADR
regulation of postsynaptic density assembly	GO:0099151	1	109	11	18003	0.0646374	0.131191	15.015	NPTX1
positive regulation of protein metabolic process	GO:0051247	1	109	11	18003	0.0646374	0.131191	15.015	APP
dendritic spine maintenance	GO:0097062	1	109	11	18003	0.0646374	0.131191	15.015	IGF1R
positive regulation of T cell cytokine production	GO:0002726	1	109	11	18003	0.0646374	0.131191	15.015	HLA-A
G1 to G0 transition	GO:0070314	1	109	11	18003	0.0646374	0.131191	15.015	PHGDH
protein O-linked glycosylation via serine	GO:0018242	1	109	11	18003	0.0646374	0.131191	15.015	GALNT2
positive regulation of mitochondrial calcium ion concentration	GO:0051561	1	109	11	18003	0.0646374	0.131191	15.015	TGM2
lysosomal lumen acidification	GO:0007042	1	109	11	18003	0.0646374	0.131191	15.015	GRN
cellular response to UV-A	GO:0071492	1	109	11	18003	0.0646374	0.131191	15.015	TIMP1
cellular response to potassium ion	GO:0035865	1	109	12	18003	0.0703041	0.138584	13.7638	NPTX1
negative regulation of long-term synaptic potentiation	GO:1900272	1	109	12	18003	0.0703041	0.138584	13.7638	APP
protein metabolic process	GO:0019538	1	109	12	18003	0.0703041	0.138584	13.7638	PAM
positive regulation of vascular permeability	GO:0043117	1	109	12	18003	0.0703041	0.138584	13.7638	BMP6
atrial septum morphogenesis	GO:0060413	1	109	12	18003	0.0703041	0.138584	13.7638	CYR61
T cell mediated immunity	GO:0002456	1	109	12	18003	0.0703041	0.138584	13.7638	CD46
cellular response to angiotensin	GO:1904385	1	109	12	18003	0.0703041	0.138584	13.7638	IGF1R
positive regulation of insulin-like growth factor receptor signaling pathway	GO:0043568	1	109	12	18003	0.0703041	0.138584	13.7638	IGFBP4
detection of bacterium	GO:0016045	1	109	12	18003	0.0703041	0.138584	13.7638	HLA-A
membrane repolarization	GO:0086009	1	109	12	18003	0.0703041	0.138584	13.7638	ATP1B3
suckling behavior	GO:0001967	1	109	12	18003	0.0703041	0.138584	13.7638	APP
response to magnesium ion	GO:0032026	1	109	12	18003	0.0703041	0.138584	13.7638	BMP6
atrioventricular valve morphogenesis	GO:0003181	1	109	13	18003	0.0759367	0.14442	12.705	CYR61
negative regulation of cytokine-mediated signaling pathway	GO:0001960	1	109	13	18003	0.0759367	0.14442	12.705	PXDN
endothelial cell morphogenesis	GO:0001886	1	109	13	18003	0.0759367	0.14442	12.705	MET
antifungal humoral response	GO:0019732	1	109	13	18003	0.0759367	0.14442	12.705	APP
negative regulation of cell motility	GO:2000146	1	109	13	18003	0.0759367	0.14442	12.705	FBLN1
transcytosis	GO:0045056	1	109	13	18003	0.0759367	0.14442	12.705	IGF1R
positive regulation of protein kinase A signaling	GO:0010739	1	109	13	18003	0.0759367	0.14442	12.705	APP
collagen metabolic process	GO:0032963	1	109	13	18003	0.0759367	0.14442	12.705	LEPRE1
negative regulation of substrate adhesion-dependent cell spreading	GO:1900025	1	109	13	18003	0.0759367	0.14442	12.705	FBLN1
chondrocyte proliferation	GO:0035988	1	109	13	18003	0.0759367	0.14442	12.705	CTGF
neuron remodeling	GO:0016322	1	109	13	18003	0.0759367	0.14442	12.705	APP
neuromuscular process controlling posture	GO:0050884	1	109	13	18003	0.0759367	0.14442	12.705	GAA
glycoprotein biosynthetic process	GO:0009101	1	109	13	18003	0.0759367	0.14442	12.705	B4GALT1
negative regulation of protein processing	GO:0010955	1	109	14	18003	0.0815356	0.149264	11.7975	GLG1
regulation of T cell proliferation	GO:0042129	1	109	14	18003	0.0815356	0.149264	11.7975	TNFSF9
sodium ion export across plasma membrane	GO:0036376	1	109	14	18003	0.0815356	0.149264	11.7975	ATP1B3
low-density lipoprotein particle clearance	GO:0034383	1	109	14	18003	0.0815356	0.149264	11.7975	LDLR
cellular potassium ion homeostasis	GO:0030007	1	109	14	18003	0.0815356	0.149264	11.7975	ATP1B3
response to copper ion	GO:0046688	1	109	14	18003	0.0815356	0.149264	11.7975	PAM
positive regulation of triglyceride biosynthetic process	GO:0010867	1	109	14	18003	0.0815356	0.149264	11.7975	LDLR
positive regulation of lipid storage	GO:0010884	1	109	14	18003	0.0815356	0.149264	11.7975	LPL
lymph vessel development	GO:0001945	1	109	14	18003	0.0815356	0.149264	11.7975	SVEP1
regulation of store-operated calcium entry	GO:2001256	1	109	14	18003	0.0815356	0.149264	11.7975	STC2
regulation of cholesterol metabolic process	GO:0090181	1	109	14	18003	0.0815356	0.149264	11.7975	LDLR
regulation of BMP signaling pathway	GO:0030510	1	109	14	18003	0.0815356	0.149264	11.7975	FSTL3
GTP metabolic process	GO:0046039	1	109	14	18003	0.0815356	0.149264	11.7975	GNAI3
positive regulation of leukocyte chemotaxis	GO:0002690	1	109	14	18003	0.0815356	0.149264	11.7975	PRSS56
circulatory system development	GO:0072359	1	109	14	18003	0.0815356	0.149264	11.7975	HSPG2
negative regulation of defense response to virus	GO:0050687	1	109	14	18003	0.0815356	0.149264	11.7975	HTRA1
gonad development	GO:0008406	1	109	14	18003	0.0815356	0.149264	11.7975	BASP1
cell activation	GO:0001775	1	109	15	18003	0.0871008	0.15503	11.011	TIMP1
astrocyte activation	GO:0048143	1	109	15	18003	0.0871008	0.15503	11.011	APP
type B pancreatic cell development	GO:0003323	1	109	15	18003	0.0871008	0.15503	11.011	BMP6
complement activation, alternative pathway	GO:0006957	1	109	15	18003	0.0871008	0.15503	11.011	CFD
negative regulation of low-density lipoprotein particle clearance	GO:0010989	1	109	15	18003	0.0871008	0.15503	11.011	LDLR
sphingosine biosynthetic process	GO:0046512	1	109	15	18003	0.0871008	0.15503	11.011	ASAH1
estrous cycle	GO:0044849	1	109	15	18003	0.0871008	0.15503	11.011	IGF1R
definitive hemopoiesis	GO:0060216	1	109	15	18003	0.0871008	0.15503	11.011	MFAP5
response to yeast	GO:0001878	1	109	15	18003	0.0871008	0.15503	11.011	APP
negative regulation of androgen receptor signaling pathway	GO:0060766	1	109	15	18003	0.0871008	0.15503	11.011	SMARCA4
positive regulation of heterotypic cell-cell adhesion	GO:0034116	1	109	15	18003	0.0871008	0.15503	11.011	GCNT2
positive regulation of G protein-coupled receptor signaling pathway	GO:0045745	1	109	15	18003	0.0871008	0.15503	11.011	APP
cellular copper ion homeostasis	GO:0006878	1	109	16	18003	0.0926326	0.159889	10.3228	APP
wound healing, spreading of cells	GO:0044319	1	109	16	18003	0.0926326	0.159889	10.3228	CYR61
neural retina development	GO:0003407	1	109	16	18003	0.0926326	0.159889	10.3228	SMARCA4
positive regulation of T cell migration	GO:2000406	1	109	16	18003	0.0926326	0.159889	10.3228	APP
positive regulation of myoblast fusion	GO:1901741	1	109	16	18003	0.0926326	0.159889	10.3228	GDF15
positive regulation of cell-cell adhesion	GO:0022409	1	109	16	18003	0.0926326	0.159889	10.3228	FSTL3
regulation of NMDA receptor activity	GO:2000310	1	109	16	18003	0.0926326	0.159889	10.3228	APP
negative regulation of systemic arterial blood pressure	GO:0003085	1	109	16	18003	0.0926326	0.159889	10.3228	PRCP
positive regulation of regulatory T cell differentiation	GO:0045591	1	109	16	18003	0.0926326	0.159889	10.3228	CD46
positive regulation of brown fat cell differentiation	GO:0090336	1	109	16	18003	0.0926326	0.159889	10.3228	METRNL
mitophagy	GO:0000423	1	109	16	18003	0.0926326	0.159889	10.3228	SQSTM1
response to auditory stimulus	GO:0010996	1	109	16	18003	0.0926326	0.159889	10.3228	APP
cellular response to dopamine	GO:1903351	1	109	16	18003	0.0926326	0.159889	10.3228	TGM2
negative regulation of intrinsic apoptotic signaling pathway in response to DNA damage	GO:1902230	1	109	16	18003	0.0926326	0.159889	10.3228	CLU
striated muscle contraction	GO:0006941	1	109	16	18003	0.0926326	0.159889	10.3228	GAA
cellular response to prostaglandin E stimulus	GO:0071380	1	109	16	18003	0.0926326	0.159889	10.3228	GNAS
positive regulation by host of viral transcription	GO:0043923	1	109	17	18003	0.0981312	0.166031	9.7156	SMARCA4
response to iron ion	GO:0010039	1	109	17	18003	0.0981312	0.166031	9.7156	BMP6
positive regulation of membrane protein ectodomain proteolysis	GO:0051044	1	109	17	18003	0.0981312	0.166031	9.7156	APP
adenylate cyclase-activating adrenergic receptor signaling pathway	GO:0071880	1	109	17	18003	0.0981312	0.166031	9.7156	GNAS
reverse cholesterol transport	GO:0043691	1	109	17	18003	0.0981312	0.166031	9.7156	CLU
heparan sulfate proteoglycan biosynthetic process	GO:0015012	1	109	17	18003	0.0981312	0.166031	9.7156	B3GAT3
positive regulation of cartilage development	GO:0061036	1	109	17	18003	0.0981312	0.166031	9.7156	CYR61
vacuolar transport	GO:0007034	1	109	17	18003	0.0981312	0.166031	9.7156	NDFIP1
peptidyl-tyrosine autophosphorylation	GO:0038083	1	109	17	18003	0.0981312	0.166031	9.7156	IGF1R
axon development	GO:0061564	1	109	17	18003	0.0981312	0.166031	9.7156	L1CAM
mitotic chromosome condensation	GO:0007076	1	109	18	18003	0.103597	0.170503	9.17584	PAM
response to lead ion	GO:0010288	1	109	18	18003	0.103597	0.170503	9.17584	APP
renal water homeostasis	GO:0003091	1	109	18	18003	0.103597	0.170503	9.17584	AKR1B1
astrocyte development	GO:0014002	1	109	18	18003	0.103597	0.170503	9.17584	VIM
positive regulation of endothelial cell differentiation	GO:0045603	1	109	18	18003	0.103597	0.170503	9.17584	BMP6
triglyceride biosynthetic process	GO:0019432	1	109	18	18003	0.103597	0.170503	9.17584	LPL
negative regulation of cell-substrate adhesion	GO:0010812	1	109	18	18003	0.103597	0.170503	9.17584	GCNT2
positive regulation of gluconeogenesis	GO:0045722	1	109	18	18003	0.103597	0.170503	9.17584	NNMT
positive regulation of vascular endothelial growth factor receptor signaling pathway	GO:0030949	1	109	18	18003	0.103597	0.170503	9.17584	VTN
positive regulation of chondrocyte differentiation	GO:0032332	1	109	18	18003	0.103597	0.170503	9.17584	BMP6
regulation of signaling receptor activity	GO:0010469	1	109	18	18003	0.103597	0.170503	9.17584	APP
regulation of long-term neuronal synaptic plasticity	GO:0048169	1	109	18	18003	0.103597	0.170503	9.17584	APP
fibrinolysis	GO:0042730	1	109	18	18003	0.103597	0.170503	9.17584	PROS1
N-glycan processing	GO:0006491	1	109	18	18003	0.103597	0.170503	9.17584	MAN2A2
neuroblast proliferation	GO:0007405	1	109	18	18003	0.103597	0.170503	9.17584	PLXNB2
positive regulation of cAMP-mediated signaling	GO:0043950	1	109	18	18003	0.103597	0.170503	9.17584	GNAS
regulation of neuron migration	GO:2001222	1	109	19	18003	0.109029	0.175622	8.6929	PLXNB2
acute inflammatory response	GO:0002526	1	109	19	18003	0.109029	0.175622	8.6929	B4GALT1
epithelial tube branching involved in lung morphogenesis	GO:0060441	1	109	19	18003	0.109029	0.175622	8.6929	CTSZ
dopamine receptor signaling pathway	GO:0007212	1	109	19	18003	0.109029	0.175622	8.6929	GNAI3
positive regulation of SMAD protein signal transduction	GO:0060391	1	109	19	18003	0.109029	0.175622	8.6929	BMP6
response to muscle activity	GO:0014850	1	109	19	18003	0.109029	0.175622	8.6929	METRNL
positive regulation of macrophage derived foam cell differentiation	GO:0010744	1	109	19	18003	0.109029	0.175622	8.6929	LPL
myelination in peripheral nervous system	GO:0022011	1	109	19	18003	0.109029	0.175622	8.6929	GPR126
nucleosome disassembly	GO:0006337	1	109	19	18003	0.109029	0.175622	8.6929	SMARCA4
regulation of the force of heart contraction	GO:0002026	1	109	19	18003	0.109029	0.175622	8.6929	GAA
regulation of JNK cascade	GO:0046328	1	109	19	18003	0.109029	0.175622	8.6929	IGF1R
cellular response to low-density lipoprotein particle stimulus	GO:0071404	1	109	19	18003	0.109029	0.175622	8.6929	LDLR
positive regulation of smooth muscle cell migration	GO:0014911	1	109	20	18003	0.11443	0.179145	8.25826	VTN
negative regulation of protein localization to nucleus	GO:1900181	1	109	20	18003	0.11443	0.179145	8.25826	APP
positive regulation of glycolytic process	GO:0045821	1	109	20	18003	0.11443	0.179145	8.25826	APP
maternal process involved in female pregnancy	GO:0060135	1	109	20	18003	0.11443	0.179145	8.25826	PAM
protein localization to membrane	GO:0072657	1	109	20	18003	0.11443	0.179145	8.25826	CPE
male genitalia development	GO:0030539	1	109	20	18003	0.11443	0.179145	8.25826	BMP6
negative regulation of release of cytochrome c from mitochondria	GO:0090201	1	109	20	18003	0.11443	0.179145	8.25826	CLU
labyrinthine layer blood vessel development	GO:0060716	1	109	20	18003	0.11443	0.179145	8.25826	CYR61
cartilage condensation	GO:0001502	1	109	20	18003	0.11443	0.179145	8.25826	CTGF
regulation of peptidyl-tyrosine phosphorylation	GO:0050730	1	109	20	18003	0.11443	0.179145	8.25826	APP
negative regulation of miRNA transcription	GO:1902894	1	109	20	18003	0.11443	0.179145	8.25826	APP
triglyceride catabolic process	GO:0019433	1	109	20	18003	0.11443	0.179145	8.25826	LPL
purine nucleotide biosynthetic process	GO:0006164	1	109	20	18003	0.11443	0.179145	8.25826	PAICS
negative regulation of transporter activity	GO:0032410	1	109	20	18003	0.11443	0.179145	8.25826	NDFIP1
phospholipid catabolic process	GO:0009395	1	109	21	18003	0.119797	0.183356	7.86501	PLBD2
glutamine metabolic process	GO:0006541	1	109	21	18003	0.119797	0.183356	7.86501	PHGDH
protein maturation	GO:0051604	1	109	21	18003	0.119797	0.183356	7.86501	GALNT2
amyloid fibril formation	GO:1990000	1	109	21	18003	0.119797	0.183356	7.86501	APP
cardiac muscle cell development	GO:0055013	1	109	21	18003	0.119797	0.183356	7.86501	CXADR
regulation of mitochondrion organization	GO:0010821	1	109	21	18003	0.119797	0.183356	7.86501	SQSTM1
positive regulation of ubiquitin-dependent protein catabolic process	GO:2000060	1	109	21	18003	0.119797	0.183356	7.86501	CLU
tissue homeostasis	GO:0001894	1	109	21	18003	0.119797	0.183356	7.86501	CTGF
muscle cell cellular homeostasis	GO:0046716	1	109	21	18003	0.119797	0.183356	7.86501	GAA
release of cytochrome c from mitochondria	GO:0001836	1	109	21	18003	0.119797	0.183356	7.86501	CLU
negative regulation of adenylate cyclase activity	GO:0007194	1	109	21	18003	0.119797	0.183356	7.86501	GNAI3
xenobiotic catabolic process	GO:0042178	1	109	21	18003	0.119797	0.183356	7.86501	GSTM3
positive regulation of vascular associated smooth muscle cell migration	GO:1904754	1	109	21	18003	0.119797	0.183356	7.86501	ADAMTS1
positive regulation of histone acetylation	GO:0035066	1	109	21	18003	0.119797	0.183356	7.86501	APP
apoptotic cell clearance	GO:0043277	1	109	22	18003	0.125133	0.188157	7.50751	TGM2
ionotropic glutamate receptor signaling pathway	GO:0035235	1	109	22	18003	0.125133	0.188157	7.50751	APP
positive regulation of amyloid-beta formation	GO:1902004	1	109	22	18003	0.125133	0.188157	7.50751	CLU
regulation of Notch signaling pathway	GO:0008593	1	109	22	18003	0.125133	0.188157	7.50751	CD46
positive regulation of monocyte chemotaxis	GO:0090026	1	109	22	18003	0.125133	0.188157	7.50751	APP
temperature homeostasis	GO:0001659	1	109	22	18003	0.125133	0.188157	7.50751	SQSTM1
cellular sodium ion homeostasis	GO:0006883	1	109	22	18003	0.125133	0.188157	7.50751	ATP1B3
negative regulation of Rho protein signal transduction	GO:0035024	1	109	23	18003	0.130436	0.194142	7.18109	MET
mitochondrial transport	GO:0006839	1	109	23	18003	0.130436	0.194142	7.18109	NPTX1
regulation of Wnt signaling pathway	GO:0030111	1	109	23	18003	0.130436	0.194142	7.18109	APP
protein N-linked glycosylation via asparagine	GO:0018279	1	109	23	18003	0.130436	0.194142	7.18109	MGAT5
chaperone-mediated protein complex assembly	GO:0051131	1	109	23	18003	0.130436	0.194142	7.18109	CLU
iron ion transport	GO:0006826	1	109	23	18003	0.130436	0.194142	7.18109	FTH1
decidualization	GO:0046697	1	109	23	18003	0.130436	0.194142	7.18109	STC2
neuron projection extension	GO:1990138	1	109	24	18003	0.135708	0.200247	6.88188	PLXNA1
organic substance metabolic process	GO:0071704	1	109	24	18003	0.135708	0.200247	6.88188	PGM1
synaptic membrane adhesion	GO:0099560	1	109	24	18003	0.135708	0.200247	6.88188	PTPRF
regulation of glucose metabolic process	GO:0010906	1	109	24	18003	0.135708	0.200247	6.88188	IGFBP4
cholesterol transport	GO:0030301	1	109	24	18003	0.135708	0.200247	6.88188	LDLR
response to interferon-gamma	GO:0034341	1	109	25	18003	0.140948	0.205324	6.60661	BST2
positive regulation of natural killer cell mediated cytotoxicity	GO:0045954	1	109	25	18003	0.140948	0.205324	6.60661	PVR
regulation of bone mineralization	GO:0030500	1	109	25	18003	0.140948	0.205324	6.60661	NOTUM
establishment of skin barrier	GO:0061436	1	109	25	18003	0.140948	0.205324	6.60661	MET
regulation of reactive oxygen species metabolic process	GO:2000377	1	109	25	18003	0.140948	0.205324	6.60661	PRCP
regulation of protein binding	GO:0043393	1	109	25	18003	0.140948	0.205324	6.60661	APP
oligosaccharide biosynthetic process	GO:0009312	1	109	25	18003	0.140948	0.205324	6.60661	B4GALT1
positive regulation of wound healing	GO:0090303	1	109	25	18003	0.140948	0.205324	6.60661	VTN
zinc ion transport	GO:0006829	1	109	25	18003	0.140948	0.205324	6.60661	SLC39A10
cellular response to dexamethasone stimulus	GO:0071549	1	109	26	18003	0.146156	0.208765	6.35251	IGF1R
artery morphogenesis	GO:0048844	1	109	26	18003	0.146156	0.208765	6.35251	LDLR
response to fatty acid	GO:0070542	1	109	26	18003	0.146156	0.208765	6.35251	CTGF
cellular amino acid biosynthetic process	GO:0008652	1	109	26	18003	0.146156	0.208765	6.35251	PHGDH
posttranscriptional regulation of gene expression	GO:0010608	1	109	26	18003	0.146156	0.208765	6.35251	GCNT2
cell-cell junction organization	GO:0045216	1	109	26	18003	0.146156	0.208765	6.35251	CXADR
positive regulation of T cell mediated cytotoxicity	GO:0001916	1	109	26	18003	0.146156	0.208765	6.35251	HLA-A
protein tetramerization	GO:0051262	1	109	26	18003	0.146156	0.208765	6.35251	APP
positive regulation of intracellular protein transport	GO:0090316	1	109	26	18003	0.146156	0.208765	6.35251	B3GAT3
regulation of multicellular organism growth	GO:0040014	1	109	26	18003	0.146156	0.208765	6.35251	APP
positive regulation of excitatory postsynaptic potential	GO:2000463	1	109	26	18003	0.146156	0.208765	6.35251	APP
negative regulation of axon extension involved in axon guidance	GO:0048843	1	109	27	18003	0.151333	0.213195	6.11723	SEMA3B
hydrogen peroxide catabolic process	GO:0042744	1	109	27	18003	0.151333	0.213195	6.11723	PXDN
cAMP-mediated signaling	GO:0019933	1	109	27	18003	0.151333	0.213195	6.11723	GPR126
carboxylic acid metabolic process	GO:0019752	1	109	27	18003	0.151333	0.213195	6.11723	CKB
mRNA polyadenylation	GO:0006378	1	109	27	18003	0.151333	0.213195	6.11723	APP
positive regulation of ATP-dependent activity	GO:0032781	1	109	27	18003	0.151333	0.213195	6.11723	ATP1B3
response to amino acid	GO:0043200	1	109	27	18003	0.151333	0.213195	6.11723	CTGF
cellular response to copper ion	GO:0071280	1	109	27	18003	0.151333	0.213195	6.11723	APP
negative regulation of osteoclast differentiation	GO:0045671	1	109	28	18003	0.156479	0.216875	5.89875	FSTL3
developmental growth	GO:0048589	1	109	28	18003	0.156479	0.216875	5.89875	GNAS
response to zinc ion	GO:0010043	1	109	28	18003	0.156479	0.216875	5.89875	PAM
branching morphogenesis of an epithelial tube	GO:0048754	1	109	28	18003	0.156479	0.216875	5.89875	MET
positive regulation of protein targeting to membrane	GO:0090314	1	109	28	18003	0.156479	0.216875	5.89875	STOM
positive regulation of microtubule polymerization	GO:0031116	1	109	28	18003	0.156479	0.216875	5.89875	MET
positive regulation of peptidyl-threonine phosphorylation	GO:0010800	1	109	28	18003	0.156479	0.216875	5.89875	APP
positive regulation of G2/M transition of mitotic cell cycle	GO:0010971	1	109	28	18003	0.156479	0.216875	5.89875	APP
response to organonitrogen compound	GO:0010243	1	109	28	18003	0.156479	0.216875	5.89875	NNMT
spinal cord development	GO:0021510	1	109	28	18003	0.156479	0.216875	5.89875	PHGDH
positive regulation of activated T cell proliferation	GO:0042104	1	109	28	18003	0.156479	0.216875	5.89875	TNFSF9
peptide cross-linking	GO:0018149	1	109	29	18003	0.161594	0.222463	5.69535	TGM2
long-chain fatty acid metabolic process	GO:0001676	1	109	29	18003	0.161594	0.222463	5.69535	PAM
digestive tract development	GO:0048565	1	109	29	18003	0.161594	0.222463	5.69535	CLMP
antigen processing and presentation of exogenous peptide antigen via MHC class II	GO:0019886	1	109	30	18003	0.166679	0.226427	5.5055	IFI30
prostaglandin metabolic process	GO:0006693	1	109	30	18003	0.166679	0.226427	5.5055	AKR1B1
leukocyte cell-cell adhesion	GO:0007159	1	109	30	18003	0.166679	0.226427	5.5055	OLR1
regulation of ERK1 and ERK2 cascade	GO:0070372	1	109	30	18003	0.166679	0.226427	5.5055	CYR61
calcium ion homeostasis	GO:0055074	1	109	30	18003	0.166679	0.226427	5.5055	STC2
negative regulation of amyloid-beta formation	GO:1902430	1	109	30	18003	0.166679	0.226427	5.5055	CLU
intrinsic apoptotic signaling pathway	GO:0097193	1	109	31	18003	0.171732	0.230247	5.32791	CLU
positive regulation of macroautophagy	GO:0016239	1	109	31	18003	0.171732	0.230247	5.32791	GNAI3
gluconeogenesis	GO:0006094	1	109	31	18003	0.171732	0.230247	5.32791	PGM1
brown fat cell differentiation	GO:0050873	1	109	31	18003	0.171732	0.230247	5.32791	METRNL
response to antibiotic	GO:0046677	1	109	31	18003	0.171732	0.230247	5.32791	ALPL
viral protein processing	GO:0019082	1	109	31	18003	0.171732	0.230247	5.32791	MGAT5
retinoid metabolic process	GO:0001523	1	109	31	18003	0.171732	0.230247	5.32791	AKR1B1
cellular zinc ion homeostasis	GO:0006882	1	109	32	18003	0.176756	0.235445	5.16141	SLC39A10
positive regulation of axon extension	GO:0045773	1	109	32	18003	0.176756	0.235445	5.16141	L1CAM
excretion	GO:0007588	1	109	32	18003	0.176756	0.235445	5.16141	KIRREL
positive regulation of catalytic activity	GO:0043085	1	109	32	18003	0.176756	0.235445	5.16141	B3GAT3
positive regulation of mitotic cell cycle	GO:0045931	1	109	33	18003	0.181749	0.239918	5.005	APP
cellular response to nerve growth factor stimulus	GO:1990090	1	109	33	18003	0.181749	0.239918	5.005	APP
regulation of presynapse assembly	GO:1905606	1	109	33	18003	0.181749	0.239918	5.005	APP
establishment of cell polarity	GO:0030010	1	109	33	18003	0.181749	0.239918	5.005	IGF1R
leukocyte migration	GO:0050900	1	109	33	18003	0.181749	0.239918	5.005	B4GALT1
negative regulation of stress fiber assembly	GO:0051497	1	109	33	18003	0.181749	0.239918	5.005	MET
ceramide biosynthetic process	GO:0046513	1	109	33	18003	0.181749	0.239918	5.005	ASAH1
positive regulation of neurogenesis	GO:0050769	1	109	34	18003	0.186712	0.245209	4.8578	TGM2
response to radiation	GO:0009314	1	109	34	18003	0.186712	0.245209	4.8578	APP
regulation of I-kappaB kinase/NF-kappaB signaling	GO:0043122	1	109	34	18003	0.186712	0.245209	4.8578	SQSTM1
negative regulation of apoptotic signaling pathway	GO:2001234	1	109	34	18003	0.186712	0.245209	4.8578	GNAI3
blood circulation	GO:0008015	1	109	35	18003	0.191646	0.249139	4.719	OLR1
biomineral tissue development	GO:0031214	1	109	35	18003	0.191646	0.249139	4.719	ALPL
positive regulation of cell-substrate adhesion	GO:0010811	1	109	35	18003	0.191646	0.249139	4.719	CYR61
positive regulation of phosphorylation	GO:0042327	1	109	35	18003	0.191646	0.249139	4.719	APP
ventricular septum development	GO:0003281	1	109	35	18003	0.191646	0.249139	4.719	CYR61
bone morphogenesis	GO:0060349	1	109	35	18003	0.191646	0.249139	4.719	GLG1
long-term memory	GO:0007616	1	109	35	18003	0.191646	0.249139	4.719	LDLR
negative regulation of protein-containing complex assembly	GO:0031333	1	109	36	18003	0.196549	0.252953	4.58792	CLU
triglyceride metabolic process	GO:0006641	1	109	36	18003	0.196549	0.252953	4.58792	LPL
programmed cell death	GO:0012501	1	109	36	18003	0.196549	0.252953	4.58792	HTRA1
glycolytic process	GO:0006096	1	109	36	18003	0.196549	0.252953	4.58792	PGM1
DNA biosynthetic process	GO:0071897	1	109	36	18003	0.196549	0.252953	4.58792	CTGF
triglyceride homeostasis	GO:0070328	1	109	36	18003	0.196549	0.252953	4.58792	LPL
odontogenesis	GO:0042476	1	109	37	18003	0.201424	0.256653	4.46392	PAM
actin filament bundle assembly	GO:0051017	1	109	37	18003	0.201424	0.256653	4.46392	CALD1
associative learning	GO:0008306	1	109	37	18003	0.201424	0.256653	4.46392	APP
cellular response to BMP stimulus	GO:0071773	1	109	37	18003	0.201424	0.256653	4.46392	BMP6
B cell activation	GO:0042113	1	109	37	18003	0.201424	0.256653	4.46392	BST2
negative regulation of epithelial to mesenchymal transition	GO:0010719	1	109	37	18003	0.201424	0.256653	4.46392	VASN
positive regulation of intrinsic apoptotic signaling pathway	GO:2001244	1	109	37	18003	0.201424	0.256653	4.46392	CLU
phosphatidylinositol 3-kinase signaling	GO:0014065	1	109	38	18003	0.206269	0.260884	4.34645	IGF1R
neural tube development	GO:0021915	1	109	38	18003	0.206269	0.260884	4.34645	PHGDH
intermediate filament organization	GO:0045109	1	109	38	18003	0.206269	0.260884	4.34645	VIM
cell adhesion mediated by integrin	GO:0033627	1	109	38	18003	0.206269	0.260884	4.34645	VTN
response to interleukin-1	GO:0070555	1	109	38	18003	0.206269	0.260884	4.34645	APP
intracellular transport	GO:0046907	1	109	39	18003	0.211085	0.263407	4.235	GNAS
activation of adenylate cyclase activity	GO:0007190	1	109	39	18003	0.211085	0.263407	4.235	GNAS
cell motility	GO:0048870	1	109	39	18003	0.211085	0.263407	4.235	IGSF8
regulation of lipid metabolic process	GO:0019216	1	109	39	18003	0.211085	0.263407	4.235	PSAP
autophagy of mitochondrion	GO:0000422	1	109	39	18003	0.211085	0.263407	4.235	SQSTM1
binding of sperm to zona pellucida	GO:0007339	1	109	39	18003	0.211085	0.263407	4.235	B4GALT1
glycogen metabolic process	GO:0005977	1	109	39	18003	0.211085	0.263407	4.235	GAA
vesicle fusion	GO:0006906	1	109	39	18003	0.211085	0.263407	4.235	GNAI3
positive regulation of Wnt signaling pathway	GO:0030177	1	109	39	18003	0.211085	0.263407	4.235	SMARCA4
response to nicotine	GO:0035094	1	109	39	18003	0.211085	0.263407	4.235	IGF1R
cellular senescence	GO:0090398	1	109	39	18003	0.211085	0.263407	4.235	IGF1R
negative chemotaxis	GO:0050919	1	109	40	18003	0.215871	0.267754	4.12913	SEMA3B
lactation	GO:0007595	1	109	40	18003	0.215871	0.267754	4.12913	PAM
positive regulation of BMP signaling pathway	GO:0030513	1	109	40	18003	0.215871	0.267754	4.12913	CYR61
cellular response to estradiol stimulus	GO:0071392	1	109	40	18003	0.215871	0.267754	4.12913	IGF1R
positive regulation of protein tyrosine kinase activity	GO:0061098	1	109	40	18003	0.215871	0.267754	4.12913	APP
endosome organization	GO:0007032	1	109	41	18003	0.22063	0.272013	4.02842	SQSTM1
toxin transport	GO:1901998	1	109	41	18003	0.22063	0.272013	4.02842	ANTXR1
positive regulation of cytokinesis	GO:0032467	1	109	41	18003	0.22063	0.272013	4.02842	IGF1R
positive regulation of interleukin-10 production	GO:0032733	1	109	41	18003	0.22063	0.272013	4.02842	CD46
regulation of neuron projection development	GO:0010975	1	109	42	18003	0.225359	0.276516	3.9325	PTPRF
cell death	GO:0008219	1	109	42	18003	0.225359	0.276516	3.9325	OLR1
visual learning	GO:0008542	1	109	42	18003	0.225359	0.276516	3.9325	APP
dendrite development	GO:0016358	1	109	43	18003	0.23006	0.280941	3.84105	APP
positive regulation of B cell proliferation	GO:0030890	1	109	43	18003	0.23006	0.280941	3.84105	SLC39A10
neuron apoptotic process	GO:0051402	1	109	43	18003	0.23006	0.280941	3.84105	APP
cardiac muscle contraction	GO:0060048	1	109	43	18003	0.23006	0.280941	3.84105	GAA
platelet aggregation	GO:0070527	1	109	44	18003	0.234733	0.284954	3.75375	GNAS
placenta development	GO:0001890	1	109	44	18003	0.234733	0.284954	3.75375	HTRA1
response to activity	GO:0014823	1	109	44	18003	0.234733	0.284954	3.75375	BMP6
potassium ion import across plasma membrane	GO:1990573	1	109	44	18003	0.234733	0.284954	3.75375	ATP1B3
negative regulation of T cell proliferation	GO:0042130	1	109	44	18003	0.234733	0.284954	3.75375	NDFIP1
negative regulation of MAPK cascade	GO:0043409	1	109	45	18003	0.239378	0.288546	3.67034	IGF1R
phosphatidylinositol-mediated signaling	GO:0048015	1	109	45	18003	0.239378	0.288546	3.67034	IGF1R
phospholipid transport	GO:0015914	1	109	45	18003	0.239378	0.288546	3.67034	LDLR
negative regulation of viral genome replication	GO:0045071	1	109	45	18003	0.239378	0.288546	3.67034	BST2
limb development	GO:0060173	1	109	45	18003	0.239378	0.288546	3.67034	PAM
epithelial to mesenchymal transition	GO:0001837	1	109	46	18003	0.243994	0.293079	3.59055	S100A4
positive regulation of miRNA transcription	GO:1902895	1	109	46	18003	0.243994	0.293079	3.59055	SMARCA4
bone mineralization	GO:0030282	1	109	46	18003	0.243994	0.293079	3.59055	ALPL
positive regulation of cell death	GO:0010942	1	109	47	18003	0.248583	0.296855	3.51415	CTGF
eye development	GO:0001654	1	109	47	18003	0.248583	0.296855	3.51415	BMP6
neural crest cell migration	GO:0001755	1	109	47	18003	0.248583	0.296855	3.51415	SEMA3B
positive regulation of G1/S transition of mitotic cell cycle	GO:1900087	1	109	49	18003	0.257679	0.305938	3.37072	ADAMTS1
positive regulation of epithelial to mesenchymal transition	GO:0010718	1	109	49	18003	0.257679	0.305938	3.37072	GCNT2
endoplasmic reticulum unfolded protein response	GO:0030968	1	109	49	18003	0.257679	0.305938	3.37072	STC2
positive regulation of fibroblast proliferation	GO:0048146	1	109	49	18003	0.257679	0.305938	3.37072	FBLN1
fibroblast growth factor receptor signaling pathway	GO:0008543	1	109	49	18003	0.257679	0.305938	3.37072	CTGF
adult locomotory behavior	GO:0008344	1	109	50	18003	0.262185	0.310212	3.3033	APP
positive regulation of protein secretion	GO:0050714	1	109	50	18003	0.262185	0.310212	3.3033	BMP6
skin development	GO:0043588	1	109	50	18003	0.262185	0.310212	3.3033	COL5A1
histone acetylation	GO:0016573	1	109	51	18003	0.266665	0.314065	3.23853	CPA4
proteolysis involved in cellular protein catabolic process	GO:0051603	1	109	51	18003	0.266665	0.314065	3.23853	CTSZ
positive regulation of actin filament polymerization	GO:0030838	1	109	51	18003	0.266665	0.314065	3.23853	KIRREL
positive regulation of fat cell differentiation	GO:0045600	1	109	51	18003	0.266665	0.314065	3.23853	LPL
positive regulation of stress fiber assembly	GO:0051496	1	109	52	18003	0.271118	0.318579	3.17625	CTGF
skeletal muscle tissue development	GO:0007519	1	109	52	18003	0.271118	0.318579	3.17625	IGSF8
glutathione metabolic process	GO:0006749	1	109	53	18003	0.275543	0.321938	3.11632	GSTM3
retinol metabolic process	GO:0042572	1	109	53	18003	0.275543	0.321938	3.11632	AKR1B1
negative regulation of protein ubiquitination	GO:0031397	1	109	53	18003	0.275543	0.321938	3.11632	SQSTM1
response to ischemia	GO:0002931	1	109	53	18003	0.275543	0.321938	3.11632	SQSTM1
negative regulation of autophagy	GO:0010507	1	109	53	18003	0.275543	0.321938	3.11632	MET
positive regulation of protein-containing complex assembly	GO:0031334	1	109	54	18003	0.279943	0.326706	3.05861	CLU
hemostasis	GO:0007599	1	109	55	18003	0.284315	0.330308	3.003	PROS1
positive regulation of protein localization to plasma membrane	GO:1903078	1	109	55	18003	0.284315	0.330308	3.003	SQSTM1
myelination	GO:0042552	1	109	55	18003	0.284315	0.330308	3.003	GPR126
response to estrogen	GO:0043627	1	109	55	18003	0.284315	0.330308	3.003	GSTM3
cellular response to cAMP	GO:0071320	1	109	56	18003	0.288662	0.334223	2.94938	APP
substrate adhesion-dependent cell spreading	GO:0034446	1	109	56	18003	0.288662	0.334223	2.94938	ANTXR1
positive regulation of smooth muscle cell proliferation	GO:0048661	1	109	56	18003	0.288662	0.334223	2.94938	IGF1R
positive regulation of cell adhesion	GO:0045785	1	109	57	18003	0.292982	0.338843	2.89763	TGM2
keratinocyte differentiation	GO:0030216	1	109	58	18003	0.297276	0.343423	2.84767	ASAH1
protein secretion	GO:0009306	1	109	59	18003	0.301545	0.347572	2.79941	GNAS
insulin receptor signaling pathway	GO:0008286	1	109	59	18003	0.301545	0.347572	2.79941	IGF1R
regulation of mRNA stability	GO:0043488	1	109	60	18003	0.305788	0.351673	2.75275	VIM
cellular response to amino acid stimulus	GO:0071230	1	109	60	18003	0.305788	0.351673	2.75275	COL6A1
regulation of cell adhesion	GO:0030155	1	109	61	18003	0.310005	0.354538	2.70763	VTN
cellular response to organic cyclic compound	GO:0071407	1	109	61	18003	0.310005	0.354538	2.70763	ALPL
negative regulation of neuron differentiation	GO:0045665	1	109	62	18003	0.314197	0.358135	2.66395	APP
regulation of signal transduction	GO:0009966	1	109	62	18003	0.314197	0.358135	2.66395	GNAS
phospholipid metabolic process	GO:0006644	1	109	62	18003	0.314197	0.358135	2.66395	LPL
neurogenesis	GO:0022008	1	109	63	18003	0.318363	0.362081	2.62167	PHGDH
cellular response to transforming growth factor beta stimulus	GO:0071560	1	109	64	18003	0.322505	0.366385	2.58071	IGF1R
learning	GO:0007612	1	109	65	18003	0.326621	0.370243	2.541	APP
phospholipase C-activating G protein-coupled receptor signaling pathway	GO:0007200	1	109	65	18003	0.326621	0.370243	2.541	TGM2
positive regulation of endothelial cell migration	GO:0010595	1	109	66	18003	0.330713	0.374468	2.5025	GRN
camera-type eye development	GO:0043010	1	109	67	18003	0.33478	0.377823	2.46515	PRSS56
negative regulation of neuron death	GO:1901215	1	109	67	18003	0.33478	0.377823	2.46515	APP
regulation of protein phosphorylation	GO:0001932	1	109	67	18003	0.33478	0.377823	2.46515	PLXNB2
hippocampus development	GO:0021766	1	109	68	18003	0.338823	0.380296	2.4289	IGF1R
forebrain development	GO:0030900	1	109	68	18003	0.338823	0.380296	2.4289	APP
positive regulation of NIK/NF-kappaB signaling	GO:1901224	1	109	68	18003	0.338823	0.380296	2.4289	APP
positive regulation of protein kinase activity	GO:0045860	1	109	68	18003	0.338823	0.380296	2.4289	CYR61
positive regulation of T cell proliferation	GO:0042102	1	109	68	18003	0.338823	0.380296	2.4289	CD46
learning or memory	GO:0007611	1	109	69	18003	0.342841	0.383549	2.3937	APP
response to nutrient levels	GO:0031667	1	109	69	18003	0.342841	0.383549	2.3937	IGF1R
endosomal transport	GO:0016197	1	109	69	18003	0.342841	0.383549	2.3937	SQSTM1
post-embryonic development	GO:0009791	1	109	70	18003	0.346835	0.387595	2.3595	IGF2R
negative regulation of neuron projection development	GO:0010977	1	109	71	18003	0.350805	0.38991	2.32627	VIM
fatty acid biosynthetic process	GO:0006633	1	109	71	18003	0.350805	0.38991	2.32627	LPL
response to insulin	GO:0032868	1	109	71	18003	0.350805	0.38991	2.32627	IGF1R
macroautophagy	GO:0016236	1	109	71	18003	0.350805	0.38991	2.32627	SQSTM1
fat cell differentiation	GO:0045444	1	109	71	18003	0.350805	0.38991	2.32627	METRNL
hematopoietic progenitor cell differentiation	GO:0002244	1	109	73	18003	0.358674	0.39651	2.26254	FSTL3
positive regulation of endothelial cell proliferation	GO:0001938	1	109	73	18003	0.358674	0.39651	2.26254	BMP6
gene expression	GO:0010467	1	109	73	18003	0.358674	0.39651	2.26254	SVEP1
response to wounding	GO:0009611	1	109	74	18003	0.362572	0.400389	2.23196	CTGF
protein processing	GO:0016485	1	109	75	18003	0.366448	0.404234	2.2022	CPE
negative regulation of protein binding	GO:0032091	1	109	76	18003	0.3703	0.407607	2.17323	CTSZ
regulation of growth	GO:0040008	1	109	76	18003	0.3703	0.407607	2.17323	IGFBP4
positive regulation of protein ubiquitination	GO:0031398	1	109	77	18003	0.374128	0.410941	2.145	NDFIP1
positive regulation of protein catabolic process	GO:0045732	1	109	77	18003	0.374128	0.410941	2.145	NDFIP1
negative regulation of ERK1 and ERK2 cascade	GO:0070373	1	109	78	18003	0.377934	0.413793	2.1175	FBLN1
positive regulation of MAP kinase activity	GO:0043406	1	109	78	18003	0.377934	0.413793	2.1175	APP
cellular oxidant detoxification	GO:0098869	1	109	78	18003	0.377934	0.413793	2.1175	PXDN
positive regulation of proteasomal ubiquitin-dependent protein catabolic process	GO:0032436	1	109	79	18003	0.381717	0.416603	2.0907	CLU
regulation of autophagy	GO:0010506	1	109	79	18003	0.381717	0.416603	2.0907	PSAP
neutrophil chemotaxis	GO:0030593	1	109	80	18003	0.385477	0.419428	2.06456	CXADR
regulation of cell growth	GO:0001558	1	109	80	18003	0.385477	0.419428	2.06456	IGFBP4
neural tube closure	GO:0001843	1	109	81	18003	0.389214	0.42254	2.03908	PLXNB2
positive regulation of phosphatidylinositol 3-kinase signaling	GO:0014068	1	109	81	18003	0.389214	0.42254	2.03908	IGF1R
cytoplasmic translation	GO:0002181	1	109	86	18003	0.407565	0.441064	1.92052	RPL21
female pregnancy	GO:0007565	1	109	87	18003	0.411169	0.443562	1.89845	GNAS
memory	GO:0007613	1	109	87	18003	0.411169	0.443562	1.89845	APP
protein localization	GO:0008104	1	109	87	18003	0.411169	0.443562	1.89845	SQSTM1
calcium-mediated signaling	GO:0019722	1	109	88	18003	0.414752	0.446488	1.87688	APP
mitochondrion organization	GO:0007005	1	109	88	18003	0.414752	0.446488	1.87688	CXADR
response to endoplasmic reticulum stress	GO:0034976	1	109	89	18003	0.418312	0.44985	1.85579	STC2
muscle contraction	GO:0006936	1	109	90	18003	0.421852	0.452708	1.83517	CALD1
positive regulation of peptidyl-serine phosphorylation	GO:0033138	1	109	90	18003	0.421852	0.452708	1.83517	APP
cell morphogenesis	GO:0000902	1	109	91	18003	0.42537	0.456007	1.815	CLU
regulation of inflammatory response	GO:0050727	1	109	94	18003	0.435797	0.466698	1.75708	GRN
cellular response to interferon-gamma	GO:0071346	1	109	95	18003	0.439231	0.469886	1.73858	VIM
defense response to Gram-negative bacterium	GO:0050829	1	109	96	18003	0.442644	0.472553	1.72047	APP
protein import into nucleus	GO:0006606	1	109	96	18003	0.442644	0.472553	1.72047	SQSTM1
lung development	GO:0030324	1	109	98	18003	0.449409	0.479276	1.68536	CTGF
cellular response to leukemia inhibitory factor	GO:1990830	1	109	99	18003	0.452761	0.48185	1.66833	PCOLCE2
response to ethanol	GO:0045471	1	109	103	18003	0.465967	0.494368	1.60355	IGF1R
cellular response to insulin stimulus	GO:0032869	1	109	103	18003	0.465967	0.494368	1.60355	IGF1R
sodium ion transmembrane transport	GO:0035725	1	109	104	18003	0.469219	0.497304	1.58813	ATP1B3
cellular protein modification process	GO:0006464	1	109	105	18003	0.472451	0.500214	1.573	CPE
neuropeptide signaling pathway	GO:0007218	1	109	110	18003	0.488323	0.51598	1.5015	CPE
cellular calcium ion homeostasis	GO:0006874	1	109	111	18003	0.49144	0.518181	1.48797	STC2
antimicrobial humoral immune response mediated by antimicrobial peptide	GO:0061844	1	109	111	18003	0.49144	0.518181	1.48797	APP
T cell receptor signaling pathway	GO:0050852	1	109	113	18003	0.497617	0.524157	1.46164	HLA-A
response to organic cyclic compound	GO:0014070	1	109	115	18003	0.503721	0.530042	1.43622	CTGF
small GTPase mediated signal transduction	GO:0007264	1	109	122	18003	0.52451	0.551352	1.35381	NUCB1
endoplasmic reticulum to Golgi vesicle-mediated transport	GO:0006888	1	109	126	18003	0.535999	0.562854	1.31083	PROS1
steroid metabolic process	GO:0008202	1	109	128	18003	0.54164	0.567617	1.29035	LDLR
negative regulation of catalytic activity	GO:0043086	1	109	128	18003	0.54164	0.567617	1.29035	TIMP1
cellular response to tumor necrosis factor	GO:0071356	1	109	132	18003	0.552719	0.57746	1.25125	ASAH1
chromatin remodeling	GO:0006338	1	109	132	18003	0.552719	0.57746	1.25125	SMARCA4
sodium ion transport	GO:0006814	1	109	134	18003	0.558159	0.58255	1.23258	ATP1B3
potassium ion transmembrane transport	GO:0071805	1	109	139	18003	0.571473	0.595236	1.18824	ATP1B3
negative regulation of neuron apoptotic process	GO:0043524	1	109	140	18003	0.574088	0.597354	1.17975	GRN
anatomical structure morphogenesis	GO:0009653	1	109	141	18003	0.576687	0.599451	1.17138	MCAM
potassium ion transport	GO:0006813	1	109	142	18003	0.57927	0.601527	1.16313	ATP1B3
regulation of translation	GO:0006417	1	109	150	18003	0.599381	0.621155	1.1011	APP
positive regulation of cytosolic calcium ion concentration	GO:0007204	1	109	155	18003	0.611464	0.631764	1.06558	APP
protein localization to plasma membrane	GO:0072659	1	109	155	18003	0.611464	0.631764	1.06558	ATP1B3
negative regulation of cell migration	GO:0030336	1	109	156	18003	0.613837	0.632307	1.05875	BST2
regulation of ion transmembrane transport	GO:0034765	1	109	156	18003	0.613837	0.632307	1.05875	STOM
protein folding	GO:0006457	1	109	156	18003	0.613837	0.632307	1.05875	LEPRE1
response to hypoxia	GO:0001666	1	109	159	18003	0.620869	0.638911	1.03877	PAM
lipid transport	GO:0006869	1	109	160	18003	0.623185	0.640011	1.03228	LDLR
response to lipopolysaccharide	GO:0032496	1	109	161	18003	0.625487	0.641734	1.02587	ALPL
positive regulation of angiogenesis	GO:0045766	1	109	162	18003	0.627775	0.643438	1.01954	GRN
animal organ morphogenesis	GO:0009887	1	109	168	18003	0.641215	0.656558	0.983126	HSPG2
protein autophosphorylation	GO:0046777	1	109	177	18003	0.660478	0.675609	0.933136	IGF1R
cellular response to lipopolysaccharide	GO:0071222	1	109	182	18003	0.670733	0.685416	0.907501	VIM
neuron differentiation	GO:0030182	1	109	183	18003	0.672747	0.686791	0.902542	MET
methylation	GO:0032259	1	109	192	18003	0.690332	0.703344	0.860235	NNMT
autophagy	GO:0006914	1	109	196	18003	0.697844	0.710293	0.842679	SQSTM1
regulation of cell population proliferation	GO:0042127	1	109	201	18003	0.70698	0.71888	0.821717	CLU
translation	GO:0006412	1	109	308	18003	0.848421	0.856764	0.53625	RPL21
sensory perception of smell	GO:0007608	1	109	310	18003	0.850283	0.8578	0.532791	GNAS
chromatin organization	GO:0006325	1	109	335	18003	0.871728	0.878572	0.49303	SMARCA4
cell division	GO:0051301	1	109	414	18003	0.921415	0.92683	0.39895	GNAI3
regulation of catalytic activity	GO:0050790	1	109	487	18003	0.950129	0.954777	0.339148	NUCB1
transmembrane transport	GO:0055085	1	109	575	18003	0.971247	0.975044	0.287244	SLC39A10
cell cycle	GO:0007049	1	109	662	18003	0.983364	0.986245	0.249494	GNAI3
positive regulation of transcription, DNA-templated	GO:0045893	1	109	734	18003	0.989445	0.991375	0.225021	SMARCA4
regulation of transcription, DNA-templated	GO:0006355	1	109	1444	18003	0.999893	0.999893	0.11438	SMARCA4

## Sheet: GO_CC Down-regulated
description	annotation_id	genes_found	input_size	term_genes	universe	pval	pval_adj	relative_enrichment	genes
cytoplasm	GO:0005737	118	208	7027	18884	7.23386e-09	6.54393e-07	1.52455	RBM14, EPS8L2, EIF3C, ATXN2L, CIAPIN1, PAK2, TRIM29, HSPA8, PA2G4, PTRF, COPG1, TPM3, CRKL, TMOD3, PYGB, CNDP2, BZW2, EIF4H, OPA1, ANP32A, HSPA1A, ANXA4, PFDN5, HGS, KHDRBS1, FAM129A, DDRGK1, SFPQ, CLDN1, EIF2S2, CDH3, DSC3, S100A14, DYNLL1, BICD2, S100A16, MAL2, ANP32E, AHNAK, CTNNB1, ADSS, COASY, SERPINB2, SERPINB3, PCBP2, RMDN1, DNAJC3, TXN, S100A10, AHNAK2, DARS, ANXA11, CA2, RUVBL2, GAS6, HN…
membrane	GO:0016020	109	208	7824	18884	0.000857936	0.0116393	1.26482	PCSK5, LAMA3, ATXN2L, PAK2, HSPA8, PA2G4, PTRF, CKMT1A, LSR, COPG1, TMEM132A, GPRC5A, ALCAM, PYGB, BZW2, EIF4H, LMNB2, OPA1, EFHD2, LRRC8A, ANXA4, HGS, KHDRBS1, FAM129A, DDRGK1, CLDN1, CDH3, COL17A1, DSC3, DYNLL1, MAL2, AHNAK, CTNNB1, OCIAD1, PCBP2, MAVS, DNAJC3, PROM2, RBMX, DARS, SPINT1, UQCRC2, ANXA11, GPRC5C, CA2, RUVBL2, HNRNPL, ARHGDIB, BAX, EPCAM, PYCARD, VPS4B, SYPL1, PTK7, NRP2, ALYREF, …
extracellular exosome	GO:0070062	91	208	2208	18884	1.23995e-31	5.04661e-29	3.74173	EPS8L2, LAMA3, HSPA8, PA2G4, LSR, TPM3, TMEM132A, GPRC5A, ALCAM, PYGB, CNDP2, FN1, HSPA1A, NID2, ANXA4, HGS, FAM129A, S100A14, S100A16, MAL2, AHNAK, PCNA, CTNNB1, ADSS, COASY, SERPINB3, LCN2, PCBP2, DNAJC3, TXN, PROM2, S100A10, RBMX, DARS, SPINT1, ANXA11, GPRC5C, NPC2, CA2, RUVBL2, GAS6, HNRNPL, ARHGDIB, BAX, EPCAM, VPS4B, SYPL1, SCGB1A1, ALYREF, EFNB1, CYSRT1, PFN1, MYOF, CHMP6, CTSH, TACSTD2, F…
cytosol	GO:0005829	90	208	5322	18884	2.07321e-06	9.37551e-05	1.53532	EPS8L2, EIF3C, ATXN2L, PAK2, HSPA8, PTRF, COPG1, TPM3, CRKL, CNDP2, EIF4H, OPA1, HSPA1A, PFDN5, TYMP, HGS, KHDRBS1, FAM129A, SFPQ, EIF2S2, DYNLL1, BICD2, S100A16, AHNAK, CTNNB1, ADSS, GALE, PCBP2, DNAJC3, TXN, AHNAK2, DARS, ANXA11, CA2, RUVBL2, ARHGDIB, BAX, SUGT1, TNKS1BP1, RBBP4, PYCARD, VPS4B, DPYSL3, ANXA8L2, DYNC1I2, ALYREF, PSMD4, PFN1, PSMD1, CHMP6, RPS15, CTSH, TACSTD2, EPB41L1, LIMA1, CT…
nucleus	GO:0005634	82	208	6641	18884	0.111901	0.221309	1.12101	RBM14, ATXN2L, CIAPIN1, PAK2, HSPA8, PA2G4, PTRF, SF1, RCOR1, LMNB2, ANP32A, HSPA1A, ANXA4, PFDN5, KHDRBS1, SFPQ, EIF2S2, DYNLL1, BICD2, S100A16, TCEA1, ANP32E, AHNAK, PCNA, IGFBP3, CTNNB1, MCM6, TCERG1, SRSF9, SERPINB3, PCBP2, TXN, RBMX, AHNAK2, ANXA11, SUPT6H, RUVBL2, HNRNPL, BAX, SUGT1, TNKS1BP1, RBBP4, PYCARD, VPS4B, PBK, ALYREF, EFNB1, LMNB1, PSMD4, MKI67, PFN1, PSMD1, MYOF, RPS15, MMP2, TAC…
plasma membrane	GO:0005886	77	208	5098	18884	0.000947307	0.0124372	1.37127	EPS8L2, PAK2, HSPA8, PTRF, LSR, GPRC5A, ALCAM, FN1, HSPA1A, NID2, LRRC8A, ANXA4, FAM129A, CLDN1, CDH3, COL17A1, DSC3, DYNLL1, BICD2, SULF2, S100A16, MAL2, AHNAK, CTNNB1, SERPINB2, PROM2, S100A10, AHNAK2, SPINT1, GPRC5C, CA2, EPCAM, TNKS1BP1, PTK7, ANXA8L2, NRP2, KCTD12, EFNB1, MYOF, CHMP6, MMP2, TACSTD2, FAT2, MFI2, EPB41L1, LIMA1, ITGB4, PKP2, AIP, DDR1, PVRL1, ITGA5, STX4, DSG3, SPARC, ATP6V1A,…
nucleoplasm	GO:0005654	58	208	3837	18884	0.00529918	0.0458886	1.37236	RBM14, CIAPIN1, HSPA8, PTRF, CRKL, SF1, CNDP2, RCOR1, OPA1, ANP32A, HSPA1A, KHDRBS1, SFPQ, TCEA1, PCNA, CTNNB1, MCM6, TCERG1, SRSF9, PCBP2, TXN, RBMX, THUMPD1, UQCRC2, ANXA11, SUPT6H, RUVBL2, HNRNPL, RBBP4, PYCARD, ALYREF, LMNB1, PSMD4, MKI67, PSMD1, RPS15, CTNNBL1, PKP2, AIP, PMM2, SERPINB13, HNRNPK, DUT, TCEB1, ATP6V1A, GPRC5B, ANO1, NASP, TJP2, LMNA, CDC5L, EWSR1, HNRNPU, ANXA1, PPP1CA, UGDH, …
extracellular region	GO:0005576	56	208	2422	18884	3.37024e-08	1.95955e-06	2.09916	PCSK5, LAMA3, HSPA8, PA2G4, ALCAM, MMP1, PYGB, FN1, HSPA1A, NID2, COL17A1, DSC3, DKK3, IGFBP3, MMP13, SERPINB2, SERPINB3, LCN2, DNAJC3, TXN, S100A10, SPINT1, NPC2, GAS6, CXCL1, KLK10, PYCARD, SCGB1A1, NRP2, COL16A1, PSMD1, MMP2, CTSH, MFI2, SERPINB5, DDR1, PVRL1, ACAA1, IGFBP6, LAMC2, SPARC, S100A6, SFN, CFH, CDH1, PLAU, ECM1, LAMB3, ANXA2, TGFBI, DBNL, INHBA, ANXA1, CDH13, CD109, LAD1
extracellular space	GO:0005615	47	208	1803	18884	1.64655e-08	1.11691e-06	2.36664	PCSK5, HSPA8, FN1, NID2, COL17A1, S100A14, DKK3, SULF2, S100A16, IGFBP3, MMP13, SERPINB2, SERPINB3, LCN2, S100A10, RBMX, SPINT1, NPC2, GAS6, CXCL1, DPYSL3, SCGB1A1, COL16A1, MMP2, CTSH, TACSTD2, MFI2, SERPINB5, DDR1, SERPINB13, IGFBP6, STX4, LAMC2, SPARC, GPRC5B, SFN, CFH, PLAU, ECM1, MMP14, ANXA2, TGFBI, INHBA, ANXA1, CD70, CDH13, CD109
integral component of membrane	GO:0016021	41	208	5173	18884	0.996026	0.996026	0.719568	PCSK5, LSR, TMEM132A, GPRC5A, ALCAM, OPA1, LRRC8A, CLDN1, CDH3, COL17A1, DSC3, MAL2, MAVS, PROM2, GPRC5C, BAX, EPCAM, SYPL1, PTK7, NRP2, EFNB1, GALNT5, MYOF, TACSTD2, HSD17B12, FAT2, ITGB4, PKP2, ATL2, DDR1, PVRL1, ITGA5, STX4, DSG3, GPRC5B, ANO1, CDH1, MMP14, ITGA6, RRBP1, CD70
cell junction	GO:0030054	22	208	938	18884	0.000695432	0.00976003	2.12937	CLDN1, CDH3, COL17A1, DSC3, CTNNB1, EPCAM, PTK7, KCTD12, SEPT8, FAT2, LIMA1, ITGB4, PKP2, PVRL1, ITGA5, HNRNPK, DSG3, CDH1, TJP2, DBNL, PKP3, TJP1
cytoplasmic vesicle	GO:0031410	21	208	830	18884	0.000346447	0.00636336	2.29706	COPG1, GPRC5A, ANXA4, BICD2, ANP32E, SERPINB3, LCN2, PROM2, GPRC5C, ARHGDIB, SYPL1, SEPT8, MYOF, ITGA5, ATP6V1A, ARCN1, GPRC5B, MMP14, DBNL, ANXA1, CLIP1
cytoskeleton	GO:0005856	21	208	1432	18884	0.109454	0.221103	1.3314	TPM3, TMOD3, HSPA1A, DYNLL1, BICD2, CTNNB1, RMDN1, ANXA11, ARHGDIB, TNKS1BP1, DYNC1I2, LASP1, SEPT8, PFN1, EPB41L1, LIMA1, PDLIM1, CEP295, DBNL, HNRNPU, CLIP1
collagen-containing extracellular matrix	GO:0062023	20	208	379	18884	8.03923e-09	6.54393e-07	4.79095	LAMA3, FN1, NID2, ANXA4, COL17A1, S100A10, ANXA11, ANXA8L2, COL16A1, MMP2, CTSH, LAMC2, SPARC, S100A6, ECM1, LAMB3, ANXA2, TGFBI, ANXA1, CDH13
focal adhesion	GO:0005925	20	208	423	18884	4.99695e-08	2.5422e-06	4.2926	HSPA8, ALCAM, HSPA1A, AHNAK, CTNNB1, PCBP2, PTK7, LASP1, PFN1, RPS15, LIMA1, ITGB4, ITGA5, HNRNPK, PDLIM1, PLAU, MMP14, ITGA6, ANXA1, CDH13
nucleolus	GO:0005730	18	208	1010	18884	0.0304893	0.116684	1.61801	RBM14, CIAPIN1, HSPA8, PA2G4, GPRC5A, DDRGK1, S100A16, TCEA1, SRSF9, PYCARD, MKI67, ITGB4, SERPINB13, NAA10, GPRC5B, EWSR1, PPP1CA, ANP32B
endoplasmic reticulum	GO:0005783	18	208	1580	18884	0.476569	0.552603	1.0343	LAMA3, PTRF, COPG1, TMEM132A, ANP32A, HSPA1A, DDRGK1, SULF2, DNAJC3, NPC2, BAX, PYCARD, SCGB1A1, HSD17B12, ATL2, ITGA5, ARCN1, RRBP1
cell surface	GO:0009986	17	208	633	18884	0.000666412	0.00968677	2.43824	LRRC8A, ANXA4, SULF2, PROM2, EPCAM, MFI2, ITGB4, ITGA5, STX4, SPARC, GPRC5B, PLAU, ITGA6, ANXA2, HNRNPU, ANXA1, CD109
adherens junction	GO:0005912	16	208	169	18884	6.08688e-11	1.23868e-08	8.59536	TRIM29, TMOD3, CDH3, CTNNB1, TNKS1BP1, FAT2, PKP2, PVRL1, PDLIM1, CDH1, TJP2, ANXA2, ANXA1, PPP1CA, PKP3, TJP1
mitochondrion	GO:0005739	16	208	1572	18884	0.666499	0.700943	0.924056	CIAPIN1, PTRF, CKMT1A, OPA1, HSPA1A, DYNLL1, ADSS, COASY, MAVS, UQCRC2, BAX, PYCARD, MMP2, SOD2, SPARC, DUT
perinuclear region of cytoplasm	GO:0048471	15	208	710	18884	0.012271	0.0734457	1.91807	PAK2, HSPA8, EIF4H, ANP32A, HSPA1A, ANXA4, S100A14, MAL2, CTNNB1, STX4, LAMC2, S100A6, CDH1, LMNA, INHBA
protein-containing complex	GO:0032991	15	208	729	18884	0.0152677	0.0851224	1.86808	EPS8L2, EIF3C, PTRF, CRKL, HSPA1A, KHDRBS1, CLDN1, CTNNB1, RBMX, SUGT1, RBBP4, PYCARD, NASP, HNRNPU, TJP1
cell projection	GO:0042995	14	208	1166	18884	0.40897	0.496891	1.09008	EPS8L2, ALCAM, CTNNB1, PROM2, DPYSL3, KCTD12, SEPT8, PVRL1, HNRNPK, STX4, DBNL, ANXA1, CLIP1, TJP1
Golgi apparatus	GO:0005794	14	208	1378	18884	0.662483	0.70034	0.922379	PCSK5, COPG1, TMEM132A, BICD2, SULF2, OCIAD1, PYCARD, GALNT5, FAT2, IGFBP6, ITGA5, ARCN1, CDH1, DBNL
integral component of plasma membrane	GO:0005887	14	208	1440	18884	0.724872	0.752609	0.882666	GPRC5A, ALCAM, LRRC8A, CLDN1, COL17A1, PROM2, GPRC5C, SYPL1, PTK7, EFNB1, DDR1, ANO1, MMP14, CD70
extracellular matrix	GO:0031012	12	208	284	18884	7.70046e-05	0.00241084	3.83613	MMP1, FN1, NID2, COL17A1, MMP13, COL16A1, MMP2, HSD17B12, LAMC2, ECM1, MMP14, TGFBI
centrosome	GO:0005813	12	208	535	18884	0.0157613	0.0866872	2.03638	HSPA1A, DYNLL1, BICD2, PCNA, CTNNB1, RUVBL2, VPS4B, DYNC1I2, CTNNBL1, CEP295, HNRNPU, CLIP1
synapse	GO:0045202	12	208	815	18884	0.189287	0.29269	1.33676	CRKL, CTNNB1, DARS, DPYSL3, KCTD12, EFNB1, SEPT8, RPS15, PVRL1, ITGA5, STX4, DBNL
basement membrane	GO:0005604	11	208	94	18884	6.90183e-09	6.54393e-07	10.6242	LAMA3, FN1, NID2, COL17A1, ITGB4, LAMC2, SPARC, LAMB3, ANXA2, TGFBI, LAD1
cell-cell junction	GO:0005911	11	208	200	18884	1.4042e-05	0.000519554	4.99337	PAK2, CLDN1, COL17A1, DSC3, CTNNB1, PTK7, PKP2, PVRL1, ITGA5, DSG3, PKP3
nuclear speck	GO:0016607	11	208	414	18884	0.00635041	0.0516923	2.41225	RBM14, ATXN2L, HSPA1A, SFPQ, TCERG1, SRSF9, ALYREF, SERPINB13, LMNA, CDC5L, HNRNPU
intracellular membrane-bounded organelle	GO:0043231	11	208	997	18884	0.541737	0.599149	1.00168	PTRF, GPRC5A, HGS, GPRC5C, MYOF, CTSH, PVRL1, SPARC, ATP6V1A, GPRC5B, TAX1BP3
vesicle	GO:0031982	10	208	188	18884	4.60465e-05	0.00156174	4.82917	EPS8L2, GPRC5A, HSPA1A, AHNAK, SERPINB3, GPRC5C, DYNC1I2, ANXA2, MYL6, ANXA1
membrane raft	GO:0045121	9	208	250	18884	0.00186403	0.0223135	3.26838	PTRF, EFHD2, MAL2, AHNAK, PROM2, S100A10, EFNB1, ANO1, ANXA2
endosome	GO:0005768	9	208	741	18884	0.430563	0.518459	1.10269	HGS, OCIAD1, VPS4B, CHMP6, STX4, CDH1, ANXA2, DBNL, ANXA1
azurophil granule lumen	GO:0035578	8	208	91	18884	7.3545e-06	0.000299328	7.9814	PA2G4, PYGB, SERPINB3, DNAJC3, NPC2, PYCARD, PSMD1, ANXA2
ribonucleoprotein complex	GO:1990904	8	208	166	18884	0.00051653	0.00875949	4.37535	RBM14, HSPA8, HSPA1A, RBMX, RUVBL2, HNRNPL, HNRNPK, HNRNPU
spliceosomal complex	GO:0005681	8	208	171	18884	0.000628282	0.00968677	4.24741	HSPA8, SF1, RBMX, ALYREF, CTNNBL1, HNRNPK, CDC5L, HNRNPU
nuclear envelope	GO:0005635	8	208	204	18884	0.00194837	0.0226567	3.56033	BICD2, ANXA11, BAX, SCGB1A1, LMNB1, MYOF, S100A6, LMNA
basolateral plasma membrane	GO:0016323	8	208	230	18884	0.00406108	0.0382102	3.15786	CLDN1, CTNNB1, PROM2, EPCAM, STX4, ANXA2, ANXA1, TJP1
actin cytoskeleton	GO:0015629	8	208	263	18884	0.008889	0.0623763	2.76163	TPM3, AHNAK, TNKS1BP1, LIMA1, PDLIM1, CDH1, TAX1BP3, LAD1
endoplasmic reticulum lumen	GO:0005788	8	208	304	18884	0.0197213	0.0958791	2.38917	TMEM132A, FN1, COL17A1, IGFBP3, DNAJC3, GAS6, COL16A1, MFI2
glutamatergic synapse	GO:0098978	8	208	318	18884	0.0249761	0.105888	2.28399	PAK2, HSPA8, MAL2, NRP2, PFN1, STX4, CDH1, PPP1CA
apical plasma membrane	GO:0016324	8	208	361	18884	0.047069	0.145129	2.01193	FN1, CLDN1, MAL2, PROM2, EPCAM, ATP6V1A, ANO1, ANXA1
endoplasmic reticulum membrane	GO:0005789	8	208	1074	18884	0.91051	0.917271	0.676264	COPG1, TMEM132A, DDRGK1, BAX, HSD17B12, ATL2, ARCN1, RRBP1
cytoplasmic vesicle membrane	GO:0030659	7	208	173	18884	0.00310638	0.0314707	3.67352	GPRC5A, GPRC5C, SYPL1, MYOF, GPRC5B, ANXA1, CLIP1
lysosome	GO:0005764	7	208	457	18884	0.24018	0.340022	1.39063	TRIM29, HSPA8, LRRC8A, HGS, OCIAD1, NPC2, CTSH
chromatin	GO:0000785	7	208	1019	18884	0.936405	0.938712	0.62367	SFPQ, PCNA, HNRNPL, RBBP4, HIST1H1B, HNRNPK, NASP
lateral plasma membrane	GO:0016328	6	208	67	18884	9.47787e-05	0.00257166	8.13031	CLDN1, CTNNB1, EPCAM, TACSTD2, CDH1, ANXA1
nuclear matrix	GO:0016363	6	208	109	18884	0.00131281	0.0161913	4.99753	SFPQ, RUVBL2, LMNB1, SPARC, LMNA, HNRNPU
cell cortex	GO:0005938	6	208	175	18884	0.0130983	0.0772607	3.11275	CTNNB1, LASP1, PFN1, LAMC2, MYL12A, DBNL
nuclear membrane	GO:0031965	6	208	238	18884	0.0485234	0.147381	2.28878	LMNB2, ANXA4, LMNB1, MYOF, ITGB4, LMNA
lysosomal membrane	GO:0005765	6	208	355	18884	0.19846	0.300765	1.53445	HSPA8, LRRC8A, AHNAK, CHMP6, ATP6V1A, ANXA2
chromosome	GO:0005694	6	208	596	18884	0.645128	0.685554	0.913978	MCM6, TNKS1BP1, MKI67, HIST1H1B, HNRNPU, PPP1R7
Golgi membrane	GO:0000139	6	208	633	18884	0.701465	0.732624	0.860554	COPG1, TMEM132A, PYCARD, GALNT5, ARCN1, DBNL
cornified envelope	GO:0001533	5	208	45	18884	0.000131929	0.00298307	10.0876	DSC3, PKP2, DSG3, ANXA1, PKP3
catalytic step 2 spliceosome	GO:0071013	5	208	89	18884	0.0030334	0.0314707	5.10048	RBMX, ALYREF, HNRNPK, CDC5L, HNRNPU
melanosome	GO:0042470	5	208	101	18884	0.00520795	0.0458886	4.49448	HSPA8, ANXA11, SYPL1, MMP14, ANXA2
ruffle	GO:0001726	5	208	102	18884	0.00542846	0.0460288	4.45041	LIMA1, ITGA5, S100A6, DBNL, CLIP1
secretory granule	GO:0030141	5	208	103	18884	0.00565549	0.0469752	4.40721	PAK2, KLK10, SYPL1, SCGB1A1, ATP6V1A
bicellular tight junction	GO:0005923	5	208	124	18884	0.0121004	0.0734457	3.66083	CLDN1, CTNNB1, EPCAM, TJP2, TJP1
blood microparticle	GO:0072562	5	208	144	18884	0.0217176	0.0958791	3.15238	HSPA8, FN1, HSPA1A, PFN1, CFH
kinetochore	GO:0000776	5	208	145	18884	0.0222987	0.0965488	3.13064	DYNLL1, SUGT1, CHMP6, HNRNPU, CLIP1
chromosome, telomeric region	GO:0000781	5	208	169	18884	0.0393592	0.134989	2.68605	PCNA, MCM6, RBBP4, ALYREF, PPP1CA
lamellipodium	GO:0030027	5	208	190	18884	0.0594222	0.162712	2.38917	CTNNB1, DPYSL3, STX4, CDH1, DBNL
intermediate filament	GO:0005882	5	208	194	18884	0.0637988	0.167764	2.33991	LMNB2, LMNB1, PKP2, LMNA, CLIP1
receptor complex	GO:0043235	5	208	219	18884	0.0951135	0.202677	2.0728	GPRC5A, GPRC5C, ITGB4, DDR1, GPRC5B
microtubule	GO:0005874	5	208	352	18884	0.346788	0.446654	1.28961	OPA1, DYNLL1, RMDN1, DYNC1I2, CLIP1
microtubule organizing center	GO:0005815	5	208	414	18884	0.480992	0.556147	1.09648	HSPA1A, DYNLL1, CTNNB1, CEP295, HNRNPU
neuron projection	GO:0043005	5	208	434	18884	0.52259	0.584325	1.04595	PVRL1, STX4, DBNL, PPP1CA, CDH13
dendrite	GO:0030425	5	208	473	18884	0.599227	0.643497	0.959709	HSPA8, ALCAM, OPA1, PVRL1, DBNL
tight junction	GO:0070160	4	208	22	18884	8.95265e-05	0.00257166	16.507	LSR, CLDN1, TJP2, TJP1
apical junction complex	GO:0043296	4	208	25	18884	0.000150864	0.00323167	14.5262	CTNNB1, PVRL1, CDH1, TJP1
desmosome	GO:0030057	4	208	26	18884	0.000176764	0.00359714	13.9675	DSC3, PKP2, DSG3, PKP3
catenin complex	GO:0016342	4	208	31	18884	0.00035635	0.00636336	11.7146	CDH3, CTNNB1, CDH1, CDH13
euchromatin	GO:0000791	4	208	61	18884	0.00457161	0.0413477	5.95334	CTNNB1, RBMX, SUPT6H, RUVBL2
stress fiber	GO:0001725	4	208	72	18884	0.00820838	0.0620818	5.0438	TPM3, LIMA1, MYL12A, PDLIM1
apical part of cell	GO:0045177	4	208	91	18884	0.0181624	0.0958791	3.9907	CTNNB1, CA2, MYL12A, TJP1
secretory granule lumen	GO:0034774	4	208	116	18884	0.0394684	0.134989	3.13064	HSPA8, PYCARD, CTSH, DBNL
RNA polymerase II transcription regulator complex	GO:0090575	4	208	119	18884	0.0426913	0.135685	3.05171	SFPQ, CTNNB1, S100A10, HNRNPU
ficolin-1-rich granule lumen	GO:1904813	4	208	125	18884	0.0495696	0.149409	2.90523	HSPA8, HSPA1A, CTSH, DBNL
late endosome membrane	GO:0031902	4	208	142	18884	0.0721517	0.179688	2.55742	VPS4B, ANXA8L2, CHMP6, ANXA2
spindle pole	GO:0000922	4	208	145	18884	0.0766003	0.18339	2.50451	CTNNB1, RMDN1, VPS4B, HNRNPU
midbody	GO:0030496	4	208	182	18884	0.141832	0.24265	1.99535	ANXA11, CHMP6, ANXA2, HNRNPU
trans-Golgi network	GO:0005802	4	208	189	18884	0.156084	0.258237	1.92145	PCSK5, STX4, CDH1, TGFBI
endomembrane system	GO:0012505	4	208	189	18884	0.156084	0.258237	1.92145	PCSK5, MAL2, CHMP6, STX4
mitochondrial outer membrane	GO:0005741	4	208	196	18884	0.170848	0.270844	1.85283	OPA1, COASY, MAVS, BAX
spindle	GO:0005819	4	208	225	18884	0.236487	0.336539	1.61402	RMDN1, ANXA11, CEP295, HNRNPU
transcription regulator complex	GO:0005667	4	208	237	18884	0.265244	0.365947	1.53229	RBM14, RCOR1, CTNNB1, PDLIM1
early endosome	GO:0005769	4	208	288	18884	0.391774	0.484525	1.26095	HGS, MFI2, DBNL, ANXA1
nuclear body	GO:0016604	4	208	329	18884	0.491709	0.562151	1.10381	SF1, PCNA, MKI67, LMNA
neuronal cell body	GO:0043025	4	208	376	18884	0.597017	0.64282	0.965835	ALCAM, PYCARD, PMM2, PPP1CA
axon	GO:0030424	4	208	405	18884	0.655151	0.694392	0.896676	ALCAM, NRP2, SEPT8, PVRL1
external side of plasma membrane	GO:0009897	4	208	411	18884	0.666457	0.700943	0.883586	ALCAM, ITGA5, ITGA6, CDH13
nuclear lamina	GO:0005652	3	208	9	18884	0.000105363	0.00268017	30.2628	PCNA, LMNB1, LMNA
Prp19 complex	GO:0000974	3	208	15	18884	0.00054351	0.00884834	18.1577	HSPA8, CTNNBL1, CDC5L
plasma membrane protein complex	GO:0098797	3	208	16	18884	0.000663521	0.00968677	17.0228	AHNAK, S100A10, ANXA2
cell-cell contact zone	GO:0044291	3	208	24	18884	0.00224756	0.0254099	11.3486	AHNAK, PVRL1, TJP2
integrin complex	GO:0008305	3	208	27	18884	0.00317026	0.0314707	10.0876	ITGB4, ITGA5, ITGA6
podosome	GO:0002102	3	208	28	18884	0.00352214	0.0341312	9.72734	HNRNPK, DBNL, TJP1
tertiary granule lumen	GO:1904724	3	208	55	18884	0.0227192	0.0973339	4.9521	CXCL1, CTSH, DBNL
brush border	GO:0005903	3	208	62	18884	0.0309821	0.116684	4.39299	LIMA1, MYL12A, MYL6
cortical actin cytoskeleton	GO:0030864	3	208	61	18884	0.0297175	0.116684	4.46501	LASP1, CDH1, DBNL
specific granule lumen	GO:0035580	3	208	62	18884	0.0309821	0.116684	4.39299	LCN2, CXCL1, ACAA1
proteasome complex	GO:0000502	3	208	61	18884	0.0297175	0.116684	4.46501	PSMD4, PSMD1, TXNL1
platelet alpha granule lumen	GO:0031093	3	208	67	18884	0.0377226	0.131601	4.06515	FN1, GAS6, SPARC
presynaptic membrane	GO:0042734	3	208	73	18884	0.046714	0.145129	3.73103	CTNNB1, KCTD12, PVRL1
caveola	GO:0005901	3	208	75	18884	0.0499253	0.149409	3.63154	PTRF, MYOF, CDH13
actin filament	GO:0005884	3	208	86	18884	0.0694215	0.179688	3.16704	TPM3, DBNL, ANXA1
collagen trimer	GO:0005581	3	208	94	18884	0.085438	0.191062	2.8975	MMP1, COL17A1, COL16A1
lysosomal lumen	GO:0043202	3	208	95	18884	0.0875419	0.194327	2.867	HSPA8, NPC2, SERPINB13
Golgi lumen	GO:0005796	3	208	104	18884	0.107427	0.218613	2.6189	PCSK5, GAS6, MMP14
transport vesicle	GO:0030133	3	208	104	18884	0.107427	0.218613	2.6189	COPG1, ATP6V1A, ARCN1
sarcolemma	GO:0042383	3	208	105	18884	0.109737	0.221103	2.59396	AHNAK, AHNAK2, ANXA1
postsynapse	GO:0098794	3	208	129	18884	0.170288	0.270844	2.11136	STX4, CDH1, PPP1CA
Z disc	GO:0030018	3	208	130	18884	0.172994	0.271848	2.09512	CTNNB1, MYL12A, PDLIM1
anchored component of membrane	GO:0031225	3	208	145	18884	0.214901	0.317897	1.87838	MFI2, CDH13, CD109
presynapse	GO:0098793	3	208	158	18884	0.252761	0.352308	1.72383	HSPA8, SEPT8, PPP1CA
mitochondrial membrane	GO:0031966	3	208	174	18884	0.300499	0.399683	1.56532	OPA1, MAVS, BAX
cellular anatomical entity	GO:0110165	3	208	185	18884	0.333615	0.432425	1.47225	PROM2, CDH1, CDH13
microtubule cytoskeleton	GO:0015630	3	208	190	18884	0.348665	0.447655	1.4335	DYNLL1, SEPT8, CLIP1
postsynaptic membrane	GO:0045211	3	208	196	18884	0.366679	0.466369	1.38962	CTNNB1, KCTD12, DBNL
ribosome	GO:0005840	3	208	200	18884	0.378643	0.477849	1.36183	SF1, RPS15, RRBP1
postsynaptic density	GO:0014069	3	208	266	18884	0.563604	0.616459	1.02393	PAK2, PCBP2, DBNL
endosome membrane	GO:0010008	3	208	284	18884	0.608063	0.649558	0.959033	VPS4B, CHMP6, ANXA1
cilium	GO:0005929	3	208	404	18884	0.825316	0.839759	0.674172	DYNLL1, PROM2, ANXA1
cellular_component	GO:0005575	3	208	422	18884	0.846999	0.857534	0.645416	S100A2, PBDC1, GALNT5
mitochondrial inner membrane	GO:0005743	3	208	453	18884	0.878911	0.887635	0.601248	CKMT1A, OPA1, UQCRC2
AnxA2-p11 complex	GO:1990665	2	208	2	18884	0.000120745	0.00289077	90.7885	S100A10, ANXA2
laminin-5 complex	GO:0005610	2	208	3	18884	0.0003596	0.00636336	60.5256	LAMA3, LAMB3
lamin filament	GO:0005638	2	208	5	18884	0.00118132	0.0150249	36.3154	LMNB1, LMNA
hemidesmosome	GO:0030056	2	208	7	18884	0.00244492	0.0261864	25.9396	COL17A1, ITGB4
macropinosome	GO:0044354	2	208	7	18884	0.00244492	0.0261864	25.9396	MMP14, CLIP1
flotillin complex	GO:0016600	2	208	9	18884	0.00413084	0.0382102	20.1752	CTNNB1, CDH1
myosin II complex	GO:0016460	2	208	12	18884	0.0074103	0.0579999	15.1314	MYL12A, MYL6
proteasome regulatory particle, base subcomplex	GO:0008540	2	208	12	18884	0.0074103	0.0579999	15.1314	PSMD4, PSMD1
messenger ribonucleoprotein complex	GO:1990124	2	208	13	18884	0.0086945	0.0620818	13.9675	PKP2, PKP3
specific granule	GO:0042581	2	208	13	18884	0.0086945	0.0620818	13.9675	ANXA11, STX4
mitotic spindle microtubule	GO:1990498	2	208	13	18884	0.0086945	0.0620818	13.9675	CEP295, HNRNPU
Swr1 complex	GO:0000812	2	208	13	18884	0.0086945	0.0620818	13.9675	ANP32E, RUVBL2
COPI vesicle coat	GO:0030126	2	208	14	18884	0.0100705	0.0679235	12.9698	COPG1, ARCN1
proteasome accessory complex	GO:0022624	2	208	17	18884	0.0147282	0.083255	10.681	PSMD4, PSMD1
COPI-coated vesicle membrane	GO:0030663	2	208	17	18884	0.0147282	0.083255	10.681	COPG1, ARCN1
platelet alpha granule membrane	GO:0031092	2	208	17	18884	0.0147282	0.083255	10.681	SPARC, CD109
serine-type endopeptidase complex	GO:1905370	2	208	19	18884	0.0182538	0.0958791	9.55668	CFH, PLAU
chaperone complex	GO:0101031	2	208	23	18884	0.0262425	0.108987	7.89465	HSPA8, RUVBL2
cytoplasmic dynein complex	GO:0005868	2	208	23	18884	0.0262425	0.108987	7.89465	DYNLL1, DYNC1I2
microvillus membrane	GO:0031528	2	208	26	18884	0.0329947	0.116773	6.98373	CTNNB1, PROM2
multivesicular body membrane	GO:0032585	2	208	28	18884	0.0378313	0.131601	6.48489	HGS, CHMP6
integral component of synaptic vesicle membrane	GO:0030285	2	208	29	18884	0.040345	0.135685	6.26127	MAL2, SYPL1
dendrite cytoplasm	GO:0032839	2	208	29	18884	0.040345	0.135685	6.26127	SFPQ, HNRNPU
filamentous actin	GO:0031941	2	208	32	18884	0.0482474	0.147381	5.67428	DPYSL3, PDLIM1
COP9 signalosome	GO:0008180	2	208	35	18884	0.0566584	0.156871	5.18791	HSPA1A, DYNLL1
hippocampal mossy fiber to CA3 synapse	GO:0098686	2	208	35	18884	0.0566584	0.156871	5.18791	MAL2, PVRL1
dynein complex	GO:0030286	2	208	36	18884	0.0595679	0.162712	5.0438	DYNLL1, DYNC1I2
T-tubule	GO:0030315	2	208	44	18884	0.08454	0.190703	4.12675	AHNAK, AHNAK2
histone deacetylase complex	GO:0000118	2	208	44	18884	0.08454	0.190703	4.12675	RCOR1, RBBP4
heterochromatin	GO:0000792	2	208	45	18884	0.0878531	0.194327	4.03504	TNKS1BP1, HIST1H1B
intercalated disc	GO:0014704	2	208	46	18884	0.0912044	0.20065	3.94732	CTNNB1, PKP2
basal plasma membrane	GO:0009925	2	208	50	18884	0.104968	0.215767	3.63154	TACSTD2, ITGB4
nuclear inner membrane	GO:0005637	2	208	55	18884	0.122891	0.227207	3.3014	LMNB2, LMNB1
myosin complex	GO:0016459	2	208	56	18884	0.126561	0.229956	3.24245	MYL12A, MYL6
intermediate filament cytoskeleton	GO:0045111	2	208	57	18884	0.130256	0.235321	3.18556	PFDN5, MMP14
microvillus	GO:0005902	2	208	69	18884	0.176267	0.275926	2.63155	PROM2, ATP6V1A
tertiary granule membrane	GO:0070821	2	208	73	18884	0.192129	0.295081	2.48736	DYNLL1, PLAU
phagocytic vesicle	GO:0045335	2	208	77	18884	0.208169	0.310347	2.35814	ANXA11, STX4
cytoplasmic stress granule	GO:0010494	2	208	80	18884	0.220288	0.322508	2.26971	ATXN2L, HNRNPK
endoplasmic reticulum-Golgi intermediate compartment	GO:0005793	2	208	81	18884	0.224341	0.325888	2.24169	COPG1, FN1
cytoplasmic ribonucleoprotein granule	GO:0036464	2	208	83	18884	0.232464	0.333144	2.18767	CTSH, HNRNPU
mitochondrial intermembrane space	GO:0005758	2	208	83	18884	0.232464	0.333144	2.18767	CIAPIN1, OPA1
synaptic vesicle membrane	GO:0030672	2	208	83	18884	0.232464	0.333144	2.18767	SYPL1, SEPT8
cell periphery	GO:0071944	2	208	85	18884	0.240605	0.340022	2.1362	CTNNB1, BAX
nuclear pore	GO:0005643	2	208	95	18884	0.281424	0.38379	1.91134	BICD2, CHMP6
ruffle membrane	GO:0032587	2	208	98	18884	0.293656	0.391863	1.85283	EPS8L2, ITGA5
mitotic spindle	GO:0072686	2	208	118	18884	0.373988	0.474184	1.53879	DYNLL1, HNRNPU
nucleosome	GO:0000786	2	208	127	18884	0.408989	0.496891	1.42974	RUVBL2, HIST1H1B
peroxisome	GO:0005777	2	208	131	18884	0.424241	0.513887	1.38608	MAVS, ACAA1
synaptic vesicle	GO:0008021	2	208	139	18884	0.45412	0.537288	1.30631	SYPL1, STX4
centriole	GO:0005814	2	208	148	18884	0.486654	0.559515	1.22687	HSPA1A, CEP295
perikaryon	GO:0043204	2	208	154	18884	0.507667	0.573154	1.17907	DBNL, PPP1CA
dendritic spine	GO:0043197	2	208	155	18884	0.511114	0.574651	1.17146	STX4, PPP1CA
early endosome membrane	GO:0031901	2	208	179	18884	0.588997	0.635867	1.0144	HGS, ANXA1
mitochondrial matrix	GO:0005759	2	208	386	18884	0.928296	0.93288	0.470407	COASY, SOD2
inactive sex chromosome	GO:0098577	1	208	1	18884	0.0110146	0.0679235	90.7885	HNRNPU
BAX complex	GO:0097144	1	208	1	18884	0.0110146	0.0679235	90.7885	BAX
insulin-like growth factor binary complex	GO:0042568	1	208	1	18884	0.0110146	0.0679235	90.7885	IGFBP6
activin A complex	GO:0043509	1	208	1	18884	0.0110146	0.0679235	90.7885	INHBA
collagen type XVI trimer	GO:0005597	1	208	1	18884	0.0110146	0.0679235	90.7885	COL16A1
PCNA complex	GO:0043626	1	208	1	18884	0.0110146	0.0679235	90.7885	PCNA
Grb2-Sos complex	GO:0070618	1	208	1	18884	0.0110146	0.0679235	90.7885	KHDRBS1
BAK complex	GO:0097145	1	208	2	18884	0.0219085	0.0958791	45.3942	BAX
glutamate-cysteine ligase complex	GO:0017109	1	208	2	18884	0.0219085	0.0958791	45.3942	GCLM
beta-catenin-ICAT complex	GO:1990711	1	208	2	18884	0.0219085	0.0958791	45.3942	CTNNB1
replisome	GO:0030894	1	208	2	18884	0.0219085	0.0958791	45.3942	PCNA
PCSK9-AnxA2 complex	GO:1990667	1	208	2	18884	0.0219085	0.0958791	45.3942	ANXA2
integrin alpha5-beta1 complex	GO:0034674	1	208	2	18884	0.0219085	0.0958791	45.3942	ITGA5
storage vacuole	GO:0000322	1	208	2	18884	0.0219085	0.0958791	45.3942	STX4
laminin-2 complex	GO:0005607	1	208	2	18884	0.0219085	0.0958791	45.3942	LAMC2
prominosome	GO:0071914	1	208	2	18884	0.0219085	0.0958791	45.3942	PROM2
inhibin A complex	GO:0043512	1	208	2	18884	0.0219085	0.0958791	45.3942	INHBA
Scrib-APC-beta-catenin complex	GO:0034750	1	208	2	18884	0.0219085	0.0958791	45.3942	CTNNB1
PCNA-p21 complex	GO:0070557	1	208	2	18884	0.0219085	0.0958791	45.3942	PCNA
lumenal side of lysosomal membrane	GO:0098575	1	208	2	18884	0.0219085	0.0958791	45.3942	HSPA8
fatty acid elongase complex	GO:0009923	1	208	2	18884	0.0219085	0.0958791	45.3942	HSD17B12
proteasome storage granule	GO:0034515	1	208	2	18884	0.0219085	0.0958791	45.3942	PSMD1
alphav-beta3 integrin-vitronectin complex	GO:0071062	1	208	3	18884	0.0326829	0.116684	30.2628	ITGA5
CAF-1 complex	GO:0033186	1	208	3	18884	0.0326829	0.116684	30.2628	RBBP4
microspike	GO:0044393	1	208	3	18884	0.0326829	0.116684	30.2628	PROM2
beta-catenin-TCF7L2 complex	GO:0070369	1	208	3	18884	0.0326829	0.116684	30.2628	CTNNB1
ESCRT-0 complex	GO:0033565	1	208	3	18884	0.0326829	0.116684	30.2628	HGS
supraspliceosomal complex	GO:0044530	1	208	3	18884	0.0326829	0.116684	30.2628	RBMX
protein complex involved in cell-matrix adhesion	GO:0098637	1	208	3	18884	0.0326829	0.116684	30.2628	PLAU
insulin-like growth factor binding protein complex	GO:0016942	1	208	3	18884	0.0326829	0.116684	30.2628	IGFBP3
extrinsic component of postsynaptic membrane	GO:0098890	1	208	3	18884	0.0326829	0.116684	30.2628	CRKL
postsynaptic specialization membrane	GO:0099634	1	208	3	18884	0.0326829	0.116684	30.2628	HSPA8
neuron projection membrane	GO:0032589	1	208	3	18884	0.0326829	0.116684	30.2628	STX4
muscle thin filament tropomyosin	GO:0005862	1	208	4	18884	0.0433392	0.135685	22.6971	TPM3
cytoplasmic vesicle lumen	GO:0060205	1	208	4	18884	0.0433392	0.135685	22.6971	LCN2
lateral loop	GO:0043219	1	208	4	18884	0.0433392	0.135685	22.6971	STX4
insulin-like growth factor ternary complex	GO:0042567	1	208	4	18884	0.0433392	0.135685	22.6971	IGFBP3
tricellular tight junction	GO:0061689	1	208	4	18884	0.0433392	0.135685	22.6971	LSR
proton-transporting two-sector ATPase complex	GO:0016469	1	208	4	18884	0.0433392	0.135685	22.6971	ATP6V1A
collagen type V trimer	GO:0005588	1	208	4	18884	0.0433392	0.135685	22.6971	COL16A1
NLRP1 inflammasome complex	GO:0072558	1	208	4	18884	0.0433392	0.135685	22.6971	PYCARD
phagocytic vesicle lumen	GO:0097013	1	208	5	18884	0.0538787	0.151232	18.1577	HGS
eukaryotic translation initiation factor 2 complex	GO:0005850	1	208	5	18884	0.0538787	0.151232	18.1577	EIF2S2
endoplasmic reticulum tubular network membrane	GO:0098826	1	208	5	18884	0.0538787	0.151232	18.1577	ATL2
myelin sheath adaxonal region	GO:0035749	1	208	5	18884	0.0538787	0.151232	18.1577	STX4
AIM2 inflammasome complex	GO:0097169	1	208	5	18884	0.0538787	0.151232	18.1577	PYCARD
R2TP complex	GO:0097255	1	208	5	18884	0.0538787	0.151232	18.1577	RUVBL2
annulate lamellae	GO:0005642	1	208	5	18884	0.0538787	0.151232	18.1577	BICD2
serine protease inhibitor complex	GO:0097180	1	208	5	18884	0.0538787	0.151232	18.1577	PLAU
NatA complex	GO:0031415	1	208	5	18884	0.0538787	0.151232	18.1577	NAA10
elongin complex	GO:0070449	1	208	6	18884	0.0643027	0.167764	15.1314	TCEB1
ATPase complex	GO:1904949	1	208	6	18884	0.0643027	0.167764	15.1314	RBBP4
ion channel complex	GO:0034702	1	208	6	18884	0.0643027	0.167764	15.1314	LRRC8A
CRD-mediated mRNA stability complex	GO:0070937	1	208	6	18884	0.0643027	0.167764	15.1314	HNRNPU
alveolar lamellar body	GO:0097208	1	208	6	18884	0.0643027	0.167764	15.1314	CTSH
site of polarized growth	GO:0030427	1	208	6	18884	0.0643027	0.167764	15.1314	DBNL
unconventional myosin complex	GO:0016461	1	208	7	18884	0.0746123	0.179688	12.9698	MYL6
proton-transporting V-type ATPase, V1 domain	GO:0033180	1	208	7	18884	0.0746123	0.179688	12.9698	ATP6V1A
photoreceptor ribbon synapse	GO:0098684	1	208	7	18884	0.0746123	0.179688	12.9698	HSPA8
mitochondrial permeability transition pore complex	GO:0005757	1	208	7	18884	0.0746123	0.179688	12.9698	BAX
glycogen granule	GO:0042587	1	208	7	18884	0.0746123	0.179688	12.9698	PPP1CA
glycinergic synapse	GO:0098690	1	208	7	18884	0.0746123	0.179688	12.9698	HSPA8
PTW/PP1 phosphatase complex	GO:0072357	1	208	7	18884	0.0746123	0.179688	12.9698	PPP1CA
prefoldin complex	GO:0016272	1	208	7	18884	0.0746123	0.179688	12.9698	PFDN5
U2AF complex	GO:0089701	1	208	7	18884	0.0746123	0.179688	12.9698	SF1
multivesicular body lumen	GO:0097486	1	208	7	18884	0.0746123	0.179688	12.9698	CTSH
NURF complex	GO:0016589	1	208	7	18884	0.0746123	0.179688	12.9698	RBBP4
postsynaptic density, intracellular component	GO:0099092	1	208	8	18884	0.0848088	0.190703	11.3486	CTNNB1
extrinsic component of endosome membrane	GO:0031313	1	208	8	18884	0.0848088	0.190703	11.3486	ANXA1
growth cone membrane	GO:0032584	1	208	8	18884	0.0848088	0.190703	11.3486	PVRL1
mitochondrial crista	GO:0030061	1	208	8	18884	0.0848088	0.190703	11.3486	OPA1
fibrinogen complex	GO:0005577	1	208	8	18884	0.0848088	0.190703	11.3486	FN1
Bcl-2 family protein complex	GO:0097136	1	208	8	18884	0.0848088	0.190703	11.3486	BAX
aryl hydrocarbon receptor complex	GO:0034751	1	208	8	18884	0.0848088	0.190703	11.3486	AIP
laminin complex	GO:0043256	1	208	8	18884	0.0848088	0.190703	11.3486	LAMB3
clathrin-sculpted gamma-aminobutyric acid transport vesicle membrane	GO:0061202	1	208	8	18884	0.0848088	0.190703	11.3486	HSPA8
Cul5-RING ubiquitin ligase complex	GO:0031466	1	208	9	18884	0.0948936	0.202677	10.0876	TCEB1
paraspeckles	GO:0042382	1	208	9	18884	0.0948936	0.202677	10.0876	SFPQ
presynaptic cytosol	GO:0099523	1	208	9	18884	0.0948936	0.202677	10.0876	HSPA8
IkappaB kinase complex	GO:0008385	1	208	9	18884	0.0948936	0.202677	10.0876	PYCARD
NLRP3 inflammasome complex	GO:0072559	1	208	9	18884	0.0948936	0.202677	10.0876	PYCARD
extrinsic component of external side of plasma membrane	GO:0031232	1	208	10	18884	0.104868	0.215767	9.07885	ANXA1
DNA repair complex	GO:1990391	1	208	10	18884	0.104868	0.215767	9.07885	RCOR1
striated muscle thin filament	GO:0005865	1	208	10	18884	0.104868	0.215767	9.07885	TMOD3
integral component of lysosomal membrane	GO:1905103	1	208	10	18884	0.104868	0.215767	9.07885	LRRC8A
fascia adherens	GO:0005916	1	208	10	18884	0.104868	0.215767	9.07885	CTNNB1
COPI-coated vesicle	GO:0030137	1	208	10	18884	0.104868	0.215767	9.07885	ARCN1
aminoacyl-tRNA synthetase multienzyme complex	GO:0017101	1	208	11	18884	0.114733	0.221309	8.2535	DARS
azurophil granule	GO:0042582	1	208	11	18884	0.114733	0.221309	8.2535	ANXA11
CMG complex	GO:0071162	1	208	11	18884	0.114733	0.221309	8.2535	MCM6
vacuolar proton-transporting V-type ATPase, V1 domain	GO:0000221	1	208	11	18884	0.114733	0.221309	8.2535	ATP6V1A
Sin3 complex	GO:0016580	1	208	11	18884	0.114733	0.221309	8.2535	RBBP4
membrane-bounded organelle	GO:0043227	1	208	11	18884	0.114733	0.221309	8.2535	ANXA1
MCM complex	GO:0042555	1	208	11	18884	0.114733	0.221309	8.2535	MCM6
semaphorin receptor complex	GO:0002116	1	208	11	18884	0.114733	0.221309	8.2535	NRP2
amphisome membrane	GO:1904930	1	208	12	18884	0.124489	0.227207	7.56571	CHMP6
presynaptic active zone membrane	GO:0048787	1	208	12	18884	0.124489	0.227207	7.56571	STX4
beta-catenin destruction complex	GO:0030877	1	208	12	18884	0.124489	0.227207	7.56571	CTNNB1
proteasome regulatory particle	GO:0005838	1	208	12	18884	0.124489	0.227207	7.56571	PSMD1
nuclear replication fork	GO:0043596	1	208	12	18884	0.124489	0.227207	7.56571	PCNA
postsynaptic cytosol	GO:0099524	1	208	12	18884	0.124489	0.227207	7.56571	HSPA8
presynaptic active zone cytoplasmic component	GO:0098831	1	208	12	18884	0.124489	0.227207	7.56571	CTNNB1
stereocilium bundle	GO:0032421	1	208	12	18884	0.124489	0.227207	7.56571	EPS8L2
RPAP3/R2TP/prefoldin-like complex	GO:1990062	1	208	12	18884	0.124489	0.227207	7.56571	RUVBL2
ESCRT III complex	GO:0000815	1	208	12	18884	0.124489	0.227207	7.56571	CHMP6
transcription export complex	GO:0000346	1	208	12	18884	0.124489	0.227207	7.56571	ALYREF
inflammasome complex	GO:0061702	1	208	13	18884	0.134139	0.235321	6.98373	PYCARD
Wnt signalosome	GO:1990909	1	208	13	18884	0.134139	0.235321	6.98373	CTNNB1
beta-catenin-TCF complex	GO:1990907	1	208	13	18884	0.134139	0.235321	6.98373	CTNNB1
eukaryotic translation initiation factor 4F complex	GO:0016281	1	208	13	18884	0.134139	0.235321	6.98373	EIF4H
DNA replication factor A complex	GO:0005662	1	208	13	18884	0.134139	0.235321	6.98373	CDC5L
mitochondrial respiratory chain complex III	GO:0005750	1	208	13	18884	0.134139	0.235321	6.98373	UQCRC2
chylomicron	GO:0042627	1	208	13	18884	0.134139	0.235321	6.98373	LSR
mitotic spindle midzone	GO:1990023	1	208	14	18884	0.143682	0.24265	6.48489	HNRNPU
pore complex	GO:0046930	1	208	14	18884	0.143682	0.24265	6.48489	BAX
cell division site	GO:0032153	1	208	14	18884	0.143682	0.24265	6.48489	2008-09-01
low-density lipoprotein particle	GO:0034362	1	208	14	18884	0.143682	0.24265	6.48489	LSR
platelet dense granule lumen	GO:0031089	1	208	14	18884	0.143682	0.24265	6.48489	ECM1
septin ring	GO:0005940	1	208	14	18884	0.143682	0.24265	6.48489	2008-09-01
cell projection membrane	GO:0031253	1	208	14	18884	0.143682	0.24265	6.48489	CTNNB1
septin complex	GO:0031105	1	208	14	18884	0.143682	0.24265	6.48489	2008-09-01
protein phosphatase type 1 complex	GO:0000164	1	208	15	18884	0.153121	0.255411	6.05256	PPP1CA
NuRD complex	GO:0016581	1	208	15	18884	0.153121	0.255411	6.05256	RBBP4
eukaryotic 48S preinitiation complex	GO:0033290	1	208	15	18884	0.153121	0.255411	6.05256	EIF3C
costamere	GO:0043034	1	208	16	18884	0.162457	0.261344	5.67428	AHNAK
Ino80 complex	GO:0031011	1	208	16	18884	0.162457	0.261344	5.67428	RUVBL2
integral component of presynaptic active zone membrane	GO:0099059	1	208	16	18884	0.162457	0.261344	5.67428	PVRL1
ESC/E(Z) complex	GO:0035098	1	208	16	18884	0.162457	0.261344	5.67428	RBBP4
somatodendritic compartment	GO:0036477	1	208	16	18884	0.162457	0.261344	5.67428	STX4
eukaryotic translation initiation factor 3 complex	GO:0005852	1	208	16	18884	0.162457	0.261344	5.67428	EIF3C
CCR4-NOT complex	GO:0030014	1	208	16	18884	0.162457	0.261344	5.67428	TNKS1BP1
eukaryotic 43S preinitiation complex	GO:0016282	1	208	17	18884	0.17169	0.270844	5.3405	EIF3C
ribonucleoprotein granule	GO:0035770	1	208	17	18884	0.17169	0.270844	5.3405	HNRNPL
platelet alpha granule	GO:0031091	1	208	17	18884	0.17169	0.270844	5.3405	SPARC
endocytic vesicle lumen	GO:0071682	1	208	18	18884	0.180822	0.280895	5.0438	SPARC
clathrin-coated vesicle membrane	GO:0030665	1	208	18	18884	0.180822	0.280895	5.0438	DBNL
kinetochore microtubule	GO:0005828	1	208	19	18884	0.189853	0.29269	4.77834	CHMP6
exon-exon junction complex	GO:0035145	1	208	20	18884	0.198786	0.300765	4.53942	ALYREF
dynein axonemal particle	GO:0120293	1	208	20	18884	0.198786	0.300765	4.53942	RUVBL2
apicolateral plasma membrane	GO:0016327	1	208	20	18884	0.198786	0.300765	4.53942	CTNNB1
stereocilium tip	GO:0032426	1	208	21	18884	0.20762	0.310347	4.32326	EPS8L2
transcription elongation factor complex	GO:0008023	1	208	21	18884	0.20762	0.310347	4.32326	SUPT6H
very-low-density lipoprotein particle	GO:0034361	1	208	21	18884	0.20762	0.310347	4.32326	LSR
inclusion body	GO:0016234	1	208	22	18884	0.216357	0.317897	4.12675	HSPA1A
telomerase holoenzyme complex	GO:0005697	1	208	22	18884	0.216357	0.317897	4.12675	HNRNPU
mitochondrial respiratory chain complex IV	GO:0005751	1	208	22	18884	0.216357	0.317897	4.12675	UQCRC2
microtubule plus-end	GO:0035371	1	208	23	18884	0.224999	0.325888	3.94732	CLIP1
smooth endoplasmic reticulum	GO:0005790	1	208	23	18884	0.224999	0.325888	3.94732	DNAJC3
Cul2-RING ubiquitin ligase complex	GO:0031462	1	208	24	18884	0.233546	0.33352	3.78285	TCEB1
extrinsic component of plasma membrane	GO:0019897	1	208	25	18884	0.241999	0.340808	3.63154	S100A10
vacuole	GO:0005773	1	208	26	18884	0.250359	0.350158	3.49186	STX4
NuA4 histone acetyltransferase complex	GO:0035267	1	208	26	18884	0.250359	0.350158	3.49186	RUVBL2
small ribosomal subunit	GO:0015935	1	208	27	18884	0.258627	0.358032	3.36254	RPS15
exocytic vesicle	GO:0070382	1	208	27	18884	0.258627	0.358032	3.36254	DPYSL3
replication fork	GO:0005657	1	208	28	18884	0.266805	0.366857	3.24245	PCNA
phagocytic cup	GO:0001891	1	208	29	18884	0.274893	0.376705	3.13064	ANXA1
U2-type catalytic step 2 spliceosome	GO:0071007	1	208	30	18884	0.282892	0.38379	3.02628	CDC5L
myelin sheath	GO:0043209	1	208	30	18884	0.282892	0.38379	3.02628	CA2
gap junction	GO:0005921	1	208	31	18884	0.290803	0.389332	2.92866	TJP1
membrane coat	GO:0030117	1	208	31	18884	0.290803	0.389332	2.92866	COPG1
MLL1 complex	GO:0071339	1	208	31	18884	0.290803	0.389332	2.92866	RUVBL2
vesicle membrane	GO:0012506	1	208	31	18884	0.290803	0.389332	2.92866	ANXA4
transcription factor TFIID complex	GO:0005669	1	208	34	18884	0.314019	0.414954	2.67025	TCEA1
condensed chromosome	GO:0000793	1	208	34	18884	0.314019	0.414954	2.67025	MKI67
aggresome	GO:0016235	1	208	35	18884	0.321589	0.423581	2.59396	HSPA1A
Golgi stack	GO:0005795	1	208	36	18884	0.329075	0.427903	2.5219	SULF2
anchored component of plasma membrane	GO:0046658	1	208	36	18884	0.329075	0.427903	2.5219	MFI2
Flemming body	GO:0090543	1	208	36	18884	0.329075	0.427903	2.5219	VPS4B
mitotic spindle pole	GO:0097431	1	208	36	18884	0.329075	0.427903	2.5219	RMDN1
microtubule associated complex	GO:0005875	1	208	38	18884	0.343802	0.444214	2.38917	DYNLL1
intrinsic component of plasma membrane	GO:0031226	1	208	41	18884	0.365291	0.466061	2.21435	ALCAM
cyclin-dependent protein kinase holoenzyme complex	GO:0000307	1	208	41	18884	0.365291	0.466061	2.21435	PCNA
protein-DNA complex	GO:0032993	1	208	43	18884	0.379227	0.477849	2.11136	CTNNB1
myofibril	GO:0030016	1	208	44	18884	0.38608	0.480534	2.06337	TMOD3
immunological synapse	GO:0001772	1	208	44	18884	0.38608	0.480534	2.06337	ALCAM
stereocilium	GO:0032420	1	208	44	18884	0.38608	0.480534	2.06337	EPS8L2
multivesicular body	GO:0005771	1	208	44	18884	0.38608	0.480534	2.06337	CHMP6
mitochondrial nucleoid	GO:0042645	1	208	45	18884	0.392858	0.484525	2.01752	SOD2
spindle microtubule	GO:0005876	1	208	45	18884	0.392858	0.484525	2.01752	RMDN1
terminal bouton	GO:0043195	1	208	46	18884	0.399561	0.491304	1.97366	HSPA8
cytosolic small ribosomal subunit	GO:0022627	1	208	47	18884	0.406191	0.496456	1.93167	RPS15
ciliary tip	GO:0097542	1	208	47	18884	0.406191	0.496456	1.93167	DYNLL1
SNARE complex	GO:0031201	1	208	50	18884	0.425646	0.51406	1.81577	STX4
autophagosome membrane	GO:0000421	1	208	51	18884	0.431989	0.518642	1.78017	CHMP6
chloride channel complex	GO:0034707	1	208	52	18884	0.438263	0.523088	1.74593	ANO1
peroxisomal matrix	GO:0005782	1	208	52	18884	0.438263	0.523088	1.74593	ACAA1
nuclear chromosome	GO:0000228	1	208	53	18884	0.444467	0.5274	1.71299	HNRNPU
integral component of postsynaptic membrane	GO:0099055	1	208	53	18884	0.444467	0.5274	1.71299	NRP2
respirasome	GO:0070469	1	208	55	18884	0.456672	0.538741	1.6507	UQCRC2
cytoplasmic side of plasma membrane	GO:0009898	1	208	56	18884	0.462674	0.541116	1.62122	CDH1
cleavage furrow	GO:0032154	1	208	56	18884	0.462674	0.541116	1.62122	LIMA1
brush border membrane	GO:0031526	1	208	56	18884	0.462674	0.541116	1.62122	LIMA1
sarcomere	GO:0030017	1	208	58	18884	0.474481	0.551754	1.56532	MMP2
cell leading edge	GO:0031252	1	208	58	18884	0.474481	0.551754	1.56532	ITGB4
ciliary membrane	GO:0060170	1	208	60	18884	0.48603	0.559515	1.51314	PROM2
ficolin-1-rich granule membrane	GO:0101003	1	208	61	18884	0.491709	0.562151	1.48834	DYNLL1
axon cytoplasm	GO:1904115	1	208	62	18884	0.497326	0.566979	1.46433	OPA1
transcription repressor complex	GO:0017053	1	208	63	18884	0.502881	0.570118	1.44109	RCOR1
rough endoplasmic reticulum	GO:0005791	1	208	63	18884	0.502881	0.570118	1.44109	SCGB1A1
integral component of Golgi membrane	GO:0030173	1	208	64	18884	0.508375	0.573154	1.41857	PCSK5
peroxisomal membrane	GO:0005778	1	208	65	18884	0.513808	0.576088	1.39675	MAVS
intracellular organelle	GO:0043229	1	208	67	18884	0.524496	0.584849	1.35505	VPS4B
extrinsic component of cytoplasmic side of plasma membrane	GO:0031234	1	208	68	18884	0.529752	0.589096	1.33512	S100A6
neuromuscular junction	GO:0031594	1	208	70	18884	0.540092	0.598958	1.29698	CRKL
extrinsic component of membrane	GO:0019898	1	208	74	18884	0.560097	0.614446	1.22687	ANXA1
Schaffer collateral - CA1 synapse	GO:0098685	1	208	74	18884	0.560097	0.614446	1.22687	CTNNB1
site of double-strand break	GO:0035861	1	208	74	18884	0.560097	0.614446	1.22687	LMNA
cytosolic ribosome	GO:0022626	1	208	75	18884	0.564961	0.616459	1.21051	RPS15
autophagosome	GO:0005776	1	208	76	18884	0.569772	0.618393	1.19459	HSPA8
phagocytic vesicle membrane	GO:0030670	1	208	76	18884	0.569772	0.618393	1.19459	STX4
Cajal body	GO:0015030	1	208	77	18884	0.57453	0.621898	1.17907	EWSR1
cell body	GO:0044297	1	208	84	18884	0.606401	0.649488	1.08082	DPYSL3
specific granule membrane	GO:0035579	1	208	91	18884	0.635895	0.677512	0.997675	PLAU
lipid droplet	GO:0005811	1	208	100	18884	0.670607	0.703446	0.907885	ANXA2
ubiquitin ligase complex	GO:0000151	1	208	109	18884	0.702023	0.732624	0.832922	SUGT1
T cell receptor complex	GO:0042101	1	208	112	18884	0.711818	0.740946	0.810611	ALCAM
integral component of endoplasmic reticulum membrane	GO:0030176	1	208	126	18884	0.753454	0.780295	0.720543	RRBP1
extracellular vesicle	GO:1903561	1	208	134	18884	0.774498	0.800053	0.677526	DNAJC3
growth cone	GO:0030426	1	208	138	18884	0.78434	0.808168	0.657887	DPYSL3
recycling endosome	GO:0055037	1	208	140	18884	0.789099	0.811019	0.648489	MFI2
fibrillar center	GO:0001650	1	208	141	18884	0.79144	0.811375	0.64389	TAX1BP3
late endosome	GO:0005770	1	208	149	18884	0.809255	0.827555	0.609319	HSPA8
chromosome, centromeric region	GO:0000775	1	208	154	18884	0.819612	0.836046	0.589535	HNRNPU
motile cilium	GO:0031514	1	208	160	18884	0.831305	0.843743	0.567428	ANXA1

## Sheet: GO_MF Down-regulated
description	annotation_id	genes_found	input_size	term_genes	universe	pval	pval_adj	relative_enrichment	genes
protein binding	GO:0005515	177	208	13129	18164	8.0357e-06	0.000388392	1.17731	RBM14, EPS8L2, EIF3C, PCSK5, ATXN2L, CIAPIN1, PAK2, TRIM29, HSPA8, PA2G4, PTRF, CKMT1A, COPG1, TPM3, CRKL, SF1, GPRC5A, ALCAM, PYGB, BZW2, EIF4H, RCOR1, LMNB2, OPA1, ANP32A, FN1, HSPA1A, NID2, LRRC8A, ANXA4, PFDN5, TYMP, HGS, KHDRBS1, FAM129A, S100A2, DDRGK1, SFPQ, CLDN1, EIF2S2, COL17A1, S100A14, DYNLL1, DKK3, BICD2, S100A16, MAL2, TCEA1, ANP32E, AHNAK, PCNA, IGFBP3, CTNNB1, MCM6, ADSS, TCERG1, …
identical protein binding	GO:0042802	48	208	1682	18164	2.06926e-09	3.00043e-07	2.49209	PAK2, TRIM29, PTRF, CRKL, SF1, ALCAM, LMNB2, FN1, LRRC8A, ANXA4, KHDRBS1, S100A2, CLDN1, S100A16, AHNAK, PCNA, MCM6, TCERG1, GALE, LCN2, RBMX, RUVBL2, BAX, PYCARD, VPS4B, DPYSL3, NRP2, KCTD12, CYSRT1, PSMD4, SOD2, ATL2, PVRL1, IGFBP6, HNRNPK, SFN, CFH, CDH1, ANXA2, LMNA, TGFBI, CDC5L, EWSR1, INHBA, HNRNPU, CDH13, UGDH, CLIP1
metal ion binding	GO:0046872	47	208	3816	18164	0.311361	0.427262	1.07557	CIAPIN1, TRIM29, SF1, MMP1, CNDP2, EFHD2, HGS, S100A2, EIF2S2, CDH3, DSC3, SULF2, S100A16, TCEA1, IGFBP3, ADSS, MMP13, UQCRC2, CA2, GAS6, ANXA8L2, NRP2, LASP1, GALNT5, MYOF, MMP2, MFI2, SOD2, LIMA1, PMM2, DDR1, ITGA5, DSG3, MYL12A, SPARC, DUT, PDLIM1, S100A6, ANO1, CDH1, MMP14, ITGA6, EWSR1, ANXA1, PPP1CA, CDH13, CLIP1
RNA binding	GO:0003723	42	208	1538	18164	9.19766e-08	1.00025e-05	2.38474	RBM14, EIF3C, ATXN2L, HSPA8, PA2G4, PTRF, CRKL, SF1, EIF4H, ANP32A, HSPA1A, KHDRBS1, SFPQ, EIF2S2, S100A16, AHNAK, TCERG1, SRSF9, PCBP2, TXN, RBMX, THUMPD1, DARS, ANXA11, SUPT6H, HNRNPL, ALYREF, KCTD12, PSMD4, MKI67, PFN1, RPS15, HIST1H1B, HNRNPK, DUT, ARCN1, ANXA2, RRBP1, CDC5L, EWSR1, HNRNPU, PKP3
cadherin binding	GO:0045296	28	208	319	18164	4.98964e-17	2.17049e-14	7.66506	EPS8L2, ATXN2L, PAK2, HSPA8, CRKL, GPRC5A, BZW2, EIF4H, EFHD2, HSPA1A, CDH3, AHNAK, CTNNB1, TNKS1BP1, LASP1, PFN1, LIMA1, PKP2, HNRNPK, SFN, CDH1, ITGA6, TJP2, DBNL, CDH13, PKP3, TJP1, LAD1
calcium ion binding	GO:0005509	24	208	715	18164	2.45305e-06	0.000152439	2.93125	EFHD2, NID2, ANXA4, S100A2, CDH3, DSC3, S100A14, SULF2, S100A16, MMP13, S100A10, ANXA11, GAS6, ANXA8L2, FAT2, DSG3, MYL12A, SPARC, S100A6, CDH1, ANXA2, MYL6, ANXA1, CDH13
hydrolase activity	GO:0016787	19	208	1652	18164	0.527459	0.603976	1.00437	PCSK5, HSPA8, MMP1, CNDP2, OPA1, SULF2, MCM6, MMP13, RUVBL2, KLK10, VPS4B, DPYSL3, MMP2, CTSH, ATL2, DUT, PLAU, MMP14, PPP1CA
nucleotide binding	GO:0000166	19	208	1809	18164	0.689014	0.745575	0.917198	PAK2, HSPA8, CKMT1A, OPA1, HSPA1A, MCM6, ADSS, COASY, DARS, RUVBL2, VPS4B, PBK, SEPT8, MKI67, ATL2, DDR1, ATP6V1A, HNRNPU, GMPS
nucleic acid binding	GO:0003676	16	208	578	18164	0.00104478	0.0168326	2.41735	RBM14, PA2G4, SF1, EIF4H, KHDRBS1, SFPQ, TCEA1, SRSF9, PCBP2, RBMX, DARS, SUPT6H, HNRNPL, ALYREF, HNRNPK, EWSR1
ATP binding	GO:0005524	16	208	1488	18164	0.641101	0.704239	0.938999	PAK2, HSPA8, CKMT1A, HSPA1A, MCM6, COASY, DARS, RUVBL2, VPS4B, PTK7, PBK, MKI67, DDR1, ATP6V1A, HNRNPU, GMPS
protein homodimerization activity	GO:0042803	15	208	709	18164	0.0166845	0.0864017	1.84754	TYMP, SFPQ, S100A16, GALE, TXN, S100A10, RUVBL2, BAX, PYCARD, VPS4B, PVRL1, S100A6, ANO1, CDH13, ALDH1A3
enzyme binding	GO:0019899	14	208	389	18164	0.000164298	0.00455075	3.14287	HSPA8, RCOR1, FN1, HSPA1A, PCNA, CTNNB1, PCBP2, NPC2, TNKS1BP1, PYCARD, SOD2, CTNNBL1, ECM1, PKP3
DNA binding	GO:0003677	14	208	2229	18164	0.996977	1	0.548487	KHDRBS1, SFPQ, TCEA1, PCNA, MCM6, PCBP2, SUPT6H, MKI67, RPS15, SOD2, HIST1H1B, HNRNPK, CDC5L, HNRNPU
protein-containing complex binding	GO:0044877	13	208	353	18164	0.00022509	0.00522485	3.21601	KHDRBS1, PCNA, EPCAM, TNKS1BP1, VPS4B, CHMP6, PVRL1, NASP, LAMB3, INHBA, HNRNPU, PPP1CA, GCLM
signaling receptor binding	GO:0005102	12	208	427	18164	0.00387041	0.0420907	2.45415	LAMA3, ALCAM, FN1, HSPA1A, GAS6, CXCL1, IGFBP6, LAMC2, ANO1, INHBA, ANXA1, CD70
extracellular matrix structural constituent	GO:0005201	10	208	137	18164	4.04854e-06	0.000220139	6.37423	LAMA3, FN1, NID2, COL17A1, COL16A1, LAMC2, SPARC, ECM1, LAMB3, TGFBI
actin binding	GO:0003779	10	208	388	18164	0.0142109	0.0772717	2.25069	EPS8L2, TPM3, TMOD3, LASP1, PFN1, EPB41L1, LIMA1, PDLIM1, DBNL, HNRNPU
zinc ion binding	GO:0008270	10	208	825	18164	0.472965	0.558905	1.05851	TRIM29, SF1, MMP1, TCEA1, MMP13, CA2, MMP2, S100A6, MMP14, CLIP1
transferase activity	GO:0016740	10	208	1846	18164	0.998379	1	0.47306	PAK2, CKMT1A, PYGB, TYMP, COASY, PBK, GALNT5, DDR1, ACAA1, NAA10
calcium-dependent protein binding	GO:0048306	9	208	84	18164	4.98958e-07	4.34093e-05	9.35646	ANXA4, S100A2, S100A14, S100A16, S100A10, ANXA11, S100A6, ANXA2, ANXA1
mRNA binding	GO:0003729	9	208	232	18164	0.00145377	0.0197622	3.38768	RBM14, SF1, KHDRBS1, EIF2S2, PCBP2, RBMX, HNRNPL, ALYREF, HNRNPK
peptidase activity	GO:0008233	9	208	502	18164	0.123689	0.243461	1.56562	PCSK5, MMP1, CNDP2, MMP13, KLK10, MMP2, CTSH, PLAU, MMP14
cadherin binding involved in cell-cell adhesion	GO:0098641	8	208	18	18164	1.02481e-11	2.22896e-09	38.812	TRIM29, TMOD3, EPCAM, PDLIM1, ANXA2, ANXA1, PPP1CA, PKP3
cell adhesion molecule binding	GO:0050839	8	208	73	18164	1.8353e-06	0.000133059	9.57007	PTK7, PVRL1, ITGA5, CDH1, TJP2, TGFBI, PKP3, TJP1
integrin binding	GO:0005178	8	208	156	18164	0.000440647	0.00912769	4.4783	LAMA3, FN1, COL16A1, ITGB4, ITGA5, MMP14, ITGA6, TGFBI
structural molecule activity	GO:0005198	8	208	176	18164	0.000973031	0.0162796	3.96941	LAMA3, COPG1, CLDN1, LMNB1, EPB41L1, LAMB3, LMNA, LAD1
serine-type endopeptidase activity	GO:0004252	8	208	179	18164	0.001085	0.0168562	3.90288	PCSK5, MMP1, MMP13, KLK10, MMP2, CTSH, PLAU, MMP14
transcription corepressor activity	GO:0003714	8	208	190	18164	0.00158659	0.0209142	3.67692	PA2G4, SF1, RCOR1, HSPA1A, PFDN5, TCERG1, RUVBL2, HNRNPU
protein C-terminus binding	GO:0008022	8	208	191	18164	0.00164003	0.0209827	3.65767	FN1, PCNA, CTNNB1, VPS4B, MKI67, ECM1, DBNL, TAX1BP3
collagen binding	GO:0005518	7	208	66	18164	1.02561e-05	0.000435629	9.26195	FN1, NID2, MMP13, HSD17B12, DDR1, SPARC, TGFBI
serine-type endopeptidase inhibitor activity	GO:0004867	7	208	98	18164	0.000133797	0.00415727	6.23764	SERPINB2, SERPINB3, SPINT1, SERPINB5, SERPINB13, ANXA2, CD109
protease binding	GO:0002020	7	208	105	18164	0.000205788	0.00522485	5.82179	FN1, SERPINB3, PYCARD, SERPINB13, ECM1, ANXA2, CD70
protein domain specific binding	GO:0019904	7	208	248	18164	0.024398	0.0991882	2.46487	HGS, KHDRBS1, SRSF9, RBMX, HNRNPK, TJP2, DBNL
kinase activity	GO:0016301	7	208	704	18164	0.700427	0.754173	0.868307	PAK2, CKMT1A, HGS, COASY, PBK, DDR1, PLAU
endopeptidase activity	GO:0004175	6	208	94	18164	0.000739731	0.0134198	5.57406	PCSK5, MMP1, MMP13, MMP2, CTSH, MMP14
histone binding	GO:0042393	6	208	172	18164	0.0144142	0.0774097	3.04629	ANP32A, ANP32E, SUPT6H, RBBP4, NASP, ANP32B
ubiquitin protein ligase binding	GO:0031625	6	208	298	18164	0.128186	0.244121	1.75826	HSPA8, PA2G4, HSPA1A, PCBP2, PSMD1, HSPBP1
catalytic activity	GO:0003824	6	208	455	18164	0.421536	0.515079	1.15156	PAK2, CKMT1A, PYGB, SULF2, COASY, UGDH
chromatin binding	GO:0003682	6	208	467	18164	0.445923	0.53733	1.12197	RCOR1, SFPQ, PCNA, CTNNB1, RBMX, HNRNPU
protein kinase binding	GO:0019901	6	208	481	18164	0.474105	0.558905	1.08932	PAK2, CTNNB1, MAVS, DNAJC3, GPRC5B, SFN
molecular_function	GO:0003674	6	208	718	18164	0.835242	0.875697	0.729751	TPM3, TMEM132A, LMNB2, FAM129A, CDH3, PBDC1
calcium-dependent phospholipid binding	GO:0005544	5	208	58	18164	0.000525292	0.0103865	7.52818	ANXA4, ANXA11, ANXA8L2, ANXA2, ANXA1
virus receptor activity	GO:0001618	5	208	78	18164	0.00201268	0.0236625	5.59788	HSPA1A, CLDN1, SERPINB3, PVRL1, ITGA5
metalloendopeptidase activity	GO:0004222	5	208	114	18164	0.0100687	0.0655432	3.83013	MMP1, MMP13, UQCRC2, MMP2, MMP14
chaperone binding	GO:0051087	5	208	107	18164	0.00777144	0.0655432	4.0807	HSPA8, FN1, DNAJC3, BAX, SUGT1
peptidase inhibitor activity	GO:0030414	5	208	121	18164	0.0127939	0.0713504	3.60855	SERPINB2, SERPINB3, SPINT1, SERPINB13, CD109
unfolded protein binding	GO:0051082	5	208	122	18164	0.01322	0.0727938	3.57897	HSPA8, HSPA1A, PFDN5, RUVBL2, AIP
metallopeptidase activity	GO:0008237	5	208	164	18164	0.0405944	0.124356	2.66241	MMP1, CNDP2, MMP13, MMP2, MMP14
heparin binding	GO:0008201	5	208	170	18164	0.0461453	0.13563	2.56844	FN1, NRP2, HSD17B12, LAMC2, CFH
actin filament binding	GO:0051015	5	208	221	18164	0.110576	0.225824	1.97572	TPM3, ANXA8L2, LASP1, LIMA1, DBNL
ATP hydrolysis activity	GO:0016887	5	208	333	18164	0.334156	0.448635	1.31122	HSPA8, HSPA1A, MCM6, RUVBL2, VPS4B
oxidoreductase activity	GO:0016491	5	208	594	18164	0.814357	0.857737	0.735075	HSD17B12, SOD2, AKR1C2, UGDH, ALDH1A3
insulin-like growth factor I binding	GO:0031994	4	208	13	18164	1.10159e-05	0.000435629	26.8698	IGFBP3, ITGB4, IGFBP6, ITGA6
S100 protein binding	GO:0044548	4	208	14	18164	1.52841e-05	0.000554049	24.9505	AHNAK, ANXA11, S100A6, ANXA2
fibronectin binding	GO:0001968	4	208	31	18164	0.000412471	0.00897125	11.268	IGFBP3, MMP2, HSD17B12, IGFBP6
G protein-coupled receptor binding	GO:0001664	4	208	74	18164	0.0102988	0.0655432	4.72037	HSPA8, HSPA1A, ITGB4, GPRC5B
beta-catenin binding	GO:0008013	4	208	88	18164	0.018459	0.0922948	3.96941	CTNNB1, RUVBL2, CDH1, TAX1BP3
protein-macromolecule adaptor activity	GO:0030674	4	208	106	18164	0.0336137	0.108634	3.29536	HSPA8, GAS6, TCEB1, TJP2
histone deacetylase binding	GO:0042826	4	208	125	18164	0.0556424	0.149356	2.79446	HSPA1A, SFPQ, RBBP4, HIST1H1B
transmembrane transporter binding	GO:0044325	4	208	130	18164	0.0624718	0.163706	2.68698	CTNNB1, S100A10, PYCARD, PKP2
RNA polymerase II-specific DNA-binding transcription factor binding	GO:0061629	4	208	184	18164	0.160829	0.277622	1.89841	CRKL, DDRGK1, CTNNB1, TCERG1
transcription coactivator activity	GO:0003713	4	208	244	18164	0.306149	0.424655	1.43159	CTNNB1, TCERG1, AIP, PDLIM1
microtubule binding	GO:0008017	4	208	260	18164	0.347595	0.458194	1.34349	OPA1, RMDN1, CEP295, CLIP1
small GTPase binding	GO:0031267	4	208	269	18164	0.370984	0.477449	1.29854	PAK2, BICD2, ARHGDIB, PFN1
GTPase activity	GO:0003924	4	208	337	18164	0.541136	0.612733	1.03652	OPA1, ARHGDIB, SEPT8, ATL2
GTP binding	GO:0005525	4	208	382	18164	0.640017	0.704239	0.914418	OPA1, ADSS, SEPT8, ATL2
protein kinase activity	GO:0004672	4	208	518	18164	0.848035	0.886736	0.674339	PAK2, PTK7, PBK, DDR1
RNA polymerase II cis-regulatory region sequence-specific DNA binding	GO:0000978	4	208	1197	18164	0.999577	1	0.291819	RBMX, RUVBL2, RBBP4, HNRNPU
phospholipase A2 inhibitor activity	GO:0019834	3	208	6	18164	2.886e-05	0.000965701	43.6635	SCGB1A1, ANXA2, ANXA1
phospholipase inhibitor activity	GO:0004859	3	208	10	18164	0.000167384	0.00455075	26.1981	ANXA4, ANXA2, ANXA1
alpha-catenin binding	GO:0045294	3	208	11	18164	0.000228212	0.00522485	23.8164	CTNNB1, PKP2, PKP3
tropomyosin binding	GO:0005523	3	208	16	18164	0.00074247	0.0134198	16.3738	TMOD3, PYCARD, S100A6
enzyme regulator activity	GO:0030234	3	208	27	18164	0.00353504	0.0394292	9.70299	PSMD1, PPP1R7, GCLM
misfolded protein binding	GO:0051787	3	208	29	18164	0.0043426	0.0460739	9.03382	HSPA8, HSPA1A, DNAJC3
signaling adaptor activity	GO:0035591	3	208	31	18164	0.0052533	0.0544092	8.45099	CRKL, KHDRBS1, MAVS
protein kinase activator activity	GO:0030295	3	208	36	18164	0.00800278	0.0655432	7.27724	GPRC5A, GPRC5C, GPRC5B
disordered domain specific binding	GO:0097718	3	208	37	18164	0.00863651	0.0655432	7.08056	FN1, HSPA1A, CTNNB1
growth factor binding	GO:0019838	3	208	47	18164	0.0165841	0.0864017	5.57406	IGFBP3, NRP2, IGFBP6
translation initiation factor activity	GO:0003743	3	208	60	18164	0.0314335	0.108634	4.36635	EIF3C, EIF4H, EIF2S2
phosphatidylserine binding	GO:0001786	3	208	61	18164	0.0327884	0.108634	4.29477	HSPA8, GAS6, ANXA2
receptor tyrosine kinase binding	GO:0030971	3	208	64	18164	0.0370331	0.116735	4.09345	CRKL, PCNA, GAS6
chromatin DNA binding	GO:0031490	3	208	69	18164	0.0446998	0.133245	3.79682	RUVBL2, HIST1H1B, HNRNPU
phosphatidylinositol-4,5-bisphosphate binding	GO:0005546	3	208	84	18164	0.0719395	0.1768	3.11882	ANXA8L2, PFN1, ANXA2
single-stranded DNA binding	GO:0003697	3	208	109	18164	0.129637	0.244121	2.40349	MCM6, PCBP2, HNRNPU
isomerase activity	GO:0016853	3	208	131	18164	0.189984	0.310689	1.99985	GALE, AIP, PMM2
double-stranded DNA binding	GO:0003690	3	208	138	18164	0.210502	0.331769	1.89841	LMNB1, HIST1H1B, HNRNPU
transcription coregulator activity	GO:0003712	3	208	140	18164	0.216453	0.336275	1.87129	TCERG1, AIP, EWSR1
ligase activity	GO:0016874	3	208	142	18164	0.222439	0.339424	1.84493	ADSS, DARS, GMPS
serine-type peptidase activity	GO:0008236	3	208	143	18164	0.225444	0.340515	1.83203	PCSK5, KLK10, PLAU
growth factor activity	GO:0008083	3	208	162	18164	0.283754	0.401292	1.61717	TYMP, CXCL1, INHBA
magnesium ion binding	GO:0000287	3	208	222	18164	0.468586	0.556784	1.18009	OPA1, ADSS, DUT
signaling receptor activity	GO:0038023	3	208	228	18164	0.486133	0.571534	1.14904	NRP2, PVRL1, RRBP1
glycosyltransferase activity	GO:0016757	3	208	232	18164	0.497676	0.580399	1.12923	PYGB, TYMP, GALNT5
cytokine activity	GO:0005125	3	208	234	18164	0.503399	0.585504	1.11958	CXCL1, INHBA, CD70
lipid binding	GO:0008289	3	208	335	18164	0.741274	0.790329	0.782032	OPA1, S100A10, BAX
protein serine/threonine/tyrosine kinase activity	GO:0004712	3	208	448	18164	0.890292	0.922088	0.584779	PAK2, PBK, DDR1
G protein-coupled receptor activity	GO:0004930	3	208	739	18164	0.991667	1	0.354507	GPRC5A, GPRC5C, GPRC5B
protein-disulfide reductase (NAD(P)) activity	GO:0047134	2	208	4	18164	0.000771251	0.0134198	43.6635	TXN, TXNDC17
protein disaggregase activity	GO:0140545	2	208	5	18164	0.00127572	0.0179012	34.9308	HSPA8, HSPA1A
neuregulin binding	GO:0038132	2	208	5	18164	0.00127572	0.0179012	34.9308	ITGB4, ITGA6
1,4-alpha-oligoglucan phosphorylase activity	GO:0004645	2	208	5	18164	0.00127572	0.0179012	34.9308	PYGB, TYMP
thyroid hormone binding	GO:0070324	2	208	6	18164	0.00189915	0.022948	29.109	CTSH, ALDH1A3
C3HC4-type RING finger domain binding	GO:0055131	2	208	6	18164	0.00189915	0.022948	29.109	HSPA8, HSPA1A
insulin-like growth factor II binding	GO:0031995	2	208	8	18164	0.00349188	0.0394292	21.8317	IGFBP3, IGFBP6
protein tyrosine kinase activator activity	GO:0030296	2	208	10	18164	0.0055279	0.0559218	17.4654	PAK2, GAS6
17-beta-hydroxysteroid dehydrogenase (NADP+) activity	GO:0072582	2	208	13	18164	0.00936775	0.0655432	13.4349	HSD17B12, AKR1C2
adenyl-nucleotide exchange factor activity	GO:0000774	2	208	11	18164	0.00670561	0.0655432	15.8776	PFN1, HSPBP1
virion binding	GO:0046790	2	208	13	18164	0.00936775	0.0655432	13.4349	PVRL1, ANXA2
17-beta-hydroxysteroid dehydrogenase (NAD+) activity	GO:0044594	2	208	14	18164	0.0108472	0.0655432	12.4753	HSD17B12, AKR1C2
gamma-catenin binding	GO:0045295	2	208	13	18164	0.00936775	0.0655432	13.4349	DSC3, CDH1
ion transmembrane transporter activity	GO:0015075	2	208	15	18164	0.0124224	0.0701787	11.6436	LASP1, S100A6
estradiol 17-beta-dehydrogenase activity	GO:0004303	2	208	17	18164	0.0158506	0.0840856	10.2738	HSD17B12, AKR1C2
D-threo-aldose 1-dehydrogenase activity	GO:0047834	2	208	18	18164	0.017699	0.0895239	9.70299	AKR1C2, GCLM
cysteine-type endopeptidase activator activity involved in apoptotic process	GO:0008656	2	208	18	18164	0.017699	0.0895239	9.70299	PYCARD, CTSH
RNA polymerase binding	GO:0070063	2	208	19	18164	0.0196338	0.0934509	9.19231	TCERG1, ANP32B
translation initiation factor binding	GO:0031369	2	208	22	18164	0.0259356	0.103505	7.93881	EIF3C, EIF2S2
translation factor activity, RNA binding	GO:0008135	2	208	22	18164	0.0259356	0.103505	7.93881	EIF4H, EIF2S2
ubiquitin-like protein ligase binding	GO:0044389	2	208	24	18164	0.03053	0.108634	7.27724	HGS, DDRGK1
insulin-like growth factor binding	GO:0005520	2	208	23	18164	0.0281949	0.108634	7.59365	IGFBP3, IGFBP6
poly(A) binding	GO:0008143	2	208	23	18164	0.0281949	0.108634	7.59365	KHDRBS1, HNRNPU
translation elongation factor activity	GO:0003746	2	208	26	18164	0.0354198	0.112464	6.71746	TCEA1, TCEB1
MHC class II protein complex binding	GO:0023026	2	208	27	18164	0.0379706	0.11798	6.46866	HSPA8, ANXA11
dynein light intermediate chain binding	GO:0051959	2	208	27	18164	0.0379706	0.11798	6.46866	DYNLL1, BICD2
actin monomer binding	GO:0003785	2	208	28	18164	0.0405894	0.124356	6.23764	PFN1, LIMA1
extracellular matrix binding	GO:0050840	2	208	32	18164	0.0517078	0.149356	5.45793	SPARC, TGFBI
ribonucleoprotein complex binding	GO:0043021	2	208	34	18164	0.057628	0.151928	5.13688	HNRNPU, PPP1CA
protein tyrosine kinase binding	GO:1990782	2	208	34	18164	0.057628	0.151928	5.13688	KHDRBS1, TJP2
cysteine-type endopeptidase inhibitor activity	GO:0004869	2	208	38	18164	0.0701222	0.173313	4.59615	SERPINB3, SERPINB13
estrogen receptor binding	GO:0030331	2	208	40	18164	0.0766706	0.180209	4.36635	PCNA, CTNNB1
nucleosomal DNA binding	GO:0031492	2	208	40	18164	0.0766706	0.180209	4.36635	RBBP4, HIST1H1B
protein folding chaperone	GO:0044183	2	208	41	18164	0.0800147	0.184161	4.25985	HSPA8, HSPA1A
extracellular matrix structural constituent conferring tensile strength	GO:0030020	2	208	41	18164	0.0800147	0.184161	4.25985	COL17A1, COL16A1
phosphotyrosine residue binding	GO:0001784	2	208	44	18164	0.0903091	0.199414	3.96941	CRKL, PFN1
cholesterol binding	GO:0015485	2	208	51	18164	0.115681	0.235146	3.42459	PROM2, NPC2
enzyme activator activity	GO:0008047	2	208	61	18164	0.154498	0.274313	2.86318	CXCL1, DBNL
DNA helicase activity	GO:0003678	2	208	63	18164	0.162539	0.279464	2.77228	MCM6, RUVBL2
heat shock protein binding	GO:0031072	2	208	64	18164	0.166588	0.285298	2.72897	HSPA8, HSPA1A
ribosome binding	GO:0043022	2	208	67	18164	0.178834	0.298057	2.60677	EIF3C, NAA10
cytoskeletal protein binding	GO:0008092	2	208	67	18164	0.178834	0.298057	2.60677	EPB41L1, ANXA2
molecular adaptor activity	GO:0060090	2	208	79	18164	0.228926	0.34334	2.21081	SEPT8, PKP2
cysteine-type endopeptidase activity	GO:0004197	2	208	82	18164	0.24162	0.351543	2.12992	PYCARD, CTSH
protein N-terminus binding	GO:0047485	2	208	106	18164	0.343022	0.454922	1.64768	HSPA1A, CHMP6
phospholipid binding	GO:0005543	2	208	118	18164	0.392317	0.490396	1.48012	MYOF, ANXA1
SH3 domain binding	GO:0017124	2	208	125	18164	0.420307	0.515025	1.39723	KHDRBS1, DPYSL3
protein tyrosine kinase activity	GO:0004713	2	208	128	18164	0.432103	0.523579	1.36448	PBK, DDR1
iron ion binding	GO:0005506	2	208	134	18164	0.455305	0.547121	1.30339	LCN2, MFI2
helicase activity	GO:0004386	2	208	143	18164	0.489067	0.571893	1.22136	MCM6, RUVBL2
acyltransferase activity	GO:0016746	2	208	174	18164	0.594807	0.663438	1.00376	ACAA1, NAA10
protein dimerization activity	GO:0046983	2	208	184	18164	0.625258	0.692079	0.949206	PYCARD, ANO1
calmodulin binding	GO:0005516	2	208	200	18164	0.670261	0.732572	0.873269	EWSR1, TJP1
carbohydrate binding	GO:0030246	2	208	216	18164	0.710811	0.763463	0.808583	GALNT5, PVRL1
transcription cis-regulatory region binding	GO:0000976	2	208	249	18164	0.781369	0.83104	0.701421	SFPQ, HNRNPL
protein serine kinase activity	GO:0106310	2	208	362	18164	0.921737	0.950132	0.482469	PAK2, PBK
protein serine/threonine kinase activity	GO:0004674	2	208	410	18164	0.95062	0.975283	0.425985	PAK2, PBK
sequence-specific double-stranded DNA binding	GO:1990837	2	208	560	18164	0.989012	1	0.311882	LMNB1, HNRNPU
UDP-glucose 6-dehydrogenase activity	GO:0003979	1	208	1	18164	0.0114512	0.0655432	87.3269	UGDH
glutamate-cysteine ligase catalytic subunit binding	GO:0035226	1	208	1	18164	0.0114512	0.0655432	87.3269	GCLM
polychlorinated biphenyl binding	GO:0097160	1	208	1	18164	0.0114512	0.0655432	87.3269	SCGB1A1
UDP-glucose 4-epimerase activity	GO:0003978	1	208	1	18164	0.0114512	0.0655432	87.3269	GALE
promoter-enhancer loop anchoring activity	GO:0140585	1	208	1	18164	0.0114512	0.0655432	87.3269	RUVBL2
3-oxo-lignoceroyl-CoA reductase activity	GO:0102341	1	208	1	18164	0.0114512	0.0655432	87.3269	HSD17B12
3-oxo-cerotoyl-CoA reductase activity	GO:0102342	1	208	1	18164	0.0114512	0.0655432	87.3269	HSD17B12
dUTP diphosphatase activity	GO:0004170	1	208	1	18164	0.0114512	0.0655432	87.3269	DUT
HLA-A specific activating MHC class I receptor activity	GO:0030108	1	208	1	18164	0.0114512	0.0655432	87.3269	CTSH
pantetheine-phosphate adenylyltransferase activity	GO:0004595	1	208	1	18164	0.0114512	0.0655432	87.3269	COASY
C-rich single-stranded DNA binding	GO:1990829	1	208	1	18164	0.0114512	0.0655432	87.3269	PCBP2
GMP synthase activity	GO:0003921	1	208	1	18164	0.0114512	0.0655432	87.3269	GMPS
3-oxo-behenoyl-CoA reductase activity	GO:0102340	1	208	1	18164	0.0114512	0.0655432	87.3269	HSD17B12
clathrin-uncoating ATPase activity	GO:1990833	1	208	1	18164	0.0114512	0.0655432	87.3269	HSPA8
GMP synthase (glutamine-hydrolyzing) activity	GO:0003922	1	208	1	18164	0.0114512	0.0655432	87.3269	GMPS
UDP-N-acetylglucosamine 4-epimerase activity	GO:0003974	1	208	1	18164	0.0114512	0.0655432	87.3269	GALE
myosin I binding	GO:0017024	1	208	1	18164	0.0114512	0.0655432	87.3269	PYCARD
3-oxo-arachidoyl-CoA reductase activity	GO:0102339	1	208	1	18164	0.0114512	0.0655432	87.3269	HSD17B12
long-chain-fatty-acyl-CoA reductase activity	GO:0050062	1	208	1	18164	0.0114512	0.0655432	87.3269	HSD17B12
acetate CoA-transferase activity	GO:0008775	1	208	1	18164	0.0114512	0.0655432	87.3269	ACAA1
pyrimidine-nucleoside phosphorylase activity	GO:0016154	1	208	1	18164	0.0114512	0.0655432	87.3269	TYMP
alanylglutamate dipeptidase activity	GO:0103046	1	208	1	18164	0.0114512	0.0655432	87.3269	CNDP2
GAF domain binding	GO:0036004	1	208	1	18164	0.0114512	0.0655432	87.3269	AIP
RNA strand-exchange activity	GO:0034057	1	208	2	18164	0.0227719	0.0934509	43.6635	EIF4H
protein tyrosine phosphatase activator activity	GO:0008160	1	208	2	18164	0.0227719	0.0934509	43.6635	IGFBP3
poly(C) RNA binding	GO:0017130	1	208	2	18164	0.0227719	0.0934509	43.6635	HNRNPU
purine-specific mismatch base pair DNA N-glycosylase activity	GO:0000701	1	208	2	18164	0.0227719	0.0934509	43.6635	PCNA
glutamate-cysteine ligase activity	GO:0004357	1	208	2	18164	0.0227719	0.0934509	43.6635	GCLM
aspartate-tRNA ligase activity	GO:0004815	1	208	2	18164	0.0227719	0.0934509	43.6635	DARS
peptide-glutamate-N-acetyltransferase activity	GO:1990190	1	208	2	18164	0.0227719	0.0934509	43.6635	NAA10
enterobactin binding	GO:1903981	1	208	2	18164	0.0227719	0.0934509	43.6635	LCN2
sphingomyelin phosphodiesterase activator activity	GO:0016230	1	208	2	18164	0.0227719	0.0934509	43.6635	STX4
structural molecule activity conferring elasticity	GO:0097493	1	208	2	18164	0.0227719	0.0934509	43.6635	AHNAK
phosphomannomutase activity	GO:0004615	1	208	2	18164	0.0227719	0.0934509	43.6635	PMM2
TFIIH-class transcription factor complex binding	GO:0001097	1	208	2	18164	0.0227719	0.0934509	43.6635	HNRNPU
thymidine phosphorylase activity	GO:0009032	1	208	2	18164	0.0227719	0.0934509	43.6635	TYMP
cyclic-GMP-AMP transmembrane transporter activity	GO:0140360	1	208	2	18164	0.0227719	0.0934509	43.6635	LRRC8A
Pyrin domain binding	GO:0032090	1	208	2	18164	0.0227719	0.0934509	43.6635	PYCARD
dephospho-CoA kinase activity	GO:0004140	1	208	2	18164	0.0227719	0.0934509	43.6635	COASY
denatured protein binding	GO:0031249	1	208	2	18164	0.0227719	0.0934509	43.6635	HSPA1A
adenylosuccinate synthase activity	GO:0004019	1	208	2	18164	0.0227719	0.0934509	43.6635	ADSS
SHG alpha-glucan phosphorylase activity	GO:0102499	1	208	3	18164	0.0339636	0.108634	29.109	PYGB
pre-mRNA branch point binding	GO:0045131	1	208	3	18164	0.0339636	0.108634	29.109	SF1
protein tyrosine kinase collagen receptor activity	GO:0038062	1	208	3	18164	0.0339636	0.108634	29.109	DDR1
adiponectin binding	GO:0055100	1	208	3	18164	0.0339636	0.108634	29.109	CDH13
C5-methylcytidine-containing RNA binding	GO:0062153	1	208	3	18164	0.0339636	0.108634	29.109	ALYREF
linear malto-oligosaccharide phosphorylase activity	GO:0102250	1	208	3	18164	0.0339636	0.108634	29.109	PYGB
Rho GDP-dissociation inhibitor activity	GO:0005094	1	208	3	18164	0.0339636	0.108634	29.109	ARHGDIB
glycogen phosphorylase activity	GO:0008184	1	208	3	18164	0.0339636	0.108634	29.109	PYGB
trans-1,2-dihydrobenzene-1,2-diol dehydrogenase activity	GO:0047115	1	208	3	18164	0.0339636	0.108634	29.109	AKR1C2
protein kinase C inhibitor activity	GO:0008426	1	208	3	18164	0.0339636	0.108634	29.109	SFN
DNA polymerase processivity factor activity	GO:0030337	1	208	3	18164	0.0339636	0.108634	29.109	PCNA
phenanthrene 9,10-monooxygenase activity	GO:0018636	1	208	3	18164	0.0339636	0.108634	29.109	AKR1C2
acetyl-CoA C-myristoyltransferase activity	GO:0050633	1	208	3	18164	0.0339636	0.108634	29.109	ACAA1
rRNA primary transcript binding	GO:0042134	1	208	3	18164	0.0339636	0.108634	29.109	PTRF
indanol dehydrogenase activity	GO:0047718	1	208	3	18164	0.0339636	0.108634	29.109	AKR1C2
single-stranded 3'-5' DNA helicase activity	GO:1990518	1	208	3	18164	0.0339636	0.108634	29.109	MCM6
iodide transmembrane transporter activity	GO:0015111	1	208	3	18164	0.0339636	0.108634	29.109	ANO1
type II activin receptor binding	GO:0070699	1	208	3	18164	0.0339636	0.108634	29.109	INHBA
peptide-serine-N-acetyltransferase activity	GO:1990189	1	208	3	18164	0.0339636	0.108634	29.109	NAA10
dinucleotide insertion or deletion binding	GO:0032139	1	208	3	18164	0.0339636	0.108634	29.109	PCNA
long-chain-3-hydroxyacyl-CoA dehydrogenase activity	GO:0016509	1	208	3	18164	0.0339636	0.108634	29.109	HSD17B12
protein carrier chaperone	GO:0140597	1	208	4	18164	0.0450277	0.133245	21.8317	HSPA8
palmitoyl-CoA oxidase activity	GO:0016401	1	208	4	18164	0.0450277	0.133245	21.8317	ACAA1
N-acetylglucosamine-6-sulfatase activity	GO:0008449	1	208	4	18164	0.0450277	0.133245	21.8317	SULF2
RNA polymerase II C-terminal domain binding	GO:0099122	1	208	4	18164	0.0450277	0.133245	21.8317	HNRNPU
cell adhesive protein binding involved in bundle of His cell-Purkinje myocyte communication	GO:0086083	1	208	5	18164	0.0559658	0.149356	17.4654	PKP2
acetyl-CoA C-acyltransferase activity	GO:0003988	1	208	5	18164	0.0559658	0.149356	17.4654	ACAA1
superoxide dismutase activity	GO:0004784	1	208	5	18164	0.0559658	0.149356	17.4654	SOD2
interleukin-2 receptor binding	GO:0005134	1	208	5	18164	0.0559658	0.149356	17.4654	ECM1
RNA strand annealing activity	GO:0033592	1	208	5	18164	0.0559658	0.149356	17.4654	EIF4H
anion channel activity	GO:0005253	1	208	5	18164	0.0559658	0.149356	17.4654	LRRC8A
peptidase activator activity involved in apoptotic process	GO:0016505	1	208	5	18164	0.0559658	0.149356	17.4654	CTSH
transcription elongation regulator activity	GO:0003711	1	208	5	18164	0.0559658	0.149356	17.4654	TCERG1
WD40-repeat domain binding	GO:0071987	1	208	5	18164	0.0559658	0.149356	17.4654	CDC5L
volume-sensitive anion channel activity	GO:0005225	1	208	5	18164	0.0559658	0.149356	17.4654	LRRC8A
aldehyde dehydrogenase [NAD(P)+] activity	GO:0004030	1	208	5	18164	0.0559658	0.149356	17.4654	ALDH1A3
ketosteroid monooxygenase activity	GO:0047086	1	208	5	18164	0.0559658	0.149356	17.4654	AKR1C2
acetyl-CoA C-acetyltransferase activity	GO:0003985	1	208	5	18164	0.0559658	0.149356	17.4654	ACAA1
ankyrin repeat binding	GO:0071532	1	208	6	18164	0.0667791	0.165994	14.5545	TNKS1BP1
coreceptor activity involved in Wnt signaling pathway, planar cell polarity pathway	GO:1904929	1	208	6	18164	0.0667791	0.165994	14.5545	PTK7
phosphatase inhibitor activity	GO:0019212	1	208	6	18164	0.0667791	0.165994	14.5545	ANP32E
carboxylic acid binding	GO:0031406	1	208	6	18164	0.0667791	0.165994	14.5545	AKR1C2
BH3 domain binding	GO:0051434	1	208	6	18164	0.0667791	0.165994	14.5545	BAX
arylesterase activity	GO:0004064	1	208	6	18164	0.0667791	0.165994	14.5545	CA2
creatine kinase activity	GO:0004111	1	208	6	18164	0.0667791	0.165994	14.5545	CKMT1A
inhibin binding	GO:0034711	1	208	6	18164	0.0667791	0.165994	14.5545	INHBA
dihydropyrimidinase activity	GO:0004157	1	208	6	18164	0.0667791	0.165994	14.5545	DPYSL3
thioredoxin-disulfide reductase activity	GO:0004791	1	208	7	18164	0.0774691	0.180209	12.4753	TXN
aminoacylase activity	GO:0004046	1	208	7	18164	0.0774691	0.180209	12.4753	DARS
disulfide oxidoreductase activity	GO:0015036	1	208	7	18164	0.0774691	0.180209	12.4753	TXNL1
interleukin-6 receptor binding	GO:0005138	1	208	7	18164	0.0774691	0.180209	12.4753	PYCARD
vascular endothelial growth factor-activated receptor activity	GO:0005021	1	208	7	18164	0.0774691	0.180209	12.4753	NRP2
metallodipeptidase activity	GO:0070573	1	208	7	18164	0.0774691	0.180209	12.4753	CNDP2
MutLalpha complex binding	GO:0032405	1	208	7	18164	0.0774691	0.180209	12.4753	PCNA
ubiquitin-like protein conjugating enzyme binding	GO:0044390	1	208	7	18164	0.0774691	0.180209	12.4753	TCERG1
myosin heavy chain binding	GO:0032036	1	208	8	18164	0.0880373	0.195389	10.9159	MYL12A
poly(G) binding	GO:0034046	1	208	8	18164	0.0880373	0.195389	10.9159	HNRNPU
chemokine receptor binding	GO:0042379	1	208	8	18164	0.0880373	0.195389	10.9159	S100A14
pentosyltransferase activity	GO:0016763	1	208	8	18164	0.0880373	0.195389	10.9159	TYMP
androsterone dehydrogenase activity	GO:0047023	1	208	8	18164	0.0880373	0.195389	10.9159	AKR1C2
retinal dehydrogenase activity	GO:0001758	1	208	8	18164	0.0880373	0.195389	10.9159	ALDH1A3
intermediate filament binding	GO:0019215	1	208	8	18164	0.0880373	0.195389	10.9159	PKP2
lipoprotein particle binding	GO:0071813	1	208	9	18164	0.098485	0.206961	9.70299	CDH13
androstan-3-alpha,17-beta-diol dehydrogenase activity	GO:0047044	1	208	9	18164	0.098485	0.206961	9.70299	AKR1C2
steroid dehydrogenase activity	GO:0016229	1	208	9	18164	0.098485	0.206961	9.70299	AKR1C2
vascular endothelial growth factor receptor 2 binding	GO:0043184	1	208	9	18164	0.098485	0.206961	9.70299	ITGA5
structural constituent of myelin sheath	GO:0019911	1	208	9	18164	0.098485	0.206961	9.70299	MAL2
ubiquitin ligase inhibitor activity	GO:1990948	1	208	9	18164	0.098485	0.206961	9.70299	RPS15
guanylate kinase activity	GO:0004385	1	208	9	18164	0.098485	0.206961	9.70299	TJP2
aryl hydrocarbon receptor binding	GO:0017162	1	208	9	18164	0.098485	0.206961	9.70299	AIP
pyrophosphatase activity	GO:0016462	1	208	9	18164	0.098485	0.206961	9.70299	GMPS
oxidoreductase activity, acting on NAD(P)H, quinone or similar compound as acceptor	GO:0016655	1	208	9	18164	0.098485	0.206961	9.70299	AKR1C2
dynein light chain binding	GO:0045503	1	208	10	18164	0.108814	0.223273	8.73269	DYNC1I2
5'-3' DNA helicase activity	GO:0043139	1	208	10	18164	0.108814	0.223273	8.73269	RUVBL2
bile acid binding	GO:0032052	1	208	10	18164	0.108814	0.223273	8.73269	AKR1C2
TFIID-class transcription factor complex binding	GO:0001094	1	208	10	18164	0.108814	0.223273	8.73269	RUVBL2
peptide alpha-N-acetyltransferase activity	GO:0004596	1	208	10	18164	0.108814	0.223273	8.73269	NAA10
peptidase activator activity	GO:0016504	1	208	11	18164	0.119024	0.235344	7.93881	FN1
chondroitin sulfate binding	GO:0035374	1	208	11	18164	0.119024	0.235344	7.93881	DPYSL3
phosphatidylethanolamine binding	GO:0008429	1	208	11	18164	0.119024	0.235344	7.93881	ANXA11
voltage-gated chloride channel activity	GO:0005247	1	208	11	18164	0.119024	0.235344	7.93881	ANO1
pre-mRNA intronic binding	GO:0097157	1	208	11	18164	0.119024	0.235344	7.93881	HNRNPL
cardiolipin binding	GO:1901612	1	208	11	18164	0.119024	0.235344	7.93881	OPA1
alditol:NADP+ 1-oxidoreductase activity	GO:0004032	1	208	12	18164	0.129119	0.244121	7.27724	AKR1C2
hydrolase activity, acting on carbon-nitrogen (but not peptide) bonds	GO:0016810	1	208	12	18164	0.129119	0.244121	7.27724	DPYSL3
dynactin binding	GO:0034452	1	208	12	18164	0.129119	0.244121	7.27724	BICD2
semaphorin receptor activity	GO:0017154	1	208	12	18164	0.129119	0.244121	7.27724	NRP2
histone methyltransferase binding	GO:1990226	1	208	12	18164	0.129119	0.244121	7.27724	CTNNB1
MDM2/MDM4 family protein binding	GO:0097371	1	208	12	18164	0.129119	0.244121	7.27724	RPS15
phosphate ion binding	GO:0042301	1	208	12	18164	0.129119	0.244121	7.27724	ADSS
transferase activity, transferring phosphorus-containing groups	GO:0016772	1	208	12	18164	0.129119	0.244121	7.27724	CKMT1A
dipeptidase activity	GO:0016805	1	208	13	18164	0.139098	0.259689	6.71746	CNDP2
co-receptor binding	GO:0039706	1	208	13	18164	0.139098	0.259689	6.71746	DKK3
arylsulfatase activity	GO:0004065	1	208	14	18164	0.148963	0.26557	6.23764	SULF2
snRNA binding	GO:0017069	1	208	14	18164	0.148963	0.26557	6.23764	HNRNPU
I-SMAD binding	GO:0070411	1	208	14	18164	0.148963	0.26557	6.23764	CTNNB1
cysteine-type endopeptidase activity involved in apoptotic process	GO:0097153	1	208	14	18164	0.148963	0.26557	6.23764	PYCARD
platelet-derived growth factor receptor binding	GO:0005161	1	208	14	18164	0.148963	0.26557	6.23764	ITGA5
aldehyde dehydrogenase (NAD+) activity	GO:0004029	1	208	14	18164	0.148963	0.26557	6.23764	ALDH1A3
pre-mRNA binding	GO:0036002	1	208	14	18164	0.148963	0.26557	6.23764	HNRNPU
proteoglycan binding	GO:0043394	1	208	14	18164	0.148963	0.26557	6.23764	FN1
BMP receptor binding	GO:0070700	1	208	14	18164	0.148963	0.26557	6.23764	PYCARD
dynein heavy chain binding	GO:0045504	1	208	14	18164	0.148963	0.26557	6.23764	DYNC1I2
filamin binding	GO:0031005	1	208	14	18164	0.148963	0.26557	6.23764	DPYSL3
carbonate dehydratase activity	GO:0004089	1	208	15	18164	0.158716	0.275066	5.82179	CA2
calcium activated cation channel activity	GO:0005227	1	208	15	18164	0.158716	0.275066	5.82179	ANO1
proton-transporting ATP synthase activity, rotational mechanism	GO:0046933	1	208	15	18164	0.158716	0.275066	5.82179	ATP6V1A
CXCR chemokine receptor binding	GO:0045236	1	208	15	18164	0.158716	0.275066	5.82179	CXCL1
muscle alpha-actinin binding	GO:0051371	1	208	15	18164	0.158716	0.275066	5.82179	PDLIM1
GTPase activating protein binding	GO:0032794	1	208	15	18164	0.158716	0.275066	5.82179	CDH1
proton-transporting ATPase activity, rotational mechanism	GO:0046961	1	208	16	18164	0.168358	0.286077	5.45793	ATP6V1A
CARD domain binding	GO:0050700	1	208	16	18164	0.168358	0.286077	5.45793	MAVS
small molecule binding	GO:0036094	1	208	17	18164	0.17789	0.298057	5.13688	LCN2
sulfuric ester hydrolase activity	GO:0008484	1	208	17	18164	0.17789	0.298057	5.13688	SULF2
ribosomal small subunit binding	GO:0043024	1	208	17	18164	0.17789	0.298057	5.13688	EIF4H
proline-rich region binding	GO:0070064	1	208	18	18164	0.187313	0.307476	4.8515	PFN1
low-density lipoprotein particle binding	GO:0030169	1	208	18	18164	0.187313	0.307476	4.8515	CDH13
MAP kinase kinase activity	GO:0004708	1	208	18	18164	0.187313	0.307476	4.8515	PBK
intracellular calcium activated chloride channel activity	GO:0005229	1	208	18	18164	0.187313	0.307476	4.8515	ANO1
cytoskeletal anchor activity	GO:0008093	1	208	19	18164	0.196628	0.315621	4.59615	BICD2
sterol binding	GO:0032934	1	208	19	18164	0.196628	0.315621	4.59615	NPC2
NAD+ binding	GO:0070403	1	208	19	18164	0.196628	0.315621	4.59615	ALDH1A3
heparan sulfate proteoglycan binding	GO:0043395	1	208	19	18164	0.196628	0.315621	4.59615	CFH
ankyrin binding	GO:0030506	1	208	19	18164	0.196628	0.315621	4.59615	CDH1
phosphatidic acid binding	GO:0070300	1	208	20	18164	0.205837	0.325597	4.36635	OPA1
RNA polymerase II core promoter sequence-specific DNA binding	GO:0000979	1	208	20	18164	0.205837	0.325597	4.36635	RUVBL2
acetyltransferase activity	GO:0016407	1	208	20	18164	0.205837	0.325597	4.36635	NAA10
polypeptide N-acetylgalactosaminyltransferase activity	GO:0004653	1	208	20	18164	0.205837	0.325597	4.36635	GALNT5
single-stranded DNA helicase activity	GO:0017116	1	208	21	18164	0.214942	0.335124	4.15842	MCM6
hydro-lyase activity	GO:0016836	1	208	21	18164	0.214942	0.335124	4.15842	CA2
microtubule plus-end binding	GO:0051010	1	208	21	18164	0.214942	0.335124	4.15842	CLIP1
DNA polymerase binding	GO:0070182	1	208	22	18164	0.223942	0.339424	3.96941	PCNA
oxidoreductase activity, acting on the aldehyde or oxo group of donors, NAD or NADP as acceptor	GO:0016620	1	208	22	18164	0.223942	0.339424	3.96941	ALDH1A3
telomerase RNA binding	GO:0070034	1	208	22	18164	0.223942	0.339424	3.96941	HNRNPU
protein-disulfide reductase activity	GO:0015035	1	208	22	18164	0.223942	0.339424	3.96941	TXN
cysteine-type endopeptidase inhibitor activity involved in apoptotic process	GO:0043027	1	208	22	18164	0.223942	0.339424	3.96941	GAS6
transition metal ion binding	GO:0046914	1	208	22	18164	0.223942	0.339424	3.96941	S100A2
phospholipase binding	GO:0043274	1	208	23	18164	0.232839	0.34334	3.79682	LMNB1
translation regulator activity	GO:0045182	1	208	23	18164	0.232839	0.34334	3.79682	PKP3
laminin binding	GO:0043236	1	208	23	18164	0.232839	0.34334	3.79682	ECM1
histone acetyltransferase binding	GO:0035035	1	208	23	18164	0.232839	0.34334	3.79682	PCNA
acyltransferase activity, transferring groups other than amino-acyl groups	GO:0016747	1	208	23	18164	0.232839	0.34334	3.79682	ACAA1
cholesterol transfer activity	GO:0120020	1	208	23	18164	0.232839	0.34334	3.79682	NPC2
transforming growth factor beta binding	GO:0050431	1	208	24	18164	0.241636	0.351543	3.63862	CD109
2 iron, 2 sulfur cluster binding	GO:0051537	1	208	24	18164	0.241636	0.351543	3.63862	CIAPIN1
dynein complex binding	GO:0070840	1	208	24	18164	0.241636	0.351543	3.63862	BICD2
poly(U) RNA binding	GO:0008266	1	208	25	18164	0.250331	0.36298	3.49308	KHDRBS1
receptor antagonist activity	GO:0048019	1	208	26	18164	0.258928	0.372959	3.35873	DKK3
TBP-class protein binding	GO:0017025	1	208	26	18164	0.258928	0.372959	3.35873	RUVBL2
metalloaminopeptidase activity	GO:0070006	1	208	27	18164	0.267426	0.382666	3.23433	MMP14
glycosaminoglycan binding	GO:0005539	1	208	27	18164	0.267426	0.382666	3.23433	SULF2
N-acetyltransferase activity	GO:0008080	1	208	28	18164	0.275827	0.392108	3.11882	NAA10
nucleosome binding	GO:0031491	1	208	28	18164	0.275827	0.392108	3.11882	SUPT6H
ephrin receptor binding	GO:0046875	1	208	29	18164	0.284133	0.401292	3.01127	EFNB1
channel activity	GO:0015267	1	208	30	18164	0.292344	0.408905	2.9109	BAX
phosphatidylinositol-3,4-bisphosphate binding	GO:0043325	1	208	30	18164	0.292344	0.408905	2.9109	ANXA8L2
protein phosphatase 1 binding	GO:0008157	1	208	30	18164	0.292344	0.408905	2.9109	PPP1CA
epidermal growth factor receptor binding	GO:0005154	1	208	32	18164	0.308485	0.424655	2.72897	ITGA5
NF-kappaB binding	GO:0051059	1	208	32	18164	0.308485	0.424655	2.72897	ANXA4
tumor necrosis factor receptor binding	GO:0005164	1	208	32	18164	0.308485	0.424655	2.72897	CD70
microfilament motor activity	GO:0000146	1	208	32	18164	0.308485	0.424655	2.72897	MYL6
polyubiquitin modification-dependent protein binding	GO:0031593	1	208	33	18164	0.316417	0.431478	2.64627	PSMD4
aminopeptidase activity	GO:0004177	1	208	33	18164	0.316417	0.431478	2.64627	CTSH
oxygen binding	GO:0019825	1	208	34	18164	0.32426	0.438052	2.56844	SOD2
ADP binding	GO:0043531	1	208	34	18164	0.32426	0.438052	2.56844	RUVBL2
NAD binding	GO:0051287	1	208	34	18164	0.32426	0.438052	2.56844	UGDH
transcription coregulator binding	GO:0001221	1	208	35	18164	0.332012	0.447137	2.49505	CTNNB1
SNAP receptor activity	GO:0005484	1	208	36	18164	0.339676	0.451863	2.42575	STX4
dynein intermediate chain binding	GO:0045505	1	208	36	18164	0.339676	0.451863	2.42575	DYNLL1
sodium channel regulator activity	GO:0017080	1	208	36	18164	0.339676	0.451863	2.42575	PKP2
ATP-dependent activity, acting on DNA	GO:0008094	1	208	37	18164	0.347253	0.458194	2.36019	RBBP4
phosphoprotein binding	GO:0051219	1	208	38	18164	0.354743	0.466203	2.29808	SFN
coreceptor activity	GO:0015026	1	208	39	18164	0.362147	0.473075	2.23915	PVRL1
peroxidase activity	GO:0004601	1	208	39	18164	0.362147	0.473075	2.23915	TXNDC17
peptidyl-prolyl cis-trans isomerase activity	GO:0003755	1	208	40	18164	0.369467	0.476908	2.18317	AIP
protein kinase inhibitor activity	GO:0004860	1	208	40	18164	0.369467	0.476908	2.18317	DNAJC3
phosphatidylinositol-3,4,5-trisphosphate binding	GO:0005547	1	208	40	18164	0.369467	0.476908	2.18317	ANXA8L2
carboxypeptidase activity	GO:0004180	1	208	40	18164	0.369467	0.476908	2.18317	CNDP2
aminoacyl-tRNA ligase activity	GO:0004812	1	208	41	18164	0.376703	0.480545	2.12992	DARS
SH2 domain binding	GO:0042169	1	208	41	18164	0.376703	0.480545	2.12992	KHDRBS1
protein phosphatase regulator activity	GO:0019888	1	208	41	18164	0.376703	0.480545	2.12992	PPP1R7
structural constituent of muscle	GO:0008307	1	208	42	18164	0.383857	0.486816	2.07921	MYL6
4 iron, 4 sulfur cluster binding	GO:0051539	1	208	42	18164	0.383857	0.486816	2.07921	CIAPIN1
peptide hormone binding	GO:0017046	1	208	43	18164	0.390929	0.490069	2.03086	INHBA
Hsp70 protein binding	GO:0030544	1	208	43	18164	0.390929	0.490069	2.03086	BAX
RNA polymerase II complex binding	GO:0000993	1	208	43	18164	0.390929	0.490069	2.03086	HNRNPU
endopeptidase inhibitor activity	GO:0004866	1	208	43	18164	0.390929	0.490069	2.03086	CD109
nuclear receptor binding	GO:0016922	1	208	44	18164	0.39792	0.493149	1.9847	CTNNB1
enzyme inhibitor activity	GO:0004857	1	208	44	18164	0.39792	0.493149	1.9847	HSPBP1
cytokine binding	GO:0019955	1	208	44	18164	0.39792	0.493149	1.9847	NRP2
rRNA binding	GO:0019843	1	208	46	18164	0.411664	0.508732	1.89841	PTRF
single-stranded RNA binding	GO:0003727	1	208	47	18164	0.418418	0.514158	1.85802	HNRNPU
transcription corepressor binding	GO:0001222	1	208	47	18164	0.418418	0.514158	1.85802	TCEB1
chemokine activity	GO:0008009	1	208	48	18164	0.425095	0.517973	1.81931	CXCL1
oxidoreductase activity, acting on the CH-OH group of donors, NAD or NADP as acceptor	GO:0016616	1	208	49	18164	0.431696	0.523579	1.78218	UGDH
receptor ligand activity	GO:0048018	1	208	51	18164	0.444672	0.537312	1.71229	GAS6
SMAD binding	GO:0046332	1	208	53	18164	0.457353	0.548068	1.64768	CTNNB1
transmembrane receptor protein tyrosine kinase activity	GO:0004714	1	208	54	18164	0.463586	0.552492	1.61717	DDR1
pyridoxal phosphate binding	GO:0030170	1	208	54	18164	0.463586	0.552492	1.61717	PYGB
protein kinase C binding	GO:0005080	1	208	55	18164	0.469746	0.556784	1.58776	PKP2
nuclear receptor coactivator activity	GO:0030374	1	208	58	18164	0.48781	0.571893	1.50564	RBM14
microtubule motor activity	GO:0003777	1	208	62	18164	0.510945	0.59112	1.4085	DYNC1I2
damaged DNA binding	GO:0003684	1	208	62	18164	0.510945	0.59112	1.4085	PCNA
promoter-specific chromatin binding	GO:1990841	1	208	63	18164	0.516565	0.596036	1.38614	HNRNPU
peptide binding	GO:0042277	1	208	64	18164	0.52212	0.600852	1.36448	PCSK5
electron transfer activity	GO:0009055	1	208	65	18164	0.527612	0.603976	1.34349	CIAPIN1
iron-sulfur cluster binding	GO:0051536	1	208	66	18164	0.53304	0.606996	1.32314	CIAPIN1
SNARE binding	GO:0000149	1	208	66	18164	0.53304	0.606996	1.32314	STX4
cytoskeletal motor activity	GO:0003774	1	208	67	18164	0.538407	0.611507	1.30339	MYL6
manganese ion binding	GO:0030145	1	208	68	18164	0.543713	0.612733	1.28422	SOD2
p53 binding	GO:0002039	1	208	68	18164	0.543713	0.612733	1.28422	TRIM29
tubulin binding	GO:0015631	1	208	69	18164	0.548957	0.617045	1.26561	CLIP1
chloride channel activity	GO:0005254	1	208	70	18164	0.554142	0.621267	1.24753	ANO1
double-stranded RNA binding	GO:0003725	1	208	73	18164	0.569343	0.636669	1.19626	HNRNPU
nucleotidyltransferase activity	GO:0016779	1	208	81	18164	0.607404	0.675756	1.07811	COASY
ATPase binding	GO:0051117	1	208	82	18164	0.611919	0.679043	1.06496	RUVBL2
amyloid-beta binding	GO:0001540	1	208	86	18164	0.629472	0.694975	1.01543	PFDN5
protein phosphatase binding	GO:0019903	1	208	91	18164	0.650305	0.712551	0.959637	CTNNB1
calcium channel activity	GO:0005262	1	208	97	18164	0.673772	0.732727	0.900278	ANXA2
protein serine/threonine phosphatase activity	GO:0004722	1	208	97	18164	0.673772	0.732727	0.900278	PPP1CA
ubiquitin binding	GO:0043130	1	208	99	18164	0.68124	0.739001	0.88209	HGS
kinase binding	GO:0019900	1	208	104	18164	0.699175	0.754173	0.839682	CTNNB1
phosphatidylinositol binding	GO:0035091	1	208	109	18164	0.716106	0.767256	0.801164	HGS
hormone activity	GO:0005179	1	208	116	18164	0.738227	0.789014	0.752818	INHBA
mRNA 3'-UTR binding	GO:0003730	1	208	135	18164	0.789997	0.838167	0.646866	HNRNPU
cysteine-type peptidase activity	GO:0008234	1	208	136	18164	0.792419	0.838692	0.64211	CTSH
phosphoprotein phosphatase activity	GO:0004721	1	208	139	18164	0.799522	0.844156	0.628251	PPP1CA
phosphatase activity	GO:0016791	1	208	156	18164	0.835435	0.875697	0.559788	PPP1CA
DNA-binding transcription factor binding	GO:0140297	1	208	164	18164	0.850044	0.886736	0.532481	CTNNB1
lyase activity	GO:0016829	1	208	168	18164	0.856856	0.889576	0.519803	CA2
structural constituent of ribosome	GO:0003735	1	208	168	18164	0.856856	0.889576	0.519803	RPS15
methyltransferase activity	GO:0008168	1	208	195	18164	0.895443	0.92522	0.44783	CIAPIN1
guanyl-nucleotide exchange factor activity	GO:0005085	1	208	225	18164	0.926288	0.952566	0.38812	EPS8L2
GTPase activator activity	GO:0005096	1	208	276	18164	0.959369	0.981942	0.316402	ARHGDIB
sequence-specific DNA binding	GO:0043565	1	208	457	18164	0.995161	1	0.191087	HNRNPU
protein heterodimerization activity	GO:0046982	1	208	351	18164	0.983131	1	0.248795	BAX
DNA-binding transcription activator activity, RNA polymerase II-specific	GO:0001228	1	208	462	18164	0.995438	1	0.189019	CDC5L
RNA polymerase II transcription regulatory region sequence-specific DNA binding	GO:0000977	1	208	392	18164	0.989584	1	0.222773	CDC5L
DNA-binding transcription factor activity, RNA polymerase II-specific	GO:0000981	1	208	1251	18164	1	1	0.0698057	CDC5L

## Sheet: GO_BP Down-regulated
description	annotation_id	genes_found	input_size	term_genes	universe	pval	pval_adj	relative_enrichment	genes
cell adhesion	GO:0007155	26	206	661	18003	4.10119e-08	2.21601e-05	3.43755	LAMA3, ALCAM, FN1, NID2, CLDN1, CDH3, DSC3, CTNNB1, PTK7, NRP2, COL16A1, EFNB1, FAT2, ITGB4, PKP2, DDR1, PVRL1, ITGA5, LAMC2, DSG3, CDH1, LAMB3, ITGA6, TGFBI, CDH13, PKP3
signal transduction	GO:0007165	24	206	1987	18003	0.421407	0.475697	1.05558	PAK2, CRKL, GPRC5A, ALCAM, ANXA4, TYMP, HGS, MAVS, GPRC5C, GAS6, CXCL1, PYCARD, PTK7, SCGB1A1, IGFBP6, HNRNPK, S100A6, GPRC5B, SFN, PLAU, ECM1, INHBA, ANXA1, CD70
cell-cell adhesion	GO:0098609	22	206	206	18003	2.23436e-15	3.6219e-12	9.33325	LAMA3, TRIM29, TMOD3, CDH3, DSC3, CTNNB1, EPCAM, FAT2, PKP2, PVRL1, ITGA5, DSG3, PDLIM1, CDH1, ITGA6, TJP2, ANXA2, ANXA1, PPP1CA, CDH13, PKP3, TJP1
positive regulation of transcription by RNA polymerase II	GO:0045944	18	206	1172	18003	0.124724	0.233691	1.34222	RBM14, DDRGK1, SFPQ, TCEA1, CTNNB1, TCERG1, PCBP2, MAVS, S100A10, RBMX, RUVBL2, EPCAM, HNRNPK, ITGA6, CDC5L, INHBA, HNRNPU, CDH13
negative regulation of apoptotic process	GO:0043066	16	206	529	18003	0.000401391	0.0289806	2.64327	CIAPIN1, PAK2, PA2G4, OPA1, HSPA1A, ANXA4, DDRGK1, CTNNB1, SERPINB2, DNAJC3, GAS6, CTSH, SOD2, HNRNPK, ANXA1, TJP1
positive regulation of cell migration	GO:0030335	14	206	259	18003	1.77946e-06	0.000721125	4.72396	DDRGK1, CLDN1, SERPINB3, MMP2, CTSH, SOD2, ITGA5, STX4, LAMC2, PLAU, MMP14, ITGA6, CDH13, TJP1
mRNA processing	GO:0006397	14	206	383	18003	0.000138423	0.0172603	3.19453	HSPA8, SF1, KHDRBS1, SFPQ, TCERG1, SRSF9, RBMX, SUPT6H, HNRNPL, ALYREF, CTNNBL1, HNRNPK, CDC5L, HNRNPU
negative regulation of cell population proliferation	GO:0008285	14	206	463	18003	0.000924862	0.0440941	2.64256	HSPA1A, HGS, IGFBP3, CTNNB1, CXCL1, BAX, RBBP4, SOD2, DDR1, IGFBP6, LMNA, TAX1BP3, INHBA, CDH13
negative regulation of transcription, DNA-templated	GO:0045892	13	206	615	18003	0.024971	0.13629	1.84734	HSPA8, PA2G4, SF1, RCOR1, PFDN5, KHDRBS1, SFPQ, DKK3, CTNNB1, RUVBL2, GAS6, HNRNPL, HNRNPK
RNA splicing	GO:0008380	12	206	307	18003	0.000226247	0.0215733	3.41602	HSPA8, SF1, SFPQ, TCERG1, SRSF9, RBMX, SUPT6H, ALYREF, CTNNBL1, HNRNPK, CDC5L, HNRNPU
immune system process	GO:0002376	12	206	570	18003	0.0314139	0.142523	1.83986	RBM14, TRIM29, ALCAM, SFPQ, ADSS, LCN2, PCBP2, MAVS, PYCARD, CFH, DBNL, ANXA1
proteolysis	GO:0006508	12	206	617	18003	0.0518878	0.165728	1.69971	PCSK5, MMP1, CNDP2, MMP13, UQCRC2, KLK10, PYCARD, MMP2, CTSH, CFH, PLAU, MMP14
apoptotic process	GO:0006915	12	206	688	18003	0.0975084	0.206912	1.5243	CIAPIN1, PAK2, OPA1, S100A14, DYNLL1, IGFBP3, LCN2, GAS6, BAX, PYCARD, CTSH, CTNNBL1
regulation of transcription by RNA polymerase II	GO:0006357	12	206	1687	18003	0.976064	0.978479	0.621647	RCOR1, ANXA4, CTNNB1, RUVBL2, PFN1, SOD2, HNRNPK, PDLIM1, TCEB1, ECM1, CDC5L, INHBA
extracellular matrix organization	GO:0030198	11	206	171	18003	4.50654e-06	0.00146102	5.62179	MMP1, COL17A1, MMP13, SPINT1, COL16A1, MMP2, HSD17B12, SERPINB5, ITGA5, MMP14, TGFBI
heart development	GO:0007507	11	206	251	18003	0.000154409	0.0178784	3.82998	PCSK5, CRKL, FN1, PCNA, CTNNB1, PTK7, NRP2, MMP2, SOD2, PKP2, PDLIM1
positive regulation of gene expression	GO:0010628	11	206	516	18003	0.0356329	0.147349	1.86303	FN1, HSPA1A, HGS, DDRGK1, CDH3, CTNNB1, GAS6, CTSH, LMNA, INHBA, PKP3
positive regulation of cell population proliferation	GO:0008284	11	206	548	18003	0.0509889	0.165728	1.75424	CRKL, FN1, DDRGK1, CTNNB1, SERPINB3, EPCAM, CTSH, AKR1C2, STX4, LAMC2, TJP1
cell cycle	GO:0007049	11	206	662	18003	0.139009	0.239973	1.45215	KHDRBS1, MCM6, ANXA11, KLK10, RBBP4, VPS4B, MKI67, NASP, CDC5L, HNRNPU, PPP1CA
negative regulation of transcription by RNA polymerase II	GO:0000122	10	206	936	18003	0.633577	0.657509	0.933688	TRIM29, KHDRBS1, SFPQ, PCNA, CTNNB1, TCERG1, TXN, SCGB1A1, HIST1H1B, HNRNPU
angiogenesis	GO:0001525	9	206	261	18003	0.0032017	0.0723734	3.01356	FN1, TYMP, NRP2, MMP2, ITGA5, ECM1, MMP14, ANXA2, TGFBI
cell migration	GO:0016477	9	206	270	18003	0.00399929	0.0800351	2.91311	LAMA3, CRKL, PTK7, MMP2, LIMA1, ITGB4, IGFBP6, LAMB3, MMP14
innate immune response	GO:0045087	9	206	595	18003	0.242812	0.324216	1.32191	RBM14, TRIM29, SFPQ, LCN2, PCBP2, MAVS, PYCARD, CFH, ANXA1
cell differentiation	GO:0030154	9	206	1013	18003	0.825586	0.833816	0.776445	BZW2, LRRC8A, TYMP, CTNNB1, NRP2, EFNB1, KIAA1522, INHBA, HNRNPU
negative regulation of catalytic activity	GO:0043086	8	206	128	18003	0.00011341	0.0153199	5.46208	ANXA4, ANP32E, SERPINB3, DNAJC3, SCGB1A1, HSPBP1, ANXA2, ANXA1
mRNA splicing, via spliceosome	GO:0000398	8	206	188	18003	0.00147578	0.0498382	3.71886	RBM14, SF1, SRSF9, RBMX, ALYREF, HNRNPK, CDC5L, HNRNPU
response to xenobiotic stimulus	GO:0009410	8	206	253	18003	0.00883571	0.105388	2.76342	CDH3, CTNNB1, SCGB1A1, MMP2, SOD2, CDH1, INHBA, GCLM
positive regulation of apoptotic process	GO:0043065	8	206	325	18003	0.0338448	0.142523	2.15122	IGFBP3, CTNNB1, BAX, PYCARD, MMP2, CTNNBL1, ITGA6, ALDH1A3
regulation of catalytic activity	GO:0050790	8	206	487	18003	0.196007	0.284645	1.43562	EPS8L2, IGFBP3, CXCL1, ARHGDIB, PSMD1, SOD2, DBNL, PPP1R7
nervous system development	GO:0007399	8	206	552	18003	0.298433	0.375282	1.26657	BZW2, FN1, CTNNB1, CXCL1, BAX, NRP2, EFNB1, INHBA
protein transport	GO:0015031	8	206	665	18003	0.493461	0.536486	1.05135	COPG1, HGS, BICD2, VPS4B, CHMP6, ARCN1, NASP, RRBP1
endodermal cell differentiation	GO:0035987	7	206	29	18003	2.92393e-08	2.21601e-05	21.0949	LAMA3, FN1, MMP2, ITGA5, LAMB3, MMP14, INHBA
regulation of protein stability	GO:0031647	7	206	94	18003	0.000102328	0.0150794	6.508	HSPA8, KHDRBS1, DDRGK1, SUGT1, PYCARD, SEPT8, LMNA
cell-matrix adhesion	GO:0007160	7	206	103	18003	0.000181654	0.0184038	5.93934	FN1, NID2, COL17A1, CTNNB1, ITGB4, ITGA5, ITGA6
negative regulation of endopeptidase activity	GO:0010951	7	206	154	18003	0.00199689	0.0558095	3.97242	SERPINB2, SERPINB3, SPINT1, SERPINB5, SERPINB13, ANXA2, CD109
homophilic cell adhesion via plasma membrane adhesion molecules	GO:0007156	7	206	167	18003	0.00314537	0.0723734	3.66319	CDH3, DSC3, FAT2, PVRL1, DSG3, CDH1, CDH13
regulation of apoptotic process	GO:0042981	7	206	223	18003	0.0144702	0.120908	2.74328	PAK2, ANP32A, ANP32E, CTNNB1, BAX, PYCARD, ANP32B
phosphorylation	GO:0016310	7	206	713	18003	0.712172	0.731578	0.857998	PAK2, CKMT1A, HGS, COASY, PBK, DDR1, PLAU
lipid metabolic process	GO:0006629	7	206	809	18003	0.823401	0.832647	0.756183	CRKL, NPC2, HSD17B12, LIMA1, AKR1C2, ACAA1, ALDH1A3
female pregnancy	GO:0007565	6	206	87	18003	0.000487952	0.0317513	6.02712	PCSK5, SCGB1A1, COL16A1, MMP2, DDR1, ITGA5
viral entry into host cell	GO:0046718	6	206	98	18003	0.000916898	0.0440941	5.3506	HSPA1A, CLDN1, SERPINB3, GAS6, PVRL1, ITGA5
integrin-mediated signaling pathway	GO:0007229	6	206	106	18003	0.00137816	0.0498382	4.94679	LAMA3, FN1, COL16A1, ITGB4, ITGA5, ITGA6
male gonad development	GO:0008584	6	206	110	18003	0.00166649	0.0536107	4.7669	CRKL, EIF2S2, BAX, NASP, MMP14, INHBA
negative regulation of peptidase activity	GO:0010466	6	206	119	18003	0.00248117	0.0647107	4.40638	SERPINB2, SERPINB3, SPINT1, SERPINB13, ECM1, CD109
response to oxidative stress	GO:0006979	6	206	127	18003	0.00342916	0.0723734	4.12881	PCNA, MMP2, SOD2, PDLIM1, MMP14, GCLM
translation	GO:0006412	6	206	308	18003	0.142756	0.245395	1.70247	EIF3C, EIF4H, EIF2S2, DARS, RPS15, RRBP1
chromatin organization	GO:0006325	6	206	335	18003	0.186709	0.278373	1.56525	RCOR1, ANP32E, RUVBL2, RBBP4, HIST1H1B, HNRNPU
regulation of gene expression	GO:0010468	6	206	346	18003	0.205987	0.293156	1.51549	CRKL, CTNNB1, PCBP2, RBBP4, HNRNPK, CDH1
protein phosphorylation	GO:0006468	6	206	641	18003	0.746406	0.762921	0.818033	PAK2, IGFBP3, GAS6, PTK7, PBK, DDR1
ion transport	GO:0006811	6	206	669	18003	0.781866	0.795567	0.783796	LRRC8A, LCN2, LASP1, MFI2, ATP6V1A, ANO1
positive regulation of transcription, DNA-templated	GO:0045893	6	206	734	18003	0.849653	0.857055	0.714386	CTNNB1, RUVBL2, AIP, PDLIM1, CDH1, INHBA
regulation of transcription, DNA-templated	GO:0006355	6	206	1444	18003	0.999365	0.999365	0.36313	PFDN5, SFPQ, TCEA1, RBBP4, AIP, EWSR1
negative regulation of protein phosphorylation	GO:0001933	5	206	80	18003	0.00224211	0.0605744	5.46208	CRKL, FAM129A, IGFBP3, PBK, CD109
neuron migration	GO:0001764	5	206	115	18003	0.0103968	0.105388	3.7997	CRKL, CTNNB1, GAS6, BAX, NRP2
osteoblast differentiation	GO:0001649	5	206	117	18003	0.0111458	0.105388	3.73475	RBMX, ALYREF, RPS15, RRBP1, HNRNPU
DNA replication	GO:0006260	5	206	135	18003	0.0195931	0.125889	3.23679	PCNA, MCM6, RBBP4, DUT, NASP
kidney development	GO:0001822	5	206	139	18003	0.0219165	0.125889	3.14364	PCSK5, SULF2, CTNNB1, BAX, PTK7
protein localization to plasma membrane	GO:0072659	5	206	155	18003	0.0329696	0.142523	2.81914	S100A10, GAS6, PKP2, CDH1, PKP3
negative regulation of canonical Wnt signaling pathway	GO:0090090	5	206	158	18003	0.0353667	0.14725	2.76561	PFDN5, DKK3, CTNNB1, RUVBL2, IGFBP6
response to hypoxia	GO:0001666	5	206	159	18003	0.0361891	0.149268	2.74821	MMP2, SOD2, PDLIM1, PLAU, MMP14
axon guidance	GO:0007411	5	206	184	18003	0.0606104	0.175013	2.37482	LAMA3, ALCAM, NRP2, EFNB1, PVRL1
protein stabilization	GO:0050821	5	206	198	18003	0.0775499	0.186511	2.2069	HSPA1A, DSC3, SUGT1, PFN1, HIST1H1B
positive regulation of protein phosphorylation	GO:0001934	5	206	219	18003	0.107222	0.214428	1.99528	CRKL, FAM129A, MAVS, PROM2, GAS6
regulation of cell cycle	GO:0051726	5	206	265	18003	0.187995	0.279322	1.64893	HSPA8, SFPQ, RUVBL2, BAX, SFN
vesicle-mediated transport	GO:0016192	5	206	294	18003	0.247494	0.329924	1.48628	HSPA8, COPG1, HSPA1A, STX4, ARCN1
response to stimulus	GO:0050896	5	206	489	18003	0.661875	0.68512	0.893591	OPA1, CDH3, SUGT1, TACSTD2, TGFBI
cellular response to DNA damage stimulus	GO:0006974	5	206	517	18003	0.708865	0.728643	0.845195	SFPQ, PCNA, RUVBL2, BAX, CDC5L
G protein-coupled receptor signaling pathway	GO:0007186	5	206	944	18003	0.985173	0.986999	0.462888	GPRC5A, GPRC5C, CXCL1, AKR1C2, GPRC5B
cell-substrate adhesion	GO:0031589	4	206	20	18003	6.98707e-05	0.012848	17.4786	GAS6, FAT2, ITGA5, ITGA6
regulation of mitotic spindle assembly	GO:1901673	4	206	25	18003	0.000174433	0.0184038	13.9829	HSPA1A, VPS4B, CHMP6, HNRNPU
maintenance of blood-brain barrier	GO:0035633	4	206	31	18003	0.0004112	0.0289806	11.2765	LSR, CLDN1, TJP2, TJP1
activation of innate immune response	GO:0002218	4	206	31	18003	0.0004112	0.0289806	11.2765	RBM14, SFPQ, MAVS, PYCARD
negative regulation of stress fiber assembly	GO:0051497	4	206	33	18003	0.000525293	0.03275	10.5931	PAK2, PFN1, TACSTD2, TJP1
collagen catabolic process	GO:0030574	4	206	38	18003	0.000906224	0.0440941	9.19928	MMP1, MMP13, MMP2, MMP14
cell adhesion mediated by integrin	GO:0033627	4	206	38	18003	0.000906224	0.0440941	9.19928	COL16A1, ITGB4, ITGA5, ITGA6
embryo implantation	GO:0007566	4	206	41	18003	0.0012105	0.0480174	8.52617	PCSK5, SCGB1A1, MMP2, DDR1
ovarian follicle development	GO:0001541	4	206	43	18003	0.00144911	0.0498382	8.1296	BAX, MMP2, MMP14, INHBA
extracellular matrix disassembly	GO:0022617	4	206	48	18003	0.00218548	0.0600451	7.28277	MMP1, MMP13, MMP2, MMP14
negative regulation of cell adhesion	GO:0007162	4	206	50	18003	0.00254115	0.0647107	6.99146	ARHGDIB, MMP2, TGFBI, CDH13
cellular response to UV	GO:0034644	4	206	54	18003	0.00336794	0.0723734	6.47357	PCNA, RUVBL2, BAX, PBK
Rho protein signal transduction	GO:0007266	4	206	56	18003	0.00384279	0.0778646	6.24237	EPS8L2, ARHGDIB, TAX1BP3, CDH13
regulation of alternative mRNA splicing, via spliceosome	GO:0000381	4	206	61	18003	0.00522371	0.0933719	5.7307	KHDRBS1, RBMX, HNRNPL, HNRNPU
response to wounding	GO:0009611	4	206	74	18003	0.0102706	0.105388	4.72396	FN1, BAX, ITGB4, INHBA
response to toxic substance	GO:0009636	4	206	81	18003	0.0139655	0.118176	4.31571	CLDN1, SRSF9, BAX, CDH1
neural tube closure	GO:0001843	4	206	81	18003	0.0139655	0.118176	4.31571	OPA1, SPINT1, PTK7, PFN1
cellular protein localization	GO:0034613	4	206	84	18003	0.0157761	0.125889	4.16158	CTNNB1, SEPT8, SFN, LMNA
activation of cysteine-type endopeptidase activity involved in apoptotic process	GO:0006919	4	206	86	18003	0.0170615	0.125889	4.0648	BAX, PYCARD, CTSH, ANP32B
muscle contraction	GO:0006936	4	206	90	18003	0.019824	0.125889	3.88414	TPM3, TMOD3, MYOF, MYL6
wound healing	GO:0042060	4	206	99	18003	0.0270013	0.142523	3.53104	FN1, CDH3, SERPINB2, PTK7
epidermis development	GO:0008544	4	206	110	18003	0.037639	0.152266	3.17793	LAMA3, COL17A1, LAMC2, LAMB3
protein homooligomerization	GO:0051260	4	206	122	18003	0.0516268	0.165728	2.86535	RBMX, PYCARD, KCTD12, ATL2
aging	GO:0007568	4	206	145	18003	0.0852669	0.19724	2.41085	CLDN1, MMP2, SOD2, GCLM
regulation of translation	GO:0006417	4	206	150	18003	0.0937135	0.206912	2.33049	PA2G4, FAM129A, DNAJC3, PKP3
cell population proliferation	GO:0008283	4	206	158	18003	0.108015	0.214428	2.21249	CTNNB1, BAX, MKI67, TGFBI
protein folding	GO:0006457	4	206	156	18003	0.104351	0.214428	2.24085	HSPA8, PFDN5, RUVBL2, HSPBP1
response to lipopolysaccharide	GO:0032496	4	206	161	18003	0.113619	0.222166	2.17126	CLDN1, S100A14, SCGB1A1, SOD2
animal organ morphogenesis	GO:0009887	4	206	168	18003	0.127178	0.233691	2.08079	LAMA3, CRKL, LAMC2, LAMB3
proteasome-mediated ubiquitin-dependent protein catabolic process	GO:0043161	4	206	177	18003	0.145552	0.246225	1.97499	CTNNB1, PCBP2, PSMD4, PSMD1
metabolic process	GO:0008152	4	206	188	18003	0.169313	0.266204	1.85943	PAK2, PYGB, COASY, UGDH
positive regulation of I-kappaB kinase/NF-kappaB signaling	GO:0043123	4	206	192	18003	0.178275	0.2734	1.82069	CTNNB1, MAVS, GPRC5B, ECM1
actin cytoskeleton organization	GO:0030036	4	206	194	18003	0.182816	0.278373	1.80192	TMOD3, CXCL1, PFN1, PDLIM1
regulation of cell population proliferation	GO:0042127	4	206	201	18003	0.199	0.288017	1.73917	CTNNB1, MFI2, PLAU, ANXA1
visual perception	GO:0007601	4	206	210	18003	0.220413	0.307431	1.66463	OPA1, CDH3, TACSTD2, TGFBI
defense response to virus	GO:0051607	4	206	217	18003	0.237474	0.321323	1.61093	PCBP2, MAVS, DNAJC3, PYCARD
Wnt signaling pathway	GO:0016055	4	206	220	18003	0.244881	0.32671	1.58897	DKK3, CTNNB1, PTK7, TAX1BP3
cell-cell signaling	GO:0007267	4	206	235	18003	0.282612	0.361009	1.48754	PCSK5, EFNB1, INHBA, CD70
carbohydrate metabolic process	GO:0005975	4	206	243	18003	0.303096	0.378229	1.43857	PYGB, GALE, PPP1CA, UGDH
negative regulation of gene expression	GO:0010629	4	206	312	18003	0.480158	0.524297	1.12043	CRKL, RCOR1, DDRGK1, CTNNB1
cell surface receptor signaling pathway	GO:0007166	4	206	322	18003	0.50471	0.546101	1.08563	KHDRBS1, INHBA, ANXA1, CD70
adaptive immune response	GO:0002250	4	206	377	18003	0.629165	0.654221	0.927249	ALCAM, CTSH, DBNL, ANXA1
DNA repair	GO:0006281	4	206	399	18003	0.673021	0.694884	0.876122	SFPQ, PCNA, RUVBL2, CDC5L
inflammatory response	GO:0006954	4	206	413	18003	0.699016	0.719889	0.846423	CXCL1, PYCARD, ECM1, ANXA1
cell division	GO:0051301	4	206	414	18003	0.700815	0.721284	0.844379	ANXA11, VPS4B, HNRNPU, PPP1CA
intracellular signal transduction	GO:0035556	4	206	463	18003	0.779662	0.793864	0.755017	PAK2, CRKL, ANP32A, CXCL1
spermatogenesis	GO:0007283	4	206	475	18003	0.796261	0.808734	0.735943	CRKL, LRRC8A, KHDRBS1, BAX
cell-substrate junction assembly	GO:0007044	3	206	4	18003	5.85679e-06	0.00158231	65.5449	FN1, ITGA5, ITGA6
mRNA metabolic process	GO:0016071	3	206	7	18003	4.99589e-05	0.011569	37.4542	ATXN2L, PCBP2, HNRNPU
positive regulation of plasminogen activation	GO:0010756	3	206	8	18003	7.92595e-05	0.012848	32.7725	S100A10, MFI2, ANXA2
protein localization to cell-cell junction	GO:0150105	3	206	8	18003	7.92595e-05	0.012848	32.7725	PAK2, TJP2, TJP1
establishment of endothelial intestinal barrier	GO:0090557	3	206	14	18003	0.000489687	0.0317513	18.7271	CLDN1, TJP2, TJP1
vesicle budding from membrane	GO:0006900	3	206	16	18003	0.000740751	0.0430435	16.3862	S100A10, CHMP6, ANXA2
positive regulation of protein export from nucleus	GO:0046827	3	206	17	18003	0.000891928	0.0440941	15.4223	GAS6, SFN, ANP32B
regulation of protein catabolic process	GO:0042176	3	206	18	18003	0.00106133	0.0477892	14.5655	HGS, PSMD1, CHMP6
apoptotic mitochondrial changes	GO:0008637	3	206	18	18003	0.00106133	0.0477892	14.5655	BAX, SOD2, GCLM
positive regulation of transcription elongation from RNA polymerase II promoter	GO:0032968	3	206	20	18003	0.00145797	0.0498382	13.109	CTNNB1, TCERG1, SUPT6H
regulation of mRNA splicing, via spliceosome	GO:0048024	3	206	20	18003	0.00145797	0.0498382	13.109	SF1, KHDRBS1, HNRNPK
negative regulation of mRNA splicing, via spliceosome	GO:0048025	3	206	21	18003	0.0016867	0.0536107	12.4847	SRSF9, RBMX, HNRNPK
release of cytochrome c from mitochondria	GO:0001836	3	206	21	18003	0.0016867	0.0536107	12.4847	BAX, SOD2, SFN
cellular protein metabolic process	GO:0044267	3	206	22	18003	0.00193667	0.055076	11.9173	MMP1, MMP13, MMP2
neuron projection extension	GO:1990138	3	206	24	18003	0.0025029	0.0647107	10.9242	ALCAM, CTNNB1, DDR1
establishment of skin barrier	GO:0061436	3	206	25	18003	0.00282042	0.0682373	10.4872	LSR, CLDN1, SFN
cellular response to unfolded protein	GO:0034620	3	206	27	18003	0.00352714	0.0723734	9.71036	HSPA8, HSPA1A, BAX
cell-cell junction organization	GO:0045216	3	206	26	18003	0.00316165	0.0723734	10.0838	CLDN1, TJP2, TJP1
liver regeneration	GO:0097421	3	206	29	18003	0.00433297	0.0819533	9.04068	CLDN1, PCNA, RPS15
adherens junction organization	GO:0034332	3	206	29	18003	0.00433297	0.0819533	9.04068	CTNNB1, CDH1, CDH13
multivesicular body assembly	GO:0036258	3	206	31	18003	0.00524173	0.0933719	8.45741	HGS, VPS4B, CHMP6
ATP metabolic process	GO:0046034	3	206	31	18003	0.00524173	0.0933719	8.45741	HSPA8, HSPA1A, ATP6V1A
nucleus organization	GO:0006997	3	206	32	18003	0.0057358	0.0978708	8.19311	VPS4B, CHMP6, LMNA
cell-cell junction assembly	GO:0007043	3	206	39	18003	0.00996869	0.105388	6.72255	PKP2, PKP3, TJP1
response to axon injury	GO:0048678	3	206	36	18003	0.00798544	0.105388	7.28277	BAX, DPYSL3, SOD2
negative regulation of extrinsic apoptotic signaling pathway	GO:2001237	3	206	39	18003	0.00996869	0.105388	6.72255	ITGA6, LMNA, GCLM
positive regulation of protein tyrosine kinase activity	GO:0061098	3	206	40	18003	0.0106876	0.105388	6.55449	PAK2, GAS6, GPRC5B
cell-cell adhesion via plasma-membrane adhesion molecules	GO:0098742	3	206	37	18003	0.00861786	0.105388	7.08594	CDH3, CDH1, CDH13
response to radiation	GO:0009314	3	206	34	18003	0.00680525	0.105388	7.71117	TXN, MMP2, SOD2
tissue development	GO:0009888	3	206	42	18003	0.0122135	0.108686	6.24237	LAMA3, LAMC2, LAMB3
iron ion homeostasis	GO:0055072	3	206	42	18003	0.0122135	0.108686	6.24237	LCN2, MFI2, SOD2
extrinsic apoptotic signaling pathway	GO:0097191	3	206	44	18003	0.0138579	0.118176	5.95863	BAX, INHBA, CD70
negative regulation of interferon-gamma production	GO:0032689	3	206	44	18003	0.0138579	0.118176	5.95863	GAS6, SCGB1A1, INHBA
response to activity	GO:0014823	3	206	44	18003	0.0138579	0.118176	5.95863	MMP2, SOD2, GCLM
heterophilic cell-cell adhesion via plasma membrane cell adhesion molecules	GO:0007157	3	206	49	18003	0.0184951	0.125889	5.3506	ALCAM, PVRL1, ITGA5
histone deacetylation	GO:0016575	3	206	52	18003	0.0216414	0.125889	5.04192	RBM14, RCOR1, RBBP4
positive regulation of fibroblast proliferation	GO:0048146	3	206	49	18003	0.0184951	0.125889	5.3506	FN1, GAS6, S100A6
intrinsic apoptotic signaling pathway in response to DNA damage	GO:0008630	3	206	47	18003	0.0165495	0.125889	5.57829	BAX, SOD2, SFN
regulation of RNA splicing	GO:0043484	3	206	54	18003	0.0238913	0.130837	4.85518	AHNAK, AHNAK2, HNRNPL
cellular response to xenobiotic stimulus	GO:0071466	3	206	63	18003	0.035518	0.14725	4.16158	CRKL, PCNA, GAS6
activation of protein kinase activity	GO:0032147	3	206	63	18003	0.035518	0.14725	4.16158	GPRC5A, GPRC5C, GPRC5B
positive regulation of interleukin-8 production	GO:0032757	3	206	64	18003	0.0369602	0.150913	4.09656	HSPA1A, MAVS, PYCARD
synapse assembly	GO:0007416	3	206	64	18003	0.0369602	0.150913	4.09656	CRKL, CDH1, DBNL
neuron development	GO:0048666	3	206	64	18003	0.0369602	0.150913	4.09656	DPYSL3, SOD2, UGDH
cellular response to transforming growth factor beta stimulus	GO:0071560	3	206	64	18003	0.0369602	0.150913	4.09656	PAK2, CRKL, CLDN1
endosomal transport	GO:0016197	3	206	69	18003	0.0446133	0.152266	3.7997	HGS, VPS4B, ANXA8L2
retina development in camera-type eye	GO:0060041	3	206	67	18003	0.0414642	0.152266	3.91313	PFDN5, BAX, PVRL1
positive regulation of T cell proliferation	GO:0042102	3	206	68	18003	0.0430242	0.152266	3.85558	EFNB1, ANXA1, CD70
tumor necrosis factor-mediated signaling pathway	GO:0033209	3	206	70	18003	0.0462314	0.155479	3.74542	PYCARD, TXNDC17, CD70
response to unfolded protein	GO:0006986	3	206	71	18003	0.0478781	0.160022	3.69267	HSPA8, HSPA1A, DNAJC3
translational initiation	GO:0006413	3	206	71	18003	0.0478781	0.160022	3.69267	EIF3C, EIF4H, EIF2S2
macroautophagy	GO:0016236	3	206	71	18003	0.0478781	0.160022	3.69267	HGS, VPS4B, CHMP6
positive regulation of endothelial cell proliferation	GO:0001938	3	206	73	18003	0.0512571	0.165728	3.5915	NRP2, ECM1, CDH13
response to organic substance	GO:0010033	3	206	75	18003	0.0547487	0.165728	3.49573	SCGB1A1, MMP2, CDH1
cartilage development	GO:0051216	3	206	75	18003	0.0547487	0.165728	3.49573	DDRGK1, SULF2, MMP13
regulation of growth	GO:0040008	3	206	76	18003	0.0565362	0.167236	3.44973	PAK2, RUVBL2, GAS6
DNA duplex unwinding	GO:0032508	3	206	77	18003	0.0583513	0.171044	3.40493	MCM6, RUVBL2, ANXA1
cellular response to interleukin-1	GO:0071347	3	206	81	18003	0.0658821	0.175013	3.23679	RBMX, PYCARD, MMP2
phagocytosis	GO:0006909	3	206	80	18003	0.0639592	0.175013	3.27725	ANXA11, GAS6, ANXA1
negative regulation of cell death	GO:0060548	3	206	79	18003	0.062063	0.175013	3.31873	HSPA1A, VPS4B, CHMP6
hemopoiesis	GO:0030097	3	206	80	18003	0.0639592	0.175013	3.27725	CIAPIN1, CTNNB1, SOD2
positive regulation of proteasomal ubiquitin-dependent protein catabolic process	GO:0032436	3	206	79	18003	0.062063	0.175013	3.31873	HSPA1A, DDRGK1, HSPBP1
regulation of cell growth	GO:0001558	3	206	80	18003	0.0639592	0.175013	3.27725	CRKL, MFI2, DDR1
positive regulation of cell growth	GO:0030307	3	206	87	18003	0.0779635	0.187228	3.01356	HIST1H1B, SFN, MMP14
response to endoplasmic reticulum stress	GO:0034976	3	206	89	18003	0.0821918	0.196509	2.94584	FAM129A, DDRGK1, DNAJC3
positive regulation of peptidyl-serine phosphorylation	GO:0033138	3	206	90	18003	0.0843424	0.19724	2.91311	TXN, GAS6, TNKS1BP1
response to estradiol	GO:0032355	3	206	93	18003	0.0909368	0.203042	2.81914	PCNA, CTNNB1, ANXA1
blood coagulation	GO:0007596	3	206	95	18003	0.095449	0.206912	2.75979	GAS6, ANXA8L2, PLAU
epithelial cell differentiation	GO:0030855	3	206	95	18003	0.095449	0.206912	2.75979	ANXA4, PCNA, AKR1C2
regulation of inflammatory response	GO:0050727	3	206	94	18003	0.0931815	0.206912	2.78914	PYCARD, SCGB1A1, ANXA1
cellular response to leukemia inhibitory factor	GO:1990830	3	206	99	18003	0.104741	0.214428	2.64828	NRP2, HNRNPU, GCLM
lung development	GO:0030324	3	206	98	18003	0.102385	0.214428	2.6753	CTNNB1, MMP14, PPP1CA
mRNA transport	GO:0051028	3	206	110	18003	0.131994	0.237735	2.38345	BICD2, SUPT6H, ALYREF
regulation of cell migration	GO:0030334	3	206	111	18003	0.134585	0.239973	2.36198	LAMA3, DPYSL3, LMNA
positive regulation of neuron projection development	GO:0010976	3	206	113	18003	0.13982	0.241115	2.32017	DPYSL3, PTK7, ITGA6
nucleosome assembly	GO:0006334	3	206	116	18003	0.147799	0.246225	2.26017	HIST1H1B, NASP, ANP32B
positive regulation of DNA-binding transcription factor activity	GO:0051091	3	206	119	18003	0.155922	0.255821	2.20319	CTNNB1, MAVS, PYCARD
negative regulation of angiogenesis	GO:0016525	3	206	124	18003	0.169759	0.266647	2.11435	HGS, CTNNB1, SPARC
positive regulation of canonical Wnt signaling pathway	GO:0090263	3	206	126	18003	0.175392	0.27288	2.08079	CDH3, PTK7, GPRC5B
positive regulation of protein kinase B signaling	GO:0051897	3	206	126	18003	0.175392	0.27288	2.08079	TXN, GAS6, AKR1C2
endoplasmic reticulum to Golgi vesicle-mediated transport	GO:0006888	3	206	126	18003	0.175392	0.27288	2.08079	COPG1, ATL2, ARCN1
steroid metabolic process	GO:0008202	3	206	128	18003	0.181075	0.276909	2.04828	NPC2, LIMA1, AKR1C2
negative regulation of neuron apoptotic process	GO:0043524	3	206	140	18003	0.216132	0.302809	1.87271	BAX, SOD2, GCLM
regulation of cell shape	GO:0008360	3	206	147	18003	0.237201	0.321223	1.78353	FN1, MYL12A, ANXA1
mitotic cell cycle	GO:0000278	3	206	147	18003	0.237201	0.321223	1.78353	SUGT1, PBK, CLIP1
positive regulation of NF-kappaB transcription factor activity	GO:0051092	3	206	157	18003	0.267863	0.348479	1.66993	HSPA1A, DDRGK1, PYCARD
chemotaxis	GO:0006935	3	206	158	18003	0.270957	0.352055	1.65936	TYMP, CXCL1, PLAU
positive regulation of MAPK cascade	GO:0043410	3	206	172	18003	0.314583	0.389214	1.5243	CRKL, CTNNB1, IGFBP6
ion transmembrane transport	GO:0034220	3	206	209	18003	0.429238	0.483527	1.25445	LASP1, S100A6, ANO1
positive regulation of ERK1 and ERK2 cascade	GO:0070374	3	206	226	18003	0.479822	0.524297	1.16009	CRKL, GAS6, PYCARD
in utero embryonic development	GO:0001701	3	206	227	18003	0.482735	0.525176	1.15498	EIF2S2, DSC3, CTNNB1
RNA processing	GO:0006396	3	206	235	18003	0.505751	0.546548	1.11566	HNRNPL, HNRNPK, HNRNPU
defense response to bacterium	GO:0042742	3	206	244	18003	0.531002	0.568905	1.07451	S100A14, LCN2, MAVS
intracellular protein transport	GO:0006886	3	206	317	18003	0.706212	0.726377	0.827065	COPG1, STX4, ARCN1
immune response	GO:0006955	3	206	477	18003	0.913155	0.917684	0.549643	CXCL1, PVRL1, CD70
biological_process	GO:0008150	3	206	576	18003	0.962701	0.965679	0.455173	TMEM132A, LMNB2, PBDC1
late endosomal microautophagy	GO:0061738	2	206	3	18003	0.000387957	0.0289806	58.2621	HSPA8, VPS4B
dendritic transport of messenger ribonucleoprotein complex	GO:0098963	2	206	3	18003	0.000387957	0.0289806	58.2621	SFPQ, HNRNPU
response to silicon dioxide	GO:0034021	2	206	3	18003	0.000387957	0.0289806	58.2621	SCGB1A1, SOD2
negative regulation of phospholipase A2 activity	GO:1900138	2	206	4	18003	0.000770056	0.0430435	43.6966	ANXA8L2, ANXA1
desmosome assembly	GO:0002159	2	206	4	18003	0.000770056	0.0430435	43.6966	PKP2, PKP3
regulation of leukocyte migration	GO:0002685	2	206	5	18003	0.00127375	0.0480174	34.9573	CRKL, ANXA1
positive regulation of blood-brain barrier permeability	GO:1905605	2	206	5	18003	0.00127375	0.0480174	34.9573	TJP2, TJP1
positive regulation of centriole elongation	GO:1903724	2	206	5	18003	0.00127375	0.0480174	34.9573	VPS4B, CEP295
cellular response to indole-3-methanol	GO:0071681	2	206	5	18003	0.00127375	0.0480174	34.9573	CTNNB1, CDH1
positive regulation of low-density lipoprotein receptor activity	GO:1905599	2	206	5	18003	0.00127375	0.0480174	34.9573	HNRNPK, ANXA2
hemidesmosome assembly	GO:0031581	2	206	5	18003	0.00127375	0.0480174	34.9573	COL17A1, ITGB4
neural crest cell migration involved in autonomic nervous system development	GO:1901166	2	206	6	18003	0.00189623	0.054889	29.1311	FN1, NRP2
positive regulation of vesicle fusion	GO:0031340	2	206	6	18003	0.00189623	0.054889	29.1311	ANXA2, ANXA1
desmosome organization	GO:0002934	2	206	6	18003	0.00189623	0.054889	29.1311	PKP2, PVRL1
regulation of T cell migration	GO:2000404	2	206	6	18003	0.00189623	0.054889	29.1311	CRKL, ECM1
membrane raft assembly	GO:0001765	2	206	6	18003	0.00189623	0.054889	29.1311	S100A10, ANXA2
nail development	GO:0035878	2	206	7	18003	0.00263473	0.0647107	24.9695	ITGB4, ITGA6
B cell apoptotic process	GO:0001783	2	206	7	18003	0.00263473	0.0647107	24.9695	CRKL, BAX
smooth muscle cell migration	GO:0014909	2	206	7	18003	0.00263473	0.0647107	24.9695	DDR1, PLAU
hair cycle process	GO:0022405	2	206	8	18003	0.00348656	0.0723734	21.8483	CDH3, CTNNB1
axon extension involved in axon guidance	GO:0048846	2	206	8	18003	0.00348656	0.0723734	21.8483	ALCAM, NRP2
response to fibroblast growth factor	GO:0071774	2	206	8	18003	0.00348656	0.0723734	21.8483	CRKL, SCGB1A1
lung-associated mesenchyme development	GO:0060484	2	206	8	18003	0.00348656	0.0723734	21.8483	CTNNB1, PTK7
establishment of protein localization to chromatin	GO:0071169	2	206	8	18003	0.00348656	0.0723734	21.8483	RUVBL2, HIST1H1B
regulation of insulin-like growth factor receptor signaling pathway	GO:0043567	2	206	8	18003	0.00348656	0.0723734	21.8483	IGFBP3, IGFBP6
sympathetic ganglion development	GO:0061549	2	206	9	18003	0.00444904	0.0819533	19.4207	CTNNB1, NRP2
regulation of cysteine-type endopeptidase activity involved in apoptotic process	GO:0043281	2	206	9	18003	0.00444904	0.0819533	19.4207	BAX, PYCARD
protein hexamerization	GO:0034214	2	206	9	18003	0.00444904	0.0819533	19.4207	LRRC8A, UGDH
histone exchange	GO:0043486	2	206	9	18003	0.00444904	0.0819533	19.4207	ANP32E, NASP
regulation of chromatin organization	GO:1902275	2	206	9	18003	0.00444904	0.0819533	19.4207	MKI67, HNRNPU
formation of translation preinitiation complex	GO:0001731	2	206	10	18003	0.00551955	0.0951829	17.4786	EIF4H, EIF2S2
integrin activation	GO:0033622	2	206	10	18003	0.00551955	0.0951829	17.4786	FN1, COL16A1
tissue remodeling	GO:0048771	2	206	10	18003	0.00551955	0.0951829	17.4786	MMP2, MMP14
GMP metabolic process	GO:0046037	2	206	11	18003	0.00669552	0.105388	15.8897	TJP2, GMPS
negative regulation of epidermal growth factor-activated receptor activity	GO:0007175	2	206	14	18003	0.0108311	0.105388	12.4847	GPRC5A, CHMP6
mesodermal cell differentiation	GO:0048333	2	206	12	18003	0.00797442	0.105388	14.5655	ITGB4, INHBA
mitochondrial genome maintenance	GO:0000002	2	206	11	18003	0.00669552	0.105388	15.8897	OPA1, TYMP
negative regulation of substrate adhesion-dependent cell spreading	GO:1900025	2	206	13	18003	0.00935377	0.105388	13.4451	TACSTD2, MFI2
cranial skeletal system development	GO:1904888	2	206	12	18003	0.00797442	0.105388	14.5655	CRKL, CTNNB1
positive regulation of extrinsic apoptotic signaling pathway in absence of ligand	GO:2001241	2	206	11	18003	0.00669552	0.105388	15.8897	INHBA, PPP1CA
cellular response to UV-A	GO:0071492	2	206	11	18003	0.00669552	0.105388	15.8897	MMP1, MMP2
lens morphogenesis in camera-type eye	GO:0002089	2	206	14	18003	0.0108311	0.105388	12.4847	CTNNB1, PVRL1
response to hyperoxia	GO:0055093	2	206	13	18003	0.00935377	0.105388	13.4451	MMP2, SOD2
skin morphogenesis	GO:0043589	2	206	12	18003	0.00797442	0.105388	14.5655	ITGB4, ITGA6
viral budding from plasma membrane	GO:0046761	2	206	14	18003	0.0108311	0.105388	12.4847	VPS4B, CHMP6
cellular response to follicle-stimulating hormone stimulus	GO:0071372	2	206	12	18003	0.00797442	0.105388	14.5655	INHBA, GCLM
regulation of cell adhesion mediated by integrin	GO:0033628	2	206	13	18003	0.00935377	0.105388	13.4451	CRKL, PLAU
adherens junction assembly	GO:0034333	2	206	11	18003	0.00669552	0.105388	15.8897	PAK2, CTNNB1
positive regulation of ruffle assembly	GO:1900029	2	206	15	18003	0.0124041	0.108686	11.6524	EPS8L2, PFN1
estrous cycle	GO:0044849	2	206	15	18003	0.0124041	0.108686	11.6524	PCNA, ANXA1
regulation of epithelial cell proliferation	GO:0050678	2	206	15	18003	0.0124041	0.108686	11.6524	TACSTD2, SERPINB5
negative regulation of keratinocyte proliferation	GO:0010839	2	206	15	18003	0.0124041	0.108686	11.6524	SFN, CD109
positive regulation of exosomal secretion	GO:1903543	2	206	15	18003	0.0124041	0.108686	11.6524	HGS, VPS4B
positive regulation of peptidase activity	GO:0010952	2	206	15	18003	0.0124041	0.108686	11.6524	FN1, CTSH
response to amyloid-beta	GO:1904645	2	206	15	18003	0.0124041	0.108686	11.6524	MMP13, MMP2
response to dexamethasone	GO:0071548	2	206	16	18003	0.0140703	0.118176	10.9242	CLDN1, PCNA
formation of cytoplasmic translation initiation complex	GO:0001732	2	206	16	18003	0.0140703	0.118176	10.9242	EIF3C, EIF2S2
cellular response to steroid hormone stimulus	GO:0071383	2	206	16	18003	0.0140703	0.118176	10.9242	HSPA8, HSPA1A
midbody abscission	GO:0061952	2	206	18	18003	0.0176731	0.125889	9.71036	VPS4B, CHMP6
gastrulation with mouth forming second	GO:0001702	2	206	17	18003	0.0158274	0.125889	10.2816	CTNNB1, UGDH
negative regulation of endoplasmic reticulum stress-induced intrinsic apoptotic signaling pathway	GO:1902236	2	206	20	18003	0.0216216	0.125889	8.73932	OPA1, HSPA1A
negative regulation of phosphorylation	GO:0042326	2	206	19	18003	0.0196053	0.125889	9.19928	DYNLL1, INHBA
chondrocyte development	GO:0002063	2	206	19	18003	0.0196053	0.125889	9.19928	SULF2, ECM1
mitochondrial fusion	GO:0008053	2	206	18	18003	0.0176731	0.125889	9.71036	OPA1, BAX
negative regulation of transcription elongation from RNA polymerase II promoter	GO:0034244	2	206	18	18003	0.0176731	0.125889	9.71036	TCERG1, HNRNPU
regulation of postsynapse organization	GO:0099175	2	206	18	18003	0.0176731	0.125889	9.71036	HSPA8, NRP2
purine nucleotide biosynthetic process	GO:0006164	2	206	20	18003	0.0216216	0.125889	8.73932	ADSS, GMPS
positive regulation of stem cell proliferation	GO:2000648	2	206	19	18003	0.0196053	0.125889	9.19928	EPCAM, HNRNPU
protein complex oligomerization	GO:0051259	2	206	20	18003	0.0216216	0.125889	8.73932	OPA1, CLDN1
fibrinolysis	GO:0042730	2	206	18	18003	0.0176731	0.125889	9.71036	SERPINB2, PLAU
response to lipid	GO:0033993	2	206	19	18003	0.0196053	0.125889	9.19928	PCNA, VPS4B
negative regulation of release of cytochrome c from mitochondria	GO:0090201	2	206	20	18003	0.0216216	0.125889	8.73932	OPA1, LMNA
protein refolding	GO:0042026	2	206	21	18003	0.0237201	0.13034	8.32316	HSPA8, HSPA1A
nuclear envelope organization	GO:0006998	2	206	21	18003	0.0237201	0.13034	8.32316	LMNB1, LMNA
cellular response to glucocorticoid stimulus	GO:0071385	2	206	22	18003	0.0258984	0.139938	7.94484	HNRNPU, ANXA1
response to cadmium ion	GO:0046686	2	206	22	18003	0.0258984	0.139938	7.94484	PCNA, SOD2
regulation of myelination	GO:0031641	2	206	22	18003	0.0258984	0.139938	7.94484	TYMP, CTNNB1
positive regulation of myoblast differentiation	GO:0045663	2	206	25	18003	0.0328923	0.142523	6.99146	LRRC8A, IGFBP3
alternative mRNA splicing, via spliceosome	GO:0000380	2	206	24	18003	0.0304865	0.142523	7.28277	SFPQ, SRSF9
positive regulation of wound healing	GO:0090303	2	206	25	18003	0.0328923	0.142523	6.99146	CLDN1, ANXA1
cholesterol transport	GO:0030301	2	206	24	18003	0.0304865	0.142523	7.28277	NPC2, VPS4B
plasma membrane repair	GO:0001778	2	206	25	18003	0.0328923	0.142523	6.99146	MYOF, CHMP6
viral budding via host ESCRT complex	GO:0039702	2	206	23	18003	0.0281546	0.142523	7.59941	VPS4B, CHMP6
morphogenesis of an epithelium	GO:0002009	2	206	25	18003	0.0328923	0.142523	6.99146	CA2, SERPINB5
limb morphogenesis	GO:0035108	2	206	25	18003	0.0328923	0.142523	6.99146	PCSK5, BAX
Rac protein signal transduction	GO:0016601	2	206	23	18003	0.0281546	0.142523	7.59941	DBNL, CDH13
zymogen activation	GO:0031638	2	206	25	18003	0.0328923	0.142523	6.99146	CTSH, MMP14
iron ion transport	GO:0006826	2	206	23	18003	0.0281546	0.142523	7.59941	MFI2, PVRL1
regulation of cytoskeleton organization	GO:0051493	2	206	25	18003	0.0328923	0.142523	6.99146	PAK2, TJP1
positive regulation of mRNA splicing, via spliceosome	GO:0048026	2	206	23	18003	0.0281546	0.142523	7.59941	HSPA8, RBMX
positive regulation of focal adhesion assembly	GO:0051894	2	206	26	18003	0.0353699	0.14725	6.72255	S100A10, COL16A1
DNA replication-independent chromatin assembly	GO:0006336	2	206	26	18003	0.0353699	0.14725	6.72255	RBBP4, NASP
response to electrical stimulus	GO:0051602	2	206	27	18003	0.0379173	0.152266	6.47357	MMP2, SOD2
regulation of Rho protein signal transduction	GO:0035023	2	206	28	18003	0.0405326	0.152266	6.24237	EPS8L2, ARHGDIB
positive regulation of release of cytochrome c from mitochondria	GO:0090200	2	206	27	18003	0.0379173	0.152266	6.47357	BAX, PYCARD
peptide cross-linking	GO:0018149	2	206	29	18003	0.0432141	0.152266	6.02712	FN1, ANXA1
branching morphogenesis of an epithelial tube	GO:0048754	2	206	28	18003	0.0405326	0.152266	6.24237	MMP14, PPP1CA
response to gamma radiation	GO:0010332	2	206	28	18003	0.0405326	0.152266	6.24237	BAX, SOD2
intrinsic apoptotic signaling pathway by p53 class mediator	GO:0072332	2	206	27	18003	0.0379173	0.152266	6.47357	BAX, PYCARD
motor neuron axon guidance	GO:0008045	2	206	29	18003	0.0432141	0.152266	6.02712	ALCAM, LAMC2
translational elongation	GO:0006414	2	206	29	18003	0.0432141	0.152266	6.02712	TCEA1, TCEB1
endochondral ossification	GO:0001958	2	206	28	18003	0.0405326	0.152266	6.24237	MMP13, MMP14
positive regulation of sprouting angiogenesis	GO:1903672	2	206	28	18003	0.0405326	0.152266	6.24237	ITGA5, TJP1
positive regulation of insulin secretion involved in cellular response to glucose stimulus	GO:0035774	2	206	27	18003	0.0379173	0.152266	6.47357	STX4, ANO1
positive regulation of extrinsic apoptotic signaling pathway	GO:2001238	2	206	29	18003	0.0432141	0.152266	6.02712	PAK2, PYCARD
actomyosin structure organization	GO:0031032	2	206	30	18003	0.0459598	0.154887	5.82621	EPB41L1, TJP1
negative regulation of fibroblast proliferation	GO:0048147	2	206	30	18003	0.0459598	0.154887	5.82621	BAX, SOD2
vasculature development	GO:0001944	2	206	31	18003	0.0487679	0.160676	5.63827	CTNNB1, ANP32B
negative regulation of proteasomal ubiquitin-dependent protein catabolic process	GO:0032435	2	206	31	18003	0.0487679	0.160676	5.63827	DDRGK1, PBK
ubiquitin-dependent protein catabolic process via the multivesicular body sorting pathway	GO:0043162	2	206	31	18003	0.0487679	0.160676	5.63827	VPS4B, CHMP6
DNA replication-dependent chromatin assembly	GO:0006335	2	206	31	18003	0.0487679	0.160676	5.63827	RBBP4, NASP
activation of protein kinase B activity	GO:0032148	2	206	31	18003	0.0487679	0.160676	5.63827	TXN, GAS6
regulation of translational initiation	GO:0006446	2	206	31	18003	0.0487679	0.160676	5.63827	BZW2, EIF4H
regulation of mitochondrial membrane potential	GO:0051881	2	206	31	18003	0.0487679	0.160676	5.63827	BAX, SOD2
protein localization to cell surface	GO:0034394	2	206	32	18003	0.0516368	0.165728	5.46208	CTNNB1, STX4
negative regulation of smooth muscle cell proliferation	GO:0048662	2	206	33	18003	0.0545645	0.165728	5.29656	SF1, IGFBP3
positive regulation of axon extension	GO:0045773	2	206	32	18003	0.0516368	0.165728	5.46208	FN1, DBNL
glycosaminoglycan biosynthetic process	GO:0006024	2	206	32	18003	0.0516368	0.165728	5.46208	GALNT5, UGDH
negative regulation of apoptotic signaling pathway	GO:2001234	2	206	34	18003	0.0575494	0.168999	5.14078	CTNNB1, BAX
positive regulation of erythrocyte differentiation	GO:0045648	2	206	34	18003	0.0575494	0.168999	5.14078	HSPA1A, INHBA
chaperone cofactor-dependent protein refolding	GO:0051085	2	206	34	18003	0.0575494	0.168999	5.14078	HSPA8, HSPA1A
positive regulation of defense response to virus by host	GO:0002230	2	206	34	18003	0.0575494	0.168999	5.14078	MAVS, PYCARD
endothelial cell migration	GO:0043542	2	206	35	18003	0.0605899	0.175013	4.9939	S100A2, CDH13
regulation of actin filament polymerization	GO:0030833	2	206	37	18003	0.066831	0.175013	4.72396	PFN1, DBNL
regulation of angiogenesis	GO:0045765	2	206	36	18003	0.0636843	0.175013	4.85518	CTNNB1, ITGA5
actin filament bundle assembly	GO:0051017	2	206	37	18003	0.066831	0.175013	4.72396	DPYSL3, LIMA1
positive regulation of cell-substrate adhesion	GO:0010811	2	206	35	18003	0.0605899	0.175013	4.9939	HSD17B12, ITGA5
replication fork processing	GO:0031297	2	206	36	18003	0.0636843	0.175013	4.85518	PCNA, ALYREF
positive regulation of epithelial cell migration	GO:0010634	2	206	36	18003	0.0636843	0.175013	4.85518	PFN1, CTSH
regulation of canonical Wnt signaling pathway	GO:0060828	2	206	36	18003	0.0636843	0.175013	4.85518	PTK7, PPP1CA
membrane fusion	GO:0061025	2	206	38	18003	0.0700283	0.18309	4.59964	MYOF, STX4
mRNA transcription by RNA polymerase II	GO:0042789	2	206	40	18003	0.0765688	0.186457	4.36966	S100A10, SUPT6H
glycogen metabolic process	GO:0005977	2	206	39	18003	0.0732748	0.186457	4.4817	PYGB, PPP1CA
positive regulation of protein import into nucleus	GO:0042307	2	206	40	18003	0.0765688	0.186457	4.36966	MAVS, CDH1
negative regulation of interleukin-8 production	GO:0032717	2	206	39	18003	0.0732748	0.186457	4.4817	ANXA4, ANXA1
cell motility	GO:0048870	2	206	39	18003	0.0732748	0.186457	4.4817	ITGB4, MMP14
cellular response to estradiol stimulus	GO:0071392	2	206	40	18003	0.0765688	0.186457	4.36966	RUVBL2, MMP2
endosome organization	GO:0007032	2	206	41	18003	0.079909	0.191333	4.26308	VPS4B, ANXA8L2
hair follicle development	GO:0001942	2	206	41	18003	0.079909	0.191333	4.26308	INHBA, CD109
dendrite development	GO:0016358	2	206	43	18003	0.0867217	0.19724	4.0648	CRKL, LAMC2
regulation of neurogenesis	GO:0050767	2	206	42	18003	0.0832938	0.19724	4.16158	CTNNB1, S100A10
embryonic skeletal system development	GO:0048706	2	206	42	18003	0.0832938	0.19724	4.16158	PCSK5, SULF2
cellular response to cytokine stimulus	GO:0071345	2	206	43	18003	0.0867217	0.19724	4.0648	DPYSL3, MMP2
positive regulation of DNA repair	GO:0045739	2	206	43	18003	0.0867217	0.19724	4.0648	PCNA, RUVBL2
regulation of embryonic development	GO:0045995	2	206	42	18003	0.0832938	0.19724	4.16158	LAMA3, RUVBL2
positive regulation of substrate adhesion-dependent cell spreading	GO:1900026	2	206	43	18003	0.0867217	0.19724	4.0648	CRKL, S100A10
platelet aggregation	GO:0070527	2	206	44	18003	0.0901914	0.201656	3.97242	FN1, MYL12A
mitotic metaphase plate congression	GO:0007080	2	206	44	18003	0.0901914	0.201656	3.97242	VPS4B, CHMP6
response to hydrogen peroxide	GO:0042542	2	206	46	18003	0.0972506	0.206912	3.7997	MMP2, SOD2
thymus development	GO:0048538	2	206	45	18003	0.0937015	0.206912	3.88414	CRKL, CTNNB1
neural crest cell migration	GO:0001755	2	206	47	18003	0.100837	0.211732	3.71886	NRP2, EFNB1
cellular response to heat	GO:0034605	2	206	49	18003	0.108118	0.214428	3.56707	HSPA1A, ANO1
response to retinoic acid	GO:0032526	2	206	48	18003	0.10446	0.214428	3.64138	MMP2, CTSH
positive regulation of phagocytosis	GO:0050766	2	206	49	18003	0.108118	0.214428	3.56707	GAS6, PYCARD
positive regulation of epithelial to mesenchymal transition	GO:0010718	2	206	49	18003	0.108118	0.214428	3.56707	CTNNB1, SERPINB3
regulation of DNA replication	GO:0006275	2	206	48	18003	0.10446	0.214428	3.64138	PCNA, RUVBL2
erythrocyte differentiation	GO:0030218	2	206	50	18003	0.11181	0.218894	3.49573	RCOR1, INHBA
bicellular tight junction assembly	GO:0070830	2	206	50	18003	0.11181	0.218894	3.49573	PAK2, CLDN1
positive regulation of neuron apoptotic process	GO:0043525	2	206	50	18003	0.11181	0.218894	3.49573	CTNNB1, BAX
ephrin receptor signaling pathway	GO:0048013	2	206	50	18003	0.11181	0.218894	3.49573	EFNB1, MMP2
skin development	GO:0043588	2	206	50	18003	0.11181	0.218894	3.49573	CTNNB1, SFN
retrograde vesicle-mediated transport, Golgi to endoplasmic reticulum	GO:0006890	2	206	50	18003	0.11181	0.218894	3.49573	BICD2, ARCN1
positive regulation of actin filament polymerization	GO:0030838	2	206	51	18003	0.115535	0.22471	3.42718	PYCARD, PFN1
proteolysis involved in cellular protein catabolic process	GO:0051603	2	206	51	18003	0.115535	0.22471	3.42718	DNAJC3, CTSH
glutathione metabolic process	GO:0006749	2	206	53	18003	0.123076	0.232255	3.29786	SOD2, GCLM
response to mechanical stimulus	GO:0009612	2	206	54	18003	0.126891	0.233691	3.23679	MMP2, MMP14
keratinization	GO:0031424	2	206	54	18003	0.126891	0.233691	3.23679	CDH3, SFN
positive regulation of protein-containing complex assembly	GO:0031334	2	206	54	18003	0.126891	0.233691	3.23679	MMP1, BAX
nucleobase-containing compound metabolic process	GO:0006139	2	206	54	18003	0.126891	0.233691	3.23679	SUPT6H, DUT
response to hormone	GO:0009725	2	206	54	18003	0.126891	0.233691	3.23679	RBM14, MMP14
hemostasis	GO:0007599	2	206	55	18003	0.130734	0.235728	3.17793	ANXA8L2, PLAU
response to cytokine	GO:0034097	2	206	55	18003	0.130734	0.235728	3.17793	SCGB1A1, MMP2
odontogenesis of dentin-containing tooth	GO:0042475	2	206	55	18003	0.130734	0.235728	3.17793	CTNNB1, BAX
response to estrogen	GO:0043627	2	206	55	18003	0.130734	0.235728	3.17793	MMP2, MMP14
positive regulation of smooth muscle cell proliferation	GO:0048661	2	206	56	18003	0.134603	0.239973	3.12119	MMP2, CDH13
protein homotetramerization	GO:0051289	2	206	57	18003	0.138498	0.239973	3.06643	SOD2, ALDH1A3
response to calcium ion	GO:0051592	2	206	56	18003	0.134603	0.239973	3.12119	S100A16, ANXA11
substrate adhesion-dependent cell spreading	GO:0034446	2	206	56	18003	0.134603	0.239973	3.12119	FN1, LAMB3
keratinocyte differentiation	GO:0030216	2	206	58	18003	0.142417	0.245072	3.01356	SFN, ANXA1
negative regulation of Wnt signaling pathway	GO:0030178	2	206	58	18003	0.142417	0.245072	3.01356	DKK3, TAX1BP3
actin cytoskeleton reorganization	GO:0031532	2	206	59	18003	0.14636	0.246225	2.96248	PTK7, ANXA1
protein secretion	GO:0009306	2	206	59	18003	0.14636	0.246225	2.96248	PTRF, COPG1
cellular response to amino acid stimulus	GO:0071230	2	206	60	18003	0.150325	0.248397	2.91311	COL16A1, MMP2
regulation of cell adhesion	GO:0030155	2	206	61	18003	0.154312	0.254465	2.86535	LAMA3, PLAU
negative regulation of cell differentiation	GO:0045596	2	206	61	18003	0.154312	0.254465	2.86535	CTNNB1, ANP32B
G1/S transition of mitotic cell cycle	GO:0000082	2	206	62	18003	0.158318	0.255821	2.81914	KHDRBS1, NASP
cellular response to hydrogen peroxide	GO:0070301	2	206	62	18003	0.158318	0.255821	2.81914	PCNA, ANXA1
SMAD protein signal transduction	GO:0060395	2	206	64	18003	0.166389	0.264776	2.73104	RBM14, INHBA
regulation of circadian rhythm	GO:0042752	2	206	65	18003	0.170452	0.267475	2.68902	SFPQ, PPP1CA
negative regulation of cysteine-type endopeptidase activity involved in apoptotic process	GO:0043154	2	206	66	18003	0.17453	0.27288	2.64828	GAS6, SFN
positive regulation of endothelial cell migration	GO:0010595	2	206	66	18003	0.17453	0.27288	2.64828	NRP2, SPARC
cellular response to growth factor stimulus	GO:0071363	2	206	67	18003	0.178625	0.273419	2.60875	CTNNB1, GAS6
chloride transmembrane transport	GO:1902476	2	206	67	18003	0.178625	0.273419	2.60875	LRRC8A, ANO1
bone development	GO:0060348	2	206	68	18003	0.182734	0.278373	2.57039	SULF2, MMP14
cellular response to glucose stimulus	GO:0071333	2	206	69	18003	0.186857	0.278373	2.53314	GAS6, GCLM
roof of mouth development	GO:0060021	2	206	68	18003	0.182734	0.278373	2.57039	INHBA, ANP32B
circadian regulation of gene expression	GO:0032922	2	206	70	18003	0.190993	0.282997	2.49695	HNRNPU, PPP1CA
cerebral cortex development	GO:0021987	2	206	70	18003	0.190993	0.282997	2.49695	CRKL, BAX
post-embryonic development	GO:0009791	2	206	70	18003	0.190993	0.282997	2.49695	BAX, SOD2
negative regulation of protein kinase activity	GO:0006469	2	206	74	18003	0.207651	0.295265	2.36198	PAK2, SFN
protein processing	GO:0016485	2	206	75	18003	0.21184	0.300694	2.33049	PCSK5, MMP14
cellular response to starvation	GO:0009267	2	206	75	18003	0.21184	0.300694	2.33049	HSPA8, GAS6
negative regulation of protein binding	GO:0032091	2	206	76	18003	0.216037	0.302809	2.29982	BAX, PPP1CA
cellular oxidant detoxification	GO:0098869	2	206	78	18003	0.224454	0.308078	2.24085	TXN, TXNDC17
positive regulation of translation	GO:0045727	2	206	79	18003	0.228672	0.313602	2.21249	EIF3C, FAM129A
liver development	GO:0001889	2	206	80	18003	0.232895	0.316184	2.18483	LSR, SOD2
negative regulation of transforming growth factor beta receptor signaling pathway	GO:0030512	2	206	81	18003	0.237124	0.321223	2.15786	HSPA1A, CD109
microtubule-based movement	GO:0007018	2	206	84	18003	0.24983	0.331038	2.08079	BICD2, DYNC1I2
locomotory behavior	GO:0007626	2	206	85	18003	0.254071	0.335929	2.05631	SOD2, ALDH1A3
regulation of GTPase activity	GO:0043087	2	206	88	18003	0.266801	0.347966	1.98621	PROM2, PYCARD
mitochondrion organization	GO:0007005	2	206	88	18003	0.266801	0.347966	1.98621	OPA1, SOD2
cellular response to oxidative stress	GO:0034599	2	206	89	18003	0.271045	0.352055	1.96389	HSPA1A, STX4
negative regulation of NF-kappaB transcription factor activity	GO:0032088	2	206	92	18003	0.283771	0.361009	1.89985	ANXA4, PYCARD
cellular response to interferon-gamma	GO:0071346	2	206	95	18003	0.296476	0.373418	1.83986	CLDN1, STX4
positive regulation of peptidyl-tyrosine phosphorylation	GO:0050731	2	206	96	18003	0.300705	0.375534	1.82069	PAK2, ITGA5
positive regulation of interleukin-6 production	GO:0032755	2	206	99	18003	0.313363	0.388647	1.76552	MAVS, PYCARD
cholesterol homeostasis	GO:0042632	2	206	100	18003	0.317573	0.389989	1.74786	NPC2, LIMA1
DNA recombination	GO:0006310	2	206	100	18003	0.317573	0.389989	1.74786	SFPQ, RUVBL2
positive regulation of inflammatory response	GO:0050729	2	206	100	18003	0.317573	0.389989	1.74786	PYCARD, GPRC5B
positive regulation of tumor necrosis factor production	GO:0032760	2	206	103	18003	0.330163	0.401689	1.69696	MAVS, PYCARD
muscle organ development	GO:0007517	2	206	104	18003	0.334346	0.404458	1.68064	HIST1H1B, LMNA
cholesterol metabolic process	GO:0008203	2	206	105	18003	0.338521	0.407313	1.66463	NPC2, LIMA1
ossification	GO:0001503	2	206	108	18003	0.350998	0.416217	1.61839	ECM1, MMP14
anterior/posterior pattern specification	GO:0009952	2	206	109	18003	0.35514	0.418373	1.60355	PCSK5, CRKL
T cell receptor signaling pathway	GO:0050852	2	206	113	18003	0.37161	0.430887	1.54678	CRKL, KHDRBS1
activation of GTPase activity	GO:0090630	2	206	113	18003	0.37161	0.430887	1.54678	CRKL, TAX1BP3
negative regulation of cell growth	GO:0030308	2	206	123	18003	0.412008	0.465735	1.42103	HSPA1A, INHBA
cellular response to tumor necrosis factor	GO:0071356	2	206	132	18003	0.44725	0.497592	1.32414	CLDN1, PYCARD
chromatin remodeling	GO:0006338	2	206	132	18003	0.44725	0.497592	1.32414	RUVBL2, RBBP4
calcium ion transmembrane transport	GO:0070588	2	206	132	18003	0.44725	0.497592	1.32414	GAS6, ANXA2
peptidyl-tyrosine phosphorylation	GO:0018108	2	206	134	18003	0.454922	0.503708	1.30438	PBK, DDR1
actin filament organization	GO:0007015	2	206	138	18003	0.470082	0.515563	1.26657	TPM3, TMOD3
skeletal system development	GO:0001501	2	206	145	18003	0.495998	0.538882	1.20542	CTNNB1, MMP14
transcription by RNA polymerase II	GO:0006366	2	206	149	18003	0.510443	0.550411	1.17306	TCEA1, RBMX
multicellular organism development	GO:0007275	2	206	149	18003	0.510443	0.550411	1.17306	ARHGDIB, DDR1
rhythmic process	GO:0048511	2	206	150	18003	0.514012	0.55363	1.16524	SFPQ, HNRNPU
negative regulation of cell migration	GO:0030336	2	206	156	18003	0.535064	0.571746	1.12043	DPYSL3, CDH1
defense response	GO:0006952	2	206	157	18003	0.538511	0.573917	1.11329	CXCL1, INHBA
rRNA processing	GO:0006364	2	206	158	18003	0.541942	0.577193	1.10624	PA2G4, RPS15
positive regulation of angiogenesis	GO:0045766	2	206	162	18003	0.555486	0.589295	1.07893	CTSH, ECM1
peptidyl-serine phosphorylation	GO:0018105	2	206	171	18003	0.584917	0.615283	1.02214	PAK2, GAS6
protein glycosylation	GO:0006486	2	206	176	18003	0.600639	0.629777	0.993105	GALNT5, PMM2
protein autophosphorylation	GO:0046777	2	206	177	18003	0.603729	0.631792	0.987494	PAK2, DDR1
cellular response to lipopolysaccharide	GO:0071222	2	206	182	18003	0.618911	0.646011	0.960365	CXCL1, PYCARD
positive regulation of GTPase activity	GO:0043547	2	206	185	18003	0.627805	0.654031	0.944791	S100A10, ITGA6
autophagy	GO:0006914	2	206	196	18003	0.659041	0.682623	0.891767	CHMP6, ITGB4
endocytosis	GO:0006897	2	206	246	18003	0.775293	0.789912	0.710514	OCIAD1, DBNL
chemical synaptic transmission	GO:0007268	2	206	258	18003	0.797482	0.80896	0.677467	CTNNB1, SYPL1
regulation of follicle-stimulating hormone secretion	GO:0046880	1	206	1	18003	0.0114425	0.105388	87.3932	INHBA
UDP-glucuronate biosynthetic process	GO:0006065	1	206	1	18003	0.0114425	0.105388	87.3932	UGDH
negative regulation of keratinocyte apoptotic process	GO:1902173	1	206	1	18003	0.0114425	0.105388	87.3932	SERPINB13
regulation of core promoter binding	GO:1904796	1	206	1	18003	0.0114425	0.105388	87.3932	CTNNB1
acetylcholine-mediated vasodilation involved in regulation of systemic arterial blood pressure	GO:0003069	1	206	1	18003	0.0114425	0.105388	87.3932	SOD2
neural plate development	GO:0001840	1	206	1	18003	0.0114425	0.105388	87.3932	CTNNB1
T cell homeostatic proliferation	GO:0001777	1	206	1	18003	0.0114425	0.105388	87.3932	BAX
positive regulation of deoxyribonuclease activity	GO:0032077	1	206	1	18003	0.0114425	0.105388	87.3932	PCNA
protein depolymerization	GO:0051261	1	206	1	18003	0.0114425	0.105388	87.3932	VPS4B
sequestering of iron ion	GO:0097577	1	206	1	18003	0.0114425	0.105388	87.3932	LCN2
xenobiotic transport across blood-nerve barrier	GO:0061772	1	206	1	18003	0.0114425	0.105388	87.3932	CLDN1
cranial ganglion development	GO:0061550	1	206	1	18003	0.0114425	0.105388	87.3932	CTNNB1
slow axonal transport	GO:1990832	1	206	1	18003	0.0114425	0.105388	87.3932	HSPA8
pre-B cell differentiation	GO:0002329	1	206	1	18003	0.0114425	0.105388	87.3932	LRRC8A
regulation of isoprenoid metabolic process	GO:0019747	1	206	1	18003	0.0114425	0.105388	87.3932	NPC2
RNA localization to chromatin	GO:1990280	1	206	1	18003	0.0114425	0.105388	87.3932	HNRNPU
positive regulation of melanosome transport	GO:1902910	1	206	1	18003	0.0114425	0.105388	87.3932	CDH3
canonical Wnt signaling pathway involved in positive regulation of cardiac outflow tract cell proliferation	GO:0061324	1	206	1	18003	0.0114425	0.105388	87.3932	CTNNB1
chaperone-mediated autophagy translocation complex disassembly	GO:1904764	1	206	1	18003	0.0114425	0.105388	87.3932	HSPA8
lung cell differentiation	GO:0060479	1	206	1	18003	0.0114425	0.105388	87.3932	CTNNB1
dUTP catabolic process	GO:0046081	1	206	1	18003	0.0114425	0.105388	87.3932	DUT
regulation of hair cycle by canonical Wnt signaling pathway	GO:0060901	1	206	1	18003	0.0114425	0.105388	87.3932	CDH3
nucleus accumbens development	GO:0021768	1	206	1	18003	0.0114425	0.105388	87.3932	ALDH1A3
age-dependent response to reactive oxygen species	GO:0001315	1	206	1	18003	0.0114425	0.105388	87.3932	SOD2
negative regulation of actin cytoskeleton reorganization	GO:2000250	1	206	1	18003	0.0114425	0.105388	87.3932	TJP1
positive regulation of translation initiation in response to endoplasmic reticulum stress	GO:0036494	1	206	1	18003	0.0114425	0.105388	87.3932	DNAJC3
regulation of interleukin-1 production	GO:0032652	1	206	1	18003	0.0114425	0.105388	87.3932	ANXA1
protein localization to spindle microtubule	GO:1902889	1	206	1	18003	0.0114425	0.105388	87.3932	HNRNPU
negative regulation of timing of catagen	GO:0051796	1	206	1	18003	0.0114425	0.105388	87.3932	CDH3
neuropeptide catabolic process	GO:0010813	1	206	1	18003	0.0114425	0.105388	87.3932	CTSH
regulation of RNA export from nucleus	GO:0046831	1	206	1	18003	0.0114425	0.105388	87.3932	KHDRBS1
trophoblast cell migration	GO:0061450	1	206	1	18003	0.0114425	0.105388	87.3932	ITGB4
negative regulation of oligodendrocyte apoptotic process	GO:1900142	1	206	1	18003	0.0114425	0.105388	87.3932	GAS6
regulation of protein import	GO:1904589	1	206	1	18003	0.0114425	0.105388	87.3932	HSPA8
regulation of smooth muscle cell-matrix adhesion	GO:2000097	1	206	1	18003	0.0114425	0.105388	87.3932	PLAU
mitotic DNA replication	GO:1902969	1	206	1	18003	0.0114425	0.105388	87.3932	MCM6
negative regulation of maintenance of mitotic sister chromatid cohesion, centromeric	GO:2000719	1	206	1	18003	0.0114425	0.105388	87.3932	NAA10
regulation of type 2 immune response	GO:0002828	1	206	1	18003	0.0114425	0.105388	87.3932	ECM1
positive regulation of low-density lipoprotein particle receptor binding	GO:1905597	1	206	1	18003	0.0114425	0.105388	87.3932	ANXA2
negative regulation of supramolecular fiber organization	GO:1902904	1	206	1	18003	0.0114425	0.105388	87.3932	HSPA8
modulation by host of viral process	GO:0044788	1	206	1	18003	0.0114425	0.105388	87.3932	HSPA8
dichotomous subdivision of terminal units involved in lung branching	GO:0060448	1	206	1	18003	0.0114425	0.105388	87.3932	CTSH
glial cell fate determination	GO:0007403	1	206	1	18003	0.0114425	0.105388	87.3932	CTNNB1
negative regulation of renal albumin absorption	GO:2000533	1	206	1	18003	0.0114425	0.105388	87.3932	GAS6
response to ammonium ion	GO:0060359	1	206	1	18003	0.0114425	0.105388	87.3932	ADSS
erythrophore differentiation	GO:0048773	1	206	1	18003	0.0114425	0.105388	87.3932	SOD2
negative regulation of anti-Mullerian hormone signaling pathway	GO:1902613	1	206	1	18003	0.0114425	0.105388	87.3932	DKK3
positive regulation of IP-10 production	GO:0071660	1	206	1	18003	0.0114425	0.105388	87.3932	MAVS
release of matrix enzymes from mitochondria	GO:0032976	1	206	1	18003	0.0114425	0.105388	87.3932	BAX
positive regulation of glutamate-cysteine ligase activity	GO:0035229	1	206	1	18003	0.0114425	0.105388	87.3932	GCLM
regulation of intrinsic apoptotic signaling pathway in response to DNA damage by p53 class mediator	GO:1902165	1	206	1	18003	0.0114425	0.105388	87.3932	HNRNPK
positive regulation of glial cell migration	GO:1903977	1	206	1	18003	0.0114425	0.105388	87.3932	CRKL
response to magnetism	GO:0071000	1	206	1	18003	0.0114425	0.105388	87.3932	SOD2
ESCRT III complex assembly	GO:1904902	1	206	1	18003	0.0114425	0.105388	87.3932	CHMP6
B cell receptor apoptotic signaling pathway	GO:1990117	1	206	1	18003	0.0114425	0.105388	87.3932	BAX
cellular response to butyrate	GO:1903545	1	206	1	18003	0.0114425	0.105388	87.3932	CLDN1
smooth muscle cell-matrix adhesion	GO:0061302	1	206	2	18003	0.0227548	0.125889	43.6966	DDR1
myeloid dendritic cell activation	GO:0001773	1	206	2	18003	0.0227548	0.125889	43.6966	PYCARD
cellular response to thyroxine stimulus	GO:0097069	1	206	2	18003	0.0227548	0.125889	43.6966	GCLM
eukaryotic translation initiation factor 4F complex assembly	GO:0097010	1	206	2	18003	0.0227548	0.125889	43.6966	EIF4H
optic cup morphogenesis involved in camera-type eye development	GO:0002072	1	206	2	18003	0.0227548	0.125889	43.6966	ALDH1A3
negative regulation of mitotic cell cycle, embryonic	GO:0045976	1	206	2	18003	0.0227548	0.125889	43.6966	CTNNB1
positive regulation of antigen processing and presentation of peptide antigen via MHC class II	GO:0002588	1	206	2	18003	0.0227548	0.125889	43.6966	PYCARD
positive regulation of vacuole organization	GO:0044090	1	206	2	18003	0.0227548	0.125889	43.6966	ANXA2
DNA double-strand break attachment to nuclear envelope	GO:1990683	1	206	2	18003	0.0227548	0.125889	43.6966	LMNA
regulation of nephron tubule epithelial cell differentiation	GO:0072182	1	206	2	18003	0.0227548	0.125889	43.6966	CTNNB1
vestibulocochlear nerve structural organization	GO:0021649	1	206	2	18003	0.0227548	0.125889	43.6966	NRP2
glycerol ether metabolic process	GO:0006662	1	206	2	18003	0.0227548	0.125889	43.6966	TXN
progesterone secretion	GO:0042701	1	206	2	18003	0.0227548	0.125889	43.6966	INHBA
negative regulation of low-density lipoprotein particle receptor catabolic process	GO:0032804	1	206	2	18003	0.0227548	0.125889	43.6966	ANXA2
nephron tubule formation	GO:0072079	1	206	2	18003	0.0227548	0.125889	43.6966	CTNNB1
canonical Wnt signaling pathway involved in negative regulation of apoptotic process	GO:0044336	1	206	2	18003	0.0227548	0.125889	43.6966	CTNNB1
N-terminal peptidyl-serine acetylation	GO:0017198	1	206	2	18003	0.0227548	0.125889	43.6966	NAA10
mesenchymal stem cell differentiation	GO:0072497	1	206	2	18003	0.0227548	0.125889	43.6966	CTNNB1
positive regulation of attachment of mitotic spindle microtubules to kinetochore	GO:1902425	1	206	2	18003	0.0227548	0.125889	43.6966	HNRNPU
cellular response to vitamin K	GO:0071307	1	206	2	18003	0.0227548	0.125889	43.6966	GAS6
microtubule anchoring at microtubule organizing center	GO:0072393	1	206	2	18003	0.0227548	0.125889	43.6966	BICD2
membrane tubulation	GO:0097749	1	206	2	18003	0.0227548	0.125889	43.6966	OPA1
response to interleukin-18	GO:0070673	1	206	2	18003	0.0227548	0.125889	43.6966	CLDN1
positive regulation of tyrosinase activity	GO:0032773	1	206	2	18003	0.0227548	0.125889	43.6966	CDH3
regulation of translational initiation by eIF2 alpha dephosphorylation	GO:0036496	1	206	2	18003	0.0227548	0.125889	43.6966	PPP1CA
positive regulation of receptor-mediated endocytosis involved in cholesterol transport	GO:1905602	1	206	2	18003	0.0227548	0.125889	43.6966	ANXA2
siderophore transport	GO:0015891	1	206	2	18003	0.0227548	0.125889	43.6966	LCN2
retinal cell programmed cell death	GO:0046666	1	206	2	18003	0.0227548	0.125889	43.6966	BAX
phenylacetate catabolic process	GO:0010124	1	206	2	18003	0.0227548	0.125889	43.6966	ACAA1
negative regulation of branching involved in ureteric bud morphogenesis	GO:0090191	1	206	2	18003	0.0227548	0.125889	43.6966	TACSTD2
tricellular tight junction assembly	GO:1904274	1	206	2	18003	0.0227548	0.125889	43.6966	LSR
regulation of fibroblast proliferation	GO:0048145	1	206	2	18003	0.0227548	0.125889	43.6966	CTNNB1
helper T cell diapedesis	GO:0035685	1	206	2	18003	0.0227548	0.125889	43.6966	CRKL
hepatic stellate cell activation	GO:0035733	1	206	2	18003	0.0227548	0.125889	43.6966	GCLM
aspartyl-tRNA aminoacylation	GO:0006422	1	206	2	18003	0.0227548	0.125889	43.6966	DARS
positive regulation of dipeptide transmembrane transport	GO:2001150	1	206	2	18003	0.0227548	0.125889	43.6966	CA2
male germ cell proliferation	GO:0002176	1	206	2	18003	0.0227548	0.125889	43.6966	EIF2S2
esophagus smooth muscle contraction	GO:0014846	1	206	2	18003	0.0227548	0.125889	43.6966	SULF2
dorsal root ganglion morphogenesis	GO:1904835	1	206	2	18003	0.0227548	0.125889	43.6966	NRP2
pyrimidine nucleobase metabolic process	GO:0006206	1	206	2	18003	0.0227548	0.125889	43.6966	TYMP
positive regulation of endoribonuclease activity	GO:1902380	1	206	2	18003	0.0227548	0.125889	43.6966	HSPA1A
regulation of centriole-centriole cohesion	GO:0030997	1	206	2	18003	0.0227548	0.125889	43.6966	CTNNB1
viral life cycle	GO:0019058	1	206	2	18003	0.0227548	0.125889	43.6966	PCSK5
development of secondary sexual characteristics	GO:0045136	1	206	2	18003	0.0227548	0.125889	43.6966	BAX
dUMP biosynthetic process	GO:0006226	1	206	2	18003	0.0227548	0.125889	43.6966	DUT
positive regulation of cell aging	GO:0090343	1	206	2	18003	0.0227548	0.125889	43.6966	LMNA
positive regulation of eosinophil degranulation	GO:0043311	1	206	2	18003	0.0227548	0.125889	43.6966	STX4
renal vesicle formation	GO:0072033	1	206	2	18003	0.0227548	0.125889	43.6966	CTNNB1
renal outer medulla development	GO:0072054	1	206	2	18003	0.0227548	0.125889	43.6966	CTNNB1
negative regulation of mesenchymal to epithelial transition involved in metanephros morphogenesis	GO:0003340	1	206	2	18003	0.0227548	0.125889	43.6966	CTNNB1
B cell homeostatic proliferation	GO:0002358	1	206	2	18003	0.0227548	0.125889	43.6966	BAX
transport along microtubule	GO:0010970	1	206	2	18003	0.0227548	0.125889	43.6966	DYNC1I2
establishment of blood-brain barrier	GO:0060856	1	206	2	18003	0.0227548	0.125889	43.6966	LSR
positive regulation of granulocyte chemotaxis	GO:0071624	1	206	2	18003	0.0227548	0.125889	43.6966	S100A14
negative regulation of transforming growth factor beta2 production	GO:0032912	1	206	2	18003	0.0227548	0.125889	43.6966	CDH3
regulation of timing of anagen	GO:0051884	1	206	2	18003	0.0227548	0.125889	43.6966	CTNNB1
convergent extension	GO:0060026	1	206	2	18003	0.0227548	0.125889	43.6966	PTK7
negative regulation of membrane hyperpolarization	GO:1902631	1	206	2	18003	0.0227548	0.125889	43.6966	SOD2
age-dependent response to oxidative stress	GO:0001306	1	206	2	18003	0.0227548	0.125889	43.6966	SOD2
positive regulation of determination of dorsal identity	GO:2000017	1	206	2	18003	0.0227548	0.125889	43.6966	CTNNB1
positive regulation of developmental pigmentation	GO:0048087	1	206	2	18003	0.0227548	0.125889	43.6966	BAX
nuclear body organization	GO:0030575	1	206	2	18003	0.0227548	0.125889	43.6966	SF1
cell junction maintenance	GO:0034331	1	206	2	18003	0.0227548	0.125889	43.6966	CLDN1
GABAergic neuron differentiation	GO:0097154	1	206	2	18003	0.0227548	0.125889	43.6966	INHBA
positive regulation of protein localization to endoplasmic reticulum	GO:1905552	1	206	2	18003	0.0227548	0.125889	43.6966	DDRGK1
immune response-regulating signaling pathway	GO:0002764	1	206	2	18003	0.0227548	0.125889	43.6966	CTSH
protein insertion into mitochondrial membrane involved in apoptotic signaling pathway	GO:0001844	1	206	2	18003	0.0227548	0.125889	43.6966	BAX
canonical Wnt signaling pathway involved in positive regulation of epithelial to mesenchymal transition	GO:0044334	1	206	2	18003	0.0227548	0.125889	43.6966	CTNNB1
regulation of skeletal muscle acetylcholine-gated channel clustering	GO:1904393	1	206	2	18003	0.0227548	0.125889	43.6966	CRKL
cerebellar Purkinje cell layer maturation	GO:0021691	1	206	2	18003	0.0227548	0.125889	43.6966	ARCN1
regulation of nitrogen utilization	GO:0006808	1	206	2	18003	0.0227548	0.125889	43.6966	BAX
B cell negative selection	GO:0002352	1	206	2	18003	0.0227548	0.125889	43.6966	BAX
renal inner medulla development	GO:0072053	1	206	2	18003	0.0227548	0.125889	43.6966	CTNNB1
axis elongation	GO:0003401	1	206	2	18003	0.0227548	0.125889	43.6966	PTK7
positive regulation of branching involved in lung morphogenesis	GO:0061047	1	206	2	18003	0.0227548	0.125889	43.6966	CTNNB1
negative regulation of caveolin-mediated endocytosis	GO:2001287	1	206	2	18003	0.0227548	0.125889	43.6966	PROM2
ureteric bud morphogenesis	GO:0060675	1	206	3	18003	0.0339382	0.142523	29.1311	TACSTD2
clathrin coat disassembly	GO:0072318	1	206	3	18003	0.0339382	0.142523	29.1311	HSPA8
localization within membrane	GO:0051668	1	206	3	18003	0.0339382	0.142523	29.1311	CDH13
post-embryonic camera-type eye morphogenesis	GO:0048597	1	206	3	18003	0.0339382	0.142523	29.1311	BAX
positive regulation of heparan sulfate proteoglycan biosynthetic process	GO:0010909	1	206	3	18003	0.0339382	0.142523	29.1311	CTNNB1
oviduct development	GO:0060066	1	206	3	18003	0.0339382	0.142523	29.1311	CTNNB1
dTMP catabolic process	GO:0046074	1	206	3	18003	0.0339382	0.142523	29.1311	TYMP
positive regulation of molecular function	GO:0044093	1	206	3	18003	0.0339382	0.142523	29.1311	CTNNB1
positive regulation of B cell apoptotic process	GO:0002904	1	206	3	18003	0.0339382	0.142523	29.1311	BAX
protein targeting to lysosome involved in chaperone-mediated autophagy	GO:0061740	1	206	3	18003	0.0339382	0.142523	29.1311	HSPA8
regulation of exosomal secretion	GO:1903541	1	206	3	18003	0.0339382	0.142523	29.1311	CHMP6
positive regulation of ovulation	GO:0060279	1	206	3	18003	0.0339382	0.142523	29.1311	INHBA
cerebellar neuron development	GO:0098749	1	206	3	18003	0.0339382	0.142523	29.1311	CRKL
negative regulation of mRNA catabolic process	GO:1902373	1	206	3	18003	0.0339382	0.142523	29.1311	PKP3
regulation of epidermal cell division	GO:0010482	1	206	3	18003	0.0339382	0.142523	29.1311	SFN
termination of RNA polymerase I transcription	GO:0006363	1	206	3	18003	0.0339382	0.142523	29.1311	PTRF
regulation of lipoprotein lipase activity	GO:0051004	1	206	3	18003	0.0339382	0.142523	29.1311	PCSK5
heparan sulfate proteoglycan metabolic process	GO:0030201	1	206	3	18003	0.0339382	0.142523	29.1311	SULF2
regulation of SNARE complex assembly	GO:0035542	1	206	3	18003	0.0339382	0.142523	29.1311	2008-09-01
regulation of protein catabolic process at postsynapse, modulating synaptic transmission	GO:0099576	1	206	3	18003	0.0339382	0.142523	29.1311	CDH1
positive regulation of apoptotic process involved in mammary gland involution	GO:0060058	1	206	3	18003	0.0339382	0.142523	29.1311	BAX
negative regulation of monocyte activation	GO:0150102	1	206	3	18003	0.0339382	0.142523	29.1311	FN1
canonical Wnt signaling pathway involved in osteoblast differentiation	GO:0044339	1	206	3	18003	0.0339382	0.142523	29.1311	CTNNB1
activation of cysteine-type endopeptidase activity involved in apoptotic signaling pathway	GO:0097296	1	206	3	18003	0.0339382	0.142523	29.1311	BAX
astrocyte-dopaminergic neuron signaling	GO:0036520	1	206	3	18003	0.0339382	0.142523	29.1311	CTNNB1
beta-catenin destruction complex disassembly	GO:1904886	1	206	3	18003	0.0339382	0.142523	29.1311	PPP1CA
cell-cell signaling involved in cardiac conduction	GO:0086019	1	206	3	18003	0.0339382	0.142523	29.1311	PKP2
facioacoustic ganglion development	GO:1903375	1	206	3	18003	0.0339382	0.142523	29.1311	NRP2
somatic diversification of immunoglobulins	GO:0016445	1	206	3	18003	0.0339382	0.142523	29.1311	CTNNBL1
cytokinetic process	GO:0032506	1	206	3	18003	0.0339382	0.142523	29.1311	ANXA11
protein localization to tricellular tight junction	GO:0061833	1	206	3	18003	0.0339382	0.142523	29.1311	LSR
apoptotic process involved in embryonic digit morphogenesis	GO:1902263	1	206	3	18003	0.0339382	0.142523	29.1311	BAX
mitotic telomere maintenance via semi-conservative replication	GO:1902990	1	206	3	18003	0.0339382	0.142523	29.1311	PCNA
N-terminal peptidyl-glutamic acid acetylation	GO:0018002	1	206	3	18003	0.0339382	0.142523	29.1311	NAA10
positive regulation of epithelial cell proliferation involved in prostate gland development	GO:0060769	1	206	3	18003	0.0339382	0.142523	29.1311	CTNNB1
establishment or maintenance of actin cytoskeleton polarity	GO:0030950	1	206	3	18003	0.0339382	0.142523	29.1311	PDLIM1
establishment of blood-nerve barrier	GO:0008065	1	206	3	18003	0.0339382	0.142523	29.1311	CLDN1
regulation of complement activation, alternative pathway	GO:0030451	1	206	3	18003	0.0339382	0.142523	29.1311	CFH
lung induction	GO:0060492	1	206	3	18003	0.0339382	0.142523	29.1311	CTNNB1
fungiform papilla formation	GO:0061198	1	206	3	18003	0.0339382	0.142523	29.1311	CTNNB1
myeloid dendritic cell activation involved in immune response	GO:0002277	1	206	3	18003	0.0339382	0.142523	29.1311	PYCARD
positive regulation of vascular associated smooth muscle cell differentiation involved in phenotypic switching	GO:1905932	1	206	3	18003	0.0339382	0.142523	29.1311	SOD2
regulation of mitochondrial membrane permeability involved in programmed necrotic cell death	GO:1902445	1	206	3	18003	0.0339382	0.142523	29.1311	BAX
response to purine-containing compound	GO:0014074	1	206	3	18003	0.0339382	0.142523	29.1311	ADSS
regulation of gastric motility	GO:1905333	1	206	3	18003	0.0339382	0.142523	29.1311	TYMP
negative regulation of follicle-stimulating hormone secretion	GO:0046882	1	206	3	18003	0.0339382	0.142523	29.1311	INHBA
response to isolation stress	GO:0035900	1	206	3	18003	0.0339382	0.142523	29.1311	SOD2
positive regulation of macrophage migration	GO:1905523	1	206	3	18003	0.0339382	0.142523	29.1311	MMP14
embryonic skeletal limb joint morphogenesis	GO:0036023	1	206	3	18003	0.0339382	0.142523	29.1311	CTNNB1
nucleosome organization	GO:0034728	1	206	3	18003	0.0339382	0.142523	29.1311	SUPT6H
detection of oxygen	GO:0003032	1	206	3	18003	0.0339382	0.142523	29.1311	SOD2
positive regulation of substrate-dependent cell migration, cell attachment to substrate	GO:1904237	1	206	3	18003	0.0339382	0.142523	29.1311	FN1
renin secretion into blood stream	GO:0002001	1	206	3	18003	0.0339382	0.142523	29.1311	PCSK5
positive regulation of mitotic cell cycle phase transition	GO:1901992	1	206	3	18003	0.0339382	0.142523	29.1311	TMOD3
sensory neuron axon guidance	GO:0097374	1	206	3	18003	0.0339382	0.142523	29.1311	NRP2
negative regulation of cysteine-type endopeptidase activity involved in execution phase of apoptosis	GO:2001271	1	206	3	18003	0.0339382	0.142523	29.1311	PAK2
regulation of centromeric sister chromatid cohesion	GO:0070602	1	206	3	18003	0.0339382	0.142523	29.1311	CTNNB1
positive regulation of glomerular filtration	GO:0003104	1	206	3	18003	0.0339382	0.142523	29.1311	GAS6
positive regulation of peptidyl-cysteine S-nitrosylation	GO:2000170	1	206	3	18003	0.0339382	0.142523	29.1311	TXN
positive regulation of low-density lipoprotein particle clearance	GO:1905581	1	206	3	18003	0.0339382	0.142523	29.1311	ANXA2
positive regulation of centrosome duplication	GO:0010825	1	206	3	18003	0.0339382	0.142523	29.1311	CEP295
galactose catabolic process via UDP-galactose	GO:0033499	1	206	3	18003	0.0339382	0.142523	29.1311	GALE
pyrimidine nucleoside metabolic process	GO:0006213	1	206	3	18003	0.0339382	0.142523	29.1311	TYMP
low-density lipoprotein particle mediated signaling	GO:0055096	1	206	3	18003	0.0339382	0.142523	29.1311	CDH13
olfactory pit development	GO:0060166	1	206	3	18003	0.0339382	0.142523	29.1311	ALDH1A3
canonical Wnt signaling pathway involved in mesenchymal stem cell differentiation	GO:0044338	1	206	3	18003	0.0339382	0.142523	29.1311	CTNNB1
cytokine precursor processing	GO:0140447	1	206	3	18003	0.0339382	0.142523	29.1311	PCSK5
negative regulation of hair follicle development	GO:0051799	1	206	3	18003	0.0339382	0.142523	29.1311	INHBA
peripheral nervous system myelin formation	GO:0032290	1	206	3	18003	0.0339382	0.142523	29.1311	ITGB4
Harderian gland development	GO:0070384	1	206	4	18003	0.0449942	0.152266	21.8483	ALDH1A3
metanephros morphogenesis	GO:0003338	1	206	4	18003	0.0449942	0.152266	21.8483	CTNNB1
positive regulation of metallopeptidase activity	GO:1905050	1	206	4	18003	0.0449942	0.152266	21.8483	DDRGK1
genitalia morphogenesis	GO:0035112	1	206	4	18003	0.0449942	0.152266	21.8483	CTNNB1
sympathetic neuron projection extension	GO:0097490	1	206	4	18003	0.0449942	0.152266	21.8483	NRP2
establishment or maintenance of microtubule cytoskeleton polarity	GO:0030951	1	206	4	18003	0.0449942	0.152266	21.8483	LMNA
negative regulation of mesenchymal cell proliferation	GO:0072201	1	206	4	18003	0.0449942	0.152266	21.8483	LMNA
canonical Wnt signaling pathway involved in midbrain dopaminergic neuron differentiation	GO:1904954	1	206	4	18003	0.0449942	0.152266	21.8483	CTNNB1
regulation of extracellular matrix disassembly	GO:0010715	1	206	4	18003	0.0449942	0.152266	21.8483	DDR1
semaphorin-plexin signaling pathway involved in neuron projection guidance	GO:1902285	1	206	4	18003	0.0449942	0.152266	21.8483	NRP2
protein localization to bicellular tight junction	GO:1902396	1	206	4	18003	0.0449942	0.152266	21.8483	TJP1
regulation of glycogen catabolic process	GO:0005981	1	206	4	18003	0.0449942	0.152266	21.8483	PPP1CA
GDP-mannose biosynthetic process	GO:0009298	1	206	4	18003	0.0449942	0.152266	21.8483	PMM2
prolactin secretion	GO:0070459	1	206	4	18003	0.0449942	0.152266	21.8483	ANXA1
cellular response to jasmonic acid stimulus	GO:0071395	1	206	4	18003	0.0449942	0.152266	21.8483	AKR1C2
regulation of secondary heart field cardioblast proliferation	GO:0003266	1	206	4	18003	0.0449942	0.152266	21.8483	CTNNB1
ventral trunk neural crest cell migration	GO:0036486	1	206	4	18003	0.0449942	0.152266	21.8483	NRP2
positive regulation of RNA polymerase II regulatory region sequence-specific DNA binding	GO:1905636	1	206	4	18003	0.0449942	0.152266	21.8483	DDRGK1
internal protein amino acid acetylation	GO:0006475	1	206	4	18003	0.0449942	0.152266	21.8483	NAA10
regulation of transmission of nerve impulse	GO:0051969	1	206	4	18003	0.0449942	0.152266	21.8483	TYMP
organelle fusion	GO:0048284	1	206	4	18003	0.0449942	0.152266	21.8483	STX4
positive regulation of oxidative stress-induced intrinsic apoptotic signaling pathway	GO:1902177	1	206	4	18003	0.0449942	0.152266	21.8483	SFPQ
epithelial cell differentiation involved in prostate gland development	GO:0060742	1	206	4	18003	0.0449942	0.152266	21.8483	CTNNB1
cellular response to prostaglandin D stimulus	GO:0071799	1	206	4	18003	0.0449942	0.152266	21.8483	AKR1C2
modification of postsynaptic actin cytoskeleton	GO:0098885	1	206	4	18003	0.0449942	0.152266	21.8483	PFN1
galactose catabolic process	GO:0019388	1	206	4	18003	0.0449942	0.152266	21.8483	GALE
negative regulation of pinocytosis	GO:0048550	1	206	4	18003	0.0449942	0.152266	21.8483	PROM2
response to L-ascorbic acid	GO:0033591	1	206	4	18003	0.0449942	0.152266	21.8483	SOD2
response to nitric oxide	GO:0071731	1	206	4	18003	0.0449942	0.152266	21.8483	TXN
negative regulation of T-helper 2 cell differentiation	GO:0045629	1	206	4	18003	0.0449942	0.152266	21.8483	ANXA1
response to human chorionic gonadotropin	GO:0044752	1	206	4	18003	0.0449942	0.152266	21.8483	GCLM
regulation of chloride transport	GO:2001225	1	206	4	18003	0.0449942	0.152266	21.8483	CA2
regulation of isotype switching	GO:0045191	1	206	4	18003	0.0449942	0.152266	21.8483	SUPT6H
pharynx development	GO:0060465	1	206	4	18003	0.0449942	0.152266	21.8483	CRKL
myoblast migration involved in skeletal muscle regeneration	GO:0014839	1	206	4	18003	0.0449942	0.152266	21.8483	ANXA1
positive regulation of histone H3-K9 trimethylation	GO:1900114	1	206	4	18003	0.0449942	0.152266	21.8483	LMNA
leading strand elongation	GO:0006272	1	206	4	18003	0.0449942	0.152266	21.8483	PCNA
trachea morphogenesis	GO:0060439	1	206	4	18003	0.0449942	0.152266	21.8483	CTNNB1
cellular response to lead ion	GO:0071284	1	206	4	18003	0.0449942	0.152266	21.8483	CLDN1
cornified envelope assembly	GO:1903575	1	206	4	18003	0.0449942	0.152266	21.8483	STX4
dTMP biosynthetic process	GO:0006231	1	206	4	18003	0.0449942	0.152266	21.8483	DUT
negative regulation of cortisol biosynthetic process	GO:2000065	1	206	4	18003	0.0449942	0.152266	21.8483	DKK3
endoplasmic reticulum tubular network membrane organization	GO:1990809	1	206	4	18003	0.0449942	0.152266	21.8483	ATL2
mesenchymal cell proliferation involved in lung development	GO:0060916	1	206	4	18003	0.0449942	0.152266	21.8483	CTNNB1
sympathetic neuron projection guidance	GO:0097491	1	206	4	18003	0.0449942	0.152266	21.8483	NRP2
negative regulation of actin filament bundle assembly	GO:0032232	1	206	4	18003	0.0449942	0.152266	21.8483	PFN1
IMP metabolic process	GO:0046040	1	206	4	18003	0.0449942	0.152266	21.8483	ADSS
negative regulation of transforming growth factor beta production	GO:0071635	1	206	4	18003	0.0449942	0.152266	21.8483	FN1
minus-end-directed organelle transport along microtubule	GO:0072385	1	206	4	18003	0.0449942	0.152266	21.8483	BICD2
adherens junction maintenance	GO:0034334	1	206	4	18003	0.0449942	0.152266	21.8483	TJP1
regulation of peroxisome organization	GO:1900063	1	206	4	18003	0.0449942	0.152266	21.8483	MAVS
striatal medium spiny neuron differentiation	GO:0021773	1	206	4	18003	0.0449942	0.152266	21.8483	INHBA
regulation of low-density lipoprotein particle clearance	GO:0010988	1	206	4	18003	0.0449942	0.152266	21.8483	HNRNPK
cysteine metabolic process	GO:0006534	1	206	4	18003	0.0449942	0.152266	21.8483	GCLM
negative regulation of actin filament depolymerization	GO:0030835	1	206	4	18003	0.0449942	0.152266	21.8483	LIMA1
gonadotrophin-releasing hormone neuronal migration to the hypothalamus	GO:0021828	1	206	4	18003	0.0449942	0.152266	21.8483	NRP2
peptide biosynthetic process	GO:0043043	1	206	4	18003	0.0449942	0.152266	21.8483	PCSK5
regulation of hormone secretion	GO:0046883	1	206	4	18003	0.0449942	0.152266	21.8483	ANXA1
negative regulation of aldosterone biosynthetic process	GO:0032348	1	206	4	18003	0.0449942	0.152266	21.8483	DKK3
granulocyte chemotaxis	GO:0071621	1	206	4	18003	0.0449942	0.152266	21.8483	ANXA1
negative regulation of exosomal secretion	GO:1903542	1	206	4	18003	0.0449942	0.152266	21.8483	VPS4B
fusion of virus membrane with host plasma membrane	GO:0019064	1	206	4	18003	0.0449942	0.152266	21.8483	GAS6
positive regulation of sister chromatid cohesion	GO:0045876	1	206	4	18003	0.0449942	0.152266	21.8483	SFPQ
calcium-independent cell-matrix adhesion	GO:0007161	1	206	4	18003	0.0449942	0.152266	21.8483	FN1
response to nitrosative stress	GO:0051409	1	206	4	18003	0.0449942	0.152266	21.8483	GCLM
trigeminal ganglion development	GO:0061551	1	206	5	18003	0.0559243	0.165728	17.4786	NRP2
positive regulation of cellular pH reduction	GO:0032849	1	206	5	18003	0.0559243	0.165728	17.4786	CA2
hair follicle placode formation	GO:0060789	1	206	5	18003	0.0559243	0.165728	17.4786	CTNNB1
apoptotic process involved in blood vessel morphogenesis	GO:1902262	1	206	5	18003	0.0559243	0.165728	17.4786	BAX
virion attachment to host cell	GO:0019062	1	206	5	18003	0.0559243	0.165728	17.4786	PVRL1
negative regulation of exocytosis	GO:0045920	1	206	5	18003	0.0559243	0.165728	17.4786	ANXA1
biological process involved in interaction with symbiont	GO:0051702	1	206	5	18003	0.0559243	0.165728	17.4786	FN1
iodide transport	GO:0015705	1	206	5	18003	0.0559243	0.165728	17.4786	ANO1
negative regulation of B cell differentiation	GO:0045578	1	206	5	18003	0.0559243	0.165728	17.4786	INHBA
maintenance of animal organ identity	GO:0048496	1	206	5	18003	0.0559243	0.165728	17.4786	PKP2
protein localization to adherens junction	GO:0071896	1	206	5	18003	0.0559243	0.165728	17.4786	TJP1
endosome to lysosome transport via multivesicular body sorting pathway	GO:0032510	1	206	5	18003	0.0559243	0.165728	17.4786	VPS4B
negative regulation of vasoconstriction	GO:0045906	1	206	5	18003	0.0559243	0.165728	17.4786	MMP2
hematopoietic stem cell migration to bone marrow	GO:0097241	1	206	5	18003	0.0559243	0.165728	17.4786	GAS6
negative regulation of histone H3-K27 methylation	GO:0061086	1	206	5	18003	0.0559243	0.165728	17.4786	SUPT6H
phosphocreatine biosynthetic process	GO:0046314	1	206	5	18003	0.0559243	0.165728	17.4786	CKMT1A
podosome assembly	GO:0071800	1	206	5	18003	0.0559243	0.165728	17.4786	DBNL
positive regulation of RNA export from nucleus	GO:0046833	1	206	5	18003	0.0559243	0.165728	17.4786	KHDRBS1
positive regulation of mRNA binding	GO:1902416	1	206	5	18003	0.0559243	0.165728	17.4786	EIF3C
response to odorant	GO:1990834	1	206	5	18003	0.0559243	0.165728	17.4786	MMP14
neutrophil homeostasis	GO:0001780	1	206	5	18003	0.0559243	0.165728	17.4786	ANXA1
epithelial cell migration	GO:0010631	1	206	5	18003	0.0559243	0.165728	17.4786	FAT2
regulation of mitochondrial depolarization	GO:0051900	1	206	5	18003	0.0559243	0.165728	17.4786	GCLM
positive regulation of DNA topoisomerase (ATP-hydrolyzing) activity	GO:2000373	1	206	5	18003	0.0559243	0.165728	17.4786	HNRNPU
response to superoxide	GO:0000303	1	206	5	18003	0.0559243	0.165728	17.4786	SOD2
regulation of mammary gland epithelial cell proliferation	GO:0033599	1	206	5	18003	0.0559243	0.165728	17.4786	BAX
protein K69-linked ufmylation	GO:1990592	1	206	5	18003	0.0559243	0.165728	17.4786	DDRGK1
AMP biosynthetic process	GO:0006167	1	206	5	18003	0.0559243	0.165728	17.4786	ADSS
ubiquitin-independent protein catabolic process via the multivesicular body sorting pathway	GO:0090611	1	206	5	18003	0.0559243	0.165728	17.4786	VPS4B
ectodermal cell differentiation	GO:0010668	1	206	5	18003	0.0559243	0.165728	17.4786	ITGA6
positive regulation of neutrophil apoptotic process	GO:0033031	1	206	5	18003	0.0559243	0.165728	17.4786	ANXA1
central nervous system vasculogenesis	GO:0022009	1	206	5	18003	0.0559243	0.165728	17.4786	CTNNB1
regulation of anion transport	GO:0044070	1	206	5	18003	0.0559243	0.165728	17.4786	CA2
cyclic-GMP-AMP transmembrane import across plasma membrane	GO:0140361	1	206	5	18003	0.0559243	0.165728	17.4786	LRRC8A
positive regulation of nucleotide-binding oligomerization domain containing 2 signaling pathway	GO:0070434	1	206	5	18003	0.0559243	0.165728	17.4786	HSPA1A
prostate gland morphogenesis	GO:0060512	1	206	5	18003	0.0559243	0.165728	17.4786	SERPINB5
negative regulation of endoplasmic reticulum stress-induced eIF2 alpha phosphorylation	GO:1903912	1	206	5	18003	0.0559243	0.165728	17.4786	DNAJC3
dorsal root ganglion development	GO:1990791	1	206	5	18003	0.0559243	0.165728	17.4786	CTNNB1
positive regulation of hydrogen peroxide biosynthetic process	GO:0010729	1	206	5	18003	0.0559243	0.165728	17.4786	SOD2
intracellular sterol transport	GO:0032366	1	206	5	18003	0.0559243	0.165728	17.4786	NPC2
DNA packaging	GO:0006323	1	206	5	18003	0.0559243	0.165728	17.4786	NAA10
positive regulation of endoplasmic reticulum unfolded protein response	GO:1900103	1	206	5	18003	0.0559243	0.165728	17.4786	BAX
thymocyte apoptotic process	GO:0070242	1	206	5	18003	0.0559243	0.165728	17.4786	BAX
negative regulation of IRE1-mediated unfolded protein response	GO:1903895	1	206	5	18003	0.0559243	0.165728	17.4786	DDRGK1
Sertoli cell proliferation	GO:0060011	1	206	5	18003	0.0559243	0.165728	17.4786	BAX
regulation of DNA recombination	GO:0000018	1	206	6	18003	0.06673	0.175013	14.5655	ALYREF
Golgi localization	GO:0051645	1	206	6	18003	0.06673	0.175013	14.5655	ARCN1
positive regulation of glial cell differentiation	GO:0045687	1	206	6	18003	0.06673	0.175013	14.5655	SPINT1
bradykinin catabolic process	GO:0010815	1	206	6	18003	0.06673	0.175013	14.5655	CTSH
B cell mediated immunity	GO:0019724	1	206	6	18003	0.06673	0.175013	14.5655	CD70
receptor-mediated virion attachment to host cell	GO:0046813	1	206	6	18003	0.06673	0.175013	14.5655	GAS6
response to ozone	GO:0010193	1	206	6	18003	0.06673	0.175013	14.5655	SCGB1A1
neutrophil clearance	GO:0097350	1	206	6	18003	0.06673	0.175013	14.5655	ANXA1
B cell chemotaxis	GO:0035754	1	206	6	18003	0.06673	0.175013	14.5655	GAS6
endodermal cell fate commitment	GO:0001711	1	206	6	18003	0.06673	0.175013	14.5655	CTNNB1
regulation of intracellular protein transport	GO:0033157	1	206	6	18003	0.06673	0.175013	14.5655	2008-09-01
positive regulation of cell projection organization	GO:0031346	1	206	6	18003	0.06673	0.175013	14.5655	PROM2
protein ufmylation	GO:0071569	1	206	6	18003	0.06673	0.175013	14.5655	DDRGK1
hydrogen peroxide metabolic process	GO:0042743	1	206	6	18003	0.06673	0.175013	14.5655	SOD2
negative regulation of coagulation	GO:0050819	1	206	6	18003	0.06673	0.175013	14.5655	ANXA4
positive regulation of core promoter binding	GO:1904798	1	206	6	18003	0.06673	0.175013	14.5655	CTNNB1
regulation of mRNA export from nucleus	GO:0010793	1	206	6	18003	0.06673	0.175013	14.5655	SUPT6H
retinoic acid biosynthetic process	GO:0002138	1	206	6	18003	0.06673	0.175013	14.5655	ALDH1A3
membrane invagination	GO:0010324	1	206	6	18003	0.06673	0.175013	14.5655	HGS
embryonic axis specification	GO:0000578	1	206	6	18003	0.06673	0.175013	14.5655	CTNNB1
negative regulation of transcription from RNA polymerase II promoter in response to stress	GO:0097201	1	206	6	18003	0.06673	0.175013	14.5655	HSPA1A
positive regulation of apoptotic DNA fragmentation	GO:1902512	1	206	6	18003	0.06673	0.175013	14.5655	BAX
intermediate filament bundle assembly	GO:0045110	1	206	6	18003	0.06673	0.175013	14.5655	PKP2
negative regulation of cyclic-nucleotide phosphodiesterase activity	GO:0051344	1	206	6	18003	0.06673	0.175013	14.5655	AIP
taurine transport	GO:0015734	1	206	6	18003	0.06673	0.175013	14.5655	LRRC8A
hemoglobin biosynthetic process	GO:0042541	1	206	6	18003	0.06673	0.175013	14.5655	INHBA
regulation of membrane permeability	GO:0090559	1	206	6	18003	0.06673	0.175013	14.5655	TJP2
regulation of extrinsic apoptotic signaling pathway via death domain receptors	GO:1902041	1	206	6	18003	0.06673	0.175013	14.5655	STX4
trachea formation	GO:0060440	1	206	6	18003	0.06673	0.175013	14.5655	CTNNB1
aspartate metabolic process	GO:0006531	1	206	6	18003	0.06673	0.175013	14.5655	ADSS
bundle of His cell-Purkinje myocyte adhesion involved in cell communication	GO:0086073	1	206	6	18003	0.06673	0.175013	14.5655	PKP2
positive regulation of epithelial cell differentiation	GO:0030858	1	206	6	18003	0.06673	0.175013	14.5655	CTNNB1
purine nucleobase biosynthetic process	GO:0009113	1	206	6	18003	0.06673	0.175013	14.5655	GMPS
regulation of intrinsic apoptotic signaling pathway	GO:2001242	1	206	6	18003	0.06673	0.175013	14.5655	PYCARD
negative regulation of interleukin-1 production	GO:0032692	1	206	6	18003	0.06673	0.175013	14.5655	GAS6
negative regulation of protein export from nucleus	GO:0046826	1	206	6	18003	0.06673	0.175013	14.5655	TXN
positive regulation of T-helper 1 cell differentiation	GO:0045627	1	206	6	18003	0.06673	0.175013	14.5655	ANXA1
positive regulation of skeletal muscle tissue development	GO:0048643	1	206	6	18003	0.06673	0.175013	14.5655	CTNNB1
osteoclast fusion	GO:0072675	1	206	6	18003	0.06673	0.175013	14.5655	CD109
glycolipid transport	GO:0046836	1	206	6	18003	0.06673	0.175013	14.5655	NPC2
nose development	GO:0043584	1	206	6	18003	0.06673	0.175013	14.5655	ALDH1A3
alpha-beta T cell differentiation	GO:0046632	1	206	6	18003	0.06673	0.175013	14.5655	ANXA1
protein localization to endoplasmic reticulum	GO:0070972	1	206	6	18003	0.06673	0.175013	14.5655	DDRGK1
regulation of smooth muscle cell migration	GO:0014910	1	206	6	18003	0.06673	0.175013	14.5655	PLAU
carbon dioxide transport	GO:0015670	1	206	6	18003	0.06673	0.175013	14.5655	CA2
cell-cell adhesion mediated by integrin	GO:0033631	1	206	6	18003	0.06673	0.175013	14.5655	ITGA5
regulation of mitochondrial membrane permeability involved in apoptotic process	GO:1902108	1	206	6	18003	0.06673	0.175013	14.5655	BAX
positive regulation of follicle-stimulating hormone secretion	GO:0046881	1	206	6	18003	0.06673	0.175013	14.5655	INHBA
positive regulation of binding	GO:0051099	1	206	6	18003	0.06673	0.175013	14.5655	S100A10
astrocyte cell migration	GO:0043615	1	206	6	18003	0.06673	0.175013	14.5655	MMP14
cellular heat acclimation	GO:0070370	1	206	6	18003	0.06673	0.175013	14.5655	HSPA1A
regulation of muscle cell differentiation	GO:0051147	1	206	7	18003	0.0774125	0.186457	12.4847	SUPT6H
activation of cysteine-type endopeptidase activity involved in apoptotic process by cytochrome c	GO:0008635	1	206	7	18003	0.0774125	0.186457	12.4847	BAX
regulation of wound healing	GO:0061041	1	206	7	18003	0.0774125	0.186457	12.4847	PLAU
chaperone-mediated autophagy	GO:0061684	1	206	7	18003	0.0774125	0.186457	12.4847	HSPA8
spermatid differentiation	GO:0048515	1	206	7	18003	0.0774125	0.186457	12.4847	BAX
paracrine signaling	GO:0038001	1	206	7	18003	0.0774125	0.186457	12.4847	SERPINB3
ectopic germ cell programmed cell death	GO:0035234	1	206	7	18003	0.0774125	0.186457	12.4847	BAX
cell morphogenesis involved in differentiation	GO:0000904	1	206	7	18003	0.0774125	0.186457	12.4847	CTNNB1
positive regulation of establishment of protein localization	GO:1904951	1	206	7	18003	0.0774125	0.186457	12.4847	CEP295
positive regulation of prostaglandin biosynthetic process	GO:0031394	1	206	7	18003	0.0774125	0.186457	12.4847	ANXA1
leukocyte homeostasis	GO:0001776	1	206	7	18003	0.0774125	0.186457	12.4847	BAX
parathyroid gland development	GO:0060017	1	206	7	18003	0.0774125	0.186457	12.4847	CRKL
negative regulation of dendritic cell apoptotic process	GO:2000669	1	206	7	18003	0.0774125	0.186457	12.4847	GAS6
osteoclast development	GO:0036035	1	206	7	18003	0.0774125	0.186457	12.4847	ANXA2
morphogenesis of a polarized epithelium	GO:0001738	1	206	7	18003	0.0774125	0.186457	12.4847	LAMA3
positive regulation of response to cytokine stimulus	GO:0060760	1	206	7	18003	0.0774125	0.186457	12.4847	MAVS
secretion	GO:0046903	1	206	7	18003	0.0774125	0.186457	12.4847	CA2
organelle transport along microtubule	GO:0072384	1	206	7	18003	0.0774125	0.186457	12.4847	COPG1
hyperosmotic salinity response	GO:0042538	1	206	7	18003	0.0774125	0.186457	12.4847	CLDN1
response to L-glutamate	GO:1902065	1	206	7	18003	0.0774125	0.186457	12.4847	PCNA
respiratory tube development	GO:0030323	1	206	7	18003	0.0774125	0.186457	12.4847	PCSK5
negative regulation of ruffle assembly	GO:1900028	1	206	7	18003	0.0774125	0.186457	12.4847	TACSTD2
detection of muscle stretch	GO:0035995	1	206	7	18003	0.0774125	0.186457	12.4847	CTNNB1
peripheral nervous system axon regeneration	GO:0014012	1	206	7	18003	0.0774125	0.186457	12.4847	MMP2
centriole assembly	GO:0098534	1	206	7	18003	0.0774125	0.186457	12.4847	RBM14
positive regulation of adaptive immune response	GO:0002821	1	206	7	18003	0.0774125	0.186457	12.4847	PYCARD
pyrimidine nucleobase catabolic process	GO:0006208	1	206	7	18003	0.0774125	0.186457	12.4847	DPYSL3
oxygen homeostasis	GO:0032364	1	206	7	18003	0.0774125	0.186457	12.4847	SOD2
positive regulation of mitochondrial membrane permeability involved in apoptotic process	GO:1902110	1	206	7	18003	0.0774125	0.186457	12.4847	BAX
negative regulation of interleukin-13 production	GO:0032696	1	206	7	18003	0.0774125	0.186457	12.4847	SCGB1A1
positive regulation of I-kappaB phosphorylation	GO:1903721	1	206	7	18003	0.0774125	0.186457	12.4847	DDRGK1
ribosomal small subunit export from nucleus	GO:0000056	1	206	7	18003	0.0774125	0.186457	12.4847	RPS15
regulation of cell junction assembly	GO:1901888	1	206	7	18003	0.0774125	0.186457	12.4847	TJP1
negative regulation of macrophage differentiation	GO:0045650	1	206	7	18003	0.0774125	0.186457	12.4847	INHBA
positive regulation of bicellular tight junction assembly	GO:1903348	1	206	7	18003	0.0774125	0.186457	12.4847	CLDN1
autocrine signaling	GO:0035425	1	206	7	18003	0.0774125	0.186457	12.4847	SERPINB3
blood coagulation, fibrin clot formation	GO:0072378	1	206	7	18003	0.0774125	0.186457	12.4847	FN1
hair cell differentiation	GO:0035315	1	206	7	18003	0.0774125	0.186457	12.4847	CTNNB1
pointed-end actin filament capping	GO:0051694	1	206	7	18003	0.0774125	0.186457	12.4847	TMOD3
positive regulation of myeloid dendritic cell cytokine production	GO:0002735	1	206	7	18003	0.0774125	0.186457	12.4847	MAVS
regulation of complement-dependent cytotoxicity	GO:1903659	1	206	7	18003	0.0774125	0.186457	12.4847	CFH
transcription initiation from RNA polymerase I promoter	GO:0006361	1	206	7	18003	0.0774125	0.186457	12.4847	PTRF
CENP-A containing chromatin assembly	GO:0034080	1	206	7	18003	0.0774125	0.186457	12.4847	NASP
mRNA 3'-splice site recognition	GO:0000389	1	206	7	18003	0.0774125	0.186457	12.4847	SF1
positive regulation of histone H3-K9 methylation	GO:0051574	1	206	7	18003	0.0774125	0.186457	12.4847	HIST1H1B
cellular response to increased oxygen levels	GO:0036295	1	206	7	18003	0.0774125	0.186457	12.4847	ATP6V1A
intramembranous ossification	GO:0001957	1	206	7	18003	0.0774125	0.186457	12.4847	MMP2
purine ribonucleoside monophosphate biosynthetic process	GO:0009168	1	206	8	18003	0.0879733	0.19724	10.9242	GMPS
negative regulation of centriole replication	GO:0046600	1	206	8	18003	0.0879733	0.19724	10.9242	RBM14
protein maturation by protein folding	GO:0022417	1	206	8	18003	0.0879733	0.19724	10.9242	AIP
negative regulation of platelet-derived growth factor receptor signaling pathway	GO:0010642	1	206	8	18003	0.0879733	0.19724	10.9242	HGS
gliogenesis	GO:0042063	1	206	8	18003	0.0879733	0.19724	10.9242	ANXA1
maintenance of cell polarity	GO:0030011	1	206	8	18003	0.0879733	0.19724	10.9242	PDLIM1
righting reflex	GO:0060013	1	206	8	18003	0.0879733	0.19724	10.9242	ALDH1A3
negative regulation of interleukin-5 production	GO:0032714	1	206	8	18003	0.0879733	0.19724	10.9242	SCGB1A1
blood vessel maturation	GO:0001955	1	206	8	18003	0.0879733	0.19724	10.9242	MMP2
regulation of stem cell differentiation	GO:2000736	1	206	8	18003	0.0879733	0.19724	10.9242	OCIAD1
'de novo' AMP biosynthetic process	GO:0044208	1	206	8	18003	0.0879733	0.19724	10.9242	ADSS
positive regulation by host of viral genome replication	GO:0044829	1	206	8	18003	0.0879733	0.19724	10.9242	HSPA8
positive regulation of dendritic cell chemotaxis	GO:2000510	1	206	8	18003	0.0879733	0.19724	10.9242	GAS6
positive regulation of epidermal cell differentiation	GO:0045606	1	206	8	18003	0.0879733	0.19724	10.9242	SFN
positive regulation of extracellular matrix disassembly	GO:0090091	1	206	8	18003	0.0879733	0.19724	10.9242	MFI2
glycogen catabolic process	GO:0005980	1	206	8	18003	0.0879733	0.19724	10.9242	PYGB
ventricular cardiac muscle cell development	GO:0055015	1	206	8	18003	0.0879733	0.19724	10.9242	LMNA
regulation of voltage-gated calcium channel activity	GO:1901385	1	206	8	18003	0.0879733	0.19724	10.9242	AHNAK
dorsal/ventral axis specification	GO:0009950	1	206	8	18003	0.0879733	0.19724	10.9242	CTNNB1
reelin-mediated signaling pathway	GO:0038026	1	206	8	18003	0.0879733	0.19724	10.9242	CRKL
prostate gland epithelium morphogenesis	GO:0060740	1	206	8	18003	0.0879733	0.19724	10.9242	MMP2
viral mRNA export from host cell nucleus	GO:0046784	1	206	8	18003	0.0879733	0.19724	10.9242	ALYREF
positive regulation of IRE1-mediated unfolded protein response	GO:1903896	1	206	8	18003	0.0879733	0.19724	10.9242	BAX
negative regulation of trophoblast cell migration	GO:1901164	1	206	8	18003	0.0879733	0.19724	10.9242	ARHGDIB
positive regulation of microtubule nucleation	GO:0090063	1	206	8	18003	0.0879733	0.19724	10.9242	HSPA1A
mannose metabolic process	GO:0006013	1	206	8	18003	0.0879733	0.19724	10.9242	PMM2
positive regulation of chemokine (C-C motif) ligand 5 production	GO:0071651	1	206	8	18003	0.0879733	0.19724	10.9242	MAVS
positive regulation of melanin biosynthetic process	GO:0048023	1	206	8	18003	0.0879733	0.19724	10.9242	CDH3
negative regulation of interleukin-4 production	GO:0032713	1	206	8	18003	0.0879733	0.19724	10.9242	SCGB1A1
negative regulation of fibroblast apoptotic process	GO:2000270	1	206	8	18003	0.0879733	0.19724	10.9242	GAS6
negative regulation of serine-type endopeptidase activity	GO:1900004	1	206	8	18003	0.0879733	0.19724	10.9242	ANXA8L2
bone trabecula formation	GO:0060346	1	206	8	18003	0.0879733	0.19724	10.9242	MMP2
positive regulation of natural killer cell differentiation	GO:0032825	1	206	8	18003	0.0879733	0.19724	10.9242	GAS6
macropinocytosis	GO:0044351	1	206	8	18003	0.0879733	0.19724	10.9242	PYCARD
establishment of Golgi localization	GO:0051683	1	206	8	18003	0.0879733	0.19724	10.9242	COPG1
galactose metabolic process	GO:0006012	1	206	8	18003	0.0879733	0.19724	10.9242	GALE
protein localization to cell junction	GO:1902414	1	206	9	18003	0.0984139	0.206912	9.71036	PVRL1
enzyme linked receptor protein signaling pathway	GO:0007167	1	206	9	18003	0.0984139	0.206912	9.71036	GAS6
chromatin assembly	GO:0031497	1	206	9	18003	0.0984139	0.206912	9.71036	RBBP4
luteinization	GO:0001553	1	206	9	18003	0.0984139	0.206912	9.71036	MMP2
establishment or maintenance of transmembrane electrochemical gradient	GO:0010248	1	206	9	18003	0.0984139	0.206912	9.71036	BAX
response to alkaloid	GO:0043279	1	206	9	18003	0.0984139	0.206912	9.71036	SRSF9
regulation of calcium ion import	GO:0090279	1	206	9	18003	0.0984139	0.206912	9.71036	CTNNB1
CRD-mediated mRNA stabilization	GO:0070934	1	206	9	18003	0.0984139	0.206912	9.71036	HNRNPU
positive regulation of epithelial cell proliferation involved in wound healing	GO:0060054	1	206	9	18003	0.0984139	0.206912	9.71036	CLDN1
viral RNA genome replication	GO:0039694	1	206	9	18003	0.0984139	0.206912	9.71036	PCBP2
synaptic vesicle clustering	GO:0097091	1	206	9	18003	0.0984139	0.206912	9.71036	CTNNB1
growth plate cartilage development	GO:0003417	1	206	9	18003	0.0984139	0.206912	9.71036	MMP13
midbrain dopaminergic neuron differentiation	GO:1904948	1	206	9	18003	0.0984139	0.206912	9.71036	CTNNB1
regulation of protein kinase A signaling	GO:0010738	1	206	9	18003	0.0984139	0.206912	9.71036	AIP
negative regulation of biomineral tissue development	GO:0070168	1	206	9	18003	0.0984139	0.206912	9.71036	GAS6
endothelial tube morphogenesis	GO:0061154	1	206	9	18003	0.0984139	0.206912	9.71036	CTNNB1
positive regulation of fibroblast growth factor receptor signaling pathway	GO:0045743	1	206	9	18003	0.0984139	0.206912	9.71036	CTNNB1
T-tubule organization	GO:0033292	1	206	9	18003	0.0984139	0.206912	9.71036	MYOF
positive regulation of signal transduction by p53 class mediator	GO:1901798	1	206	9	18003	0.0984139	0.206912	9.71036	RPS15
facial nerve structural organization	GO:0021612	1	206	9	18003	0.0984139	0.206912	9.71036	NRP2
negative regulation of endoplasmic reticulum calcium ion concentration	GO:0032471	1	206	9	18003	0.0984139	0.206912	9.71036	BAX
regulation of protein localization to nucleus	GO:1900180	1	206	9	18003	0.0984139	0.206912	9.71036	LMNA
daunorubicin metabolic process	GO:0044597	1	206	9	18003	0.0984139	0.206912	9.71036	AKR1C2
ovulation from ovarian follicle	GO:0001542	1	206	9	18003	0.0984139	0.206912	9.71036	MMP2
positive regulation of stem cell differentiation	GO:2000738	1	206	9	18003	0.0984139	0.206912	9.71036	TACSTD2
positive regulation of vascular associated smooth muscle cell apoptotic process	GO:1905461	1	206	9	18003	0.0984139	0.206912	9.71036	SOD2
negative regulation of cardiac muscle hypertrophy in response to stress	GO:1903243	1	206	9	18003	0.0984139	0.206912	9.71036	LMNA
embryonic foregut morphogenesis	GO:0048617	1	206	9	18003	0.0984139	0.206912	9.71036	CTNNB1
homotypic cell-cell adhesion	GO:0034109	1	206	9	18003	0.0984139	0.206912	9.71036	TJP2
response to manganese ion	GO:0010042	1	206	9	18003	0.0984139	0.206912	9.71036	SOD2
GDP metabolic process	GO:0046710	1	206	9	18003	0.0984139	0.206912	9.71036	TJP2
glial cell-derived neurotrophic factor receptor signaling pathway	GO:0035860	1	206	9	18003	0.0984139	0.206912	9.71036	SULF2
regulation of bicellular tight junction assembly	GO:2000810	1	206	9	18003	0.0984139	0.206912	9.71036	TJP1
N-terminal protein amino acid acetylation	GO:0006474	1	206	9	18003	0.0984139	0.206912	9.71036	NAA10
negative regulation of stress-activated MAPK cascade	GO:0032873	1	206	9	18003	0.0984139	0.206912	9.71036	PBK
GMP biosynthetic process	GO:0006177	1	206	9	18003	0.0984139	0.206912	9.71036	GMPS
positive regulation of cysteine-type endopeptidase activity	GO:2001056	1	206	9	18003	0.0984139	0.206912	9.71036	PYCARD
negative regulation of nuclear-transcribed mRNA catabolic process, deadenylation-dependent decay	GO:1900152	1	206	9	18003	0.0984139	0.206912	9.71036	HNRNPU
hydrogen peroxide biosynthetic process	GO:0050665	1	206	10	18003	0.108735	0.214428	8.73932	SOD2
box C/D snoRNP assembly	GO:0000492	1	206	10	18003	0.108735	0.214428	8.73932	RUVBL2
negative regulation of protein sumoylation	GO:0033234	1	206	10	18003	0.108735	0.214428	8.73932	CTNNB1
basement membrane assembly	GO:0070831	1	206	10	18003	0.108735	0.214428	8.73932	LAMB3
Leydig cell differentiation	GO:0033327	1	206	10	18003	0.108735	0.214428	8.73932	SF1
regulation of synapse assembly	GO:0051963	1	206	10	18003	0.108735	0.214428	8.73932	PVRL1
glomerular basement membrane development	GO:0032836	1	206	10	18003	0.108735	0.214428	8.73932	SULF2
regulation of steroid biosynthetic process	GO:0050810	1	206	10	18003	0.108735	0.214428	8.73932	SF1
progesterone metabolic process	GO:0042448	1	206	10	18003	0.108735	0.214428	8.73932	AKR1C2
myeloid cell homeostasis	GO:0002262	1	206	10	18003	0.108735	0.214428	8.73932	BAX
negative regulation of cell-cell adhesion mediated by cadherin	GO:2000048	1	206	10	18003	0.108735	0.214428	8.73932	EPCAM
T cell mediated cytotoxicity	GO:0001913	1	206	10	18003	0.108735	0.214428	8.73932	CTSH
regulation of protein localization to cell surface	GO:2000008	1	206	10	18003	0.108735	0.214428	8.73932	CTNNB1
positive regulation of cytokine-mediated signaling pathway	GO:0001961	1	206	10	18003	0.108735	0.214428	8.73932	GAS6
plasminogen activation	GO:0031639	1	206	10	18003	0.108735	0.214428	8.73932	PLAU
mitochondrial fragmentation involved in apoptotic process	GO:0043653	1	206	10	18003	0.108735	0.214428	8.73932	BAX
endochondral bone growth	GO:0003416	1	206	10	18003	0.108735	0.214428	8.73932	ECM1
postsynaptic actin cytoskeleton organization	GO:0098974	1	206	10	18003	0.108735	0.214428	8.73932	DBNL
regulation of epithelial cell differentiation	GO:0030856	1	206	10	18003	0.108735	0.214428	8.73932	CTNNB1
regulation of smooth muscle cell proliferation	GO:0048660	1	206	10	18003	0.108735	0.214428	8.73932	CTNNB1
response to salt stress	GO:0009651	1	206	10	18003	0.108735	0.214428	8.73932	BAX
adaptive thermogenesis	GO:1990845	1	206	10	18003	0.108735	0.214428	8.73932	HNRNPU
CD40 signaling pathway	GO:0023035	1	206	10	18003	0.108735	0.214428	8.73932	ITGA5
ESCRT III complex disassembly	GO:1904903	1	206	10	18003	0.108735	0.214428	8.73932	VPS4B
intestinal cholesterol absorption	GO:0030299	1	206	10	18003	0.108735	0.214428	8.73932	LIMA1
branching involved in labyrinthine layer morphogenesis	GO:0060670	1	206	10	18003	0.108735	0.214428	8.73932	SPINT1
regulation of intracellular estrogen receptor signaling pathway	GO:0033146	1	206	10	18003	0.108735	0.214428	8.73932	DDRGK1
alpha-linolenic acid metabolic process	GO:0036109	1	206	10	18003	0.108735	0.214428	8.73932	ACAA1
negative regulation of circadian rhythm	GO:0042754	1	206	10	18003	0.108735	0.214428	8.73932	SFPQ
endothelin receptor signaling pathway	GO:0086100	1	206	10	18003	0.108735	0.214428	8.73932	CRKL
regulation of centriole replication	GO:0046599	1	206	10	18003	0.108735	0.214428	8.73932	CEP295
sexual reproduction	GO:0019953	1	206	10	18003	0.108735	0.214428	8.73932	EIF4H
regulation of clathrin-dependent endocytosis	GO:2000369	1	206	10	18003	0.108735	0.214428	8.73932	PROM2
keratinocyte development	GO:0003334	1	206	10	18003	0.108735	0.214428	8.73932	SFN
planar cell polarity pathway involved in neural tube closure	GO:0090179	1	206	10	18003	0.108735	0.214428	8.73932	PTK7
negative regulation of inclusion body assembly	GO:0090084	1	206	10	18003	0.108735	0.214428	8.73932	HSPA1A
doxorubicin metabolic process	GO:0044598	1	206	10	18003	0.108735	0.214428	8.73932	AKR1C2
embryonic eye morphogenesis	GO:0048048	1	206	10	18003	0.108735	0.214428	8.73932	ALDH1A3
vagina development	GO:0060068	1	206	10	18003	0.108735	0.214428	8.73932	BAX
craniofacial suture morphogenesis	GO:0097094	1	206	10	18003	0.108735	0.214428	8.73932	MMP14
cardiac muscle hypertrophy	GO:0003300	1	206	11	18003	0.118939	0.22471	7.94484	PAK2
estrogen biosynthetic process	GO:0006703	1	206	11	18003	0.118939	0.22471	7.94484	HSD17B12
negative regulation of mitochondrial membrane potential	GO:0010917	1	206	11	18003	0.118939	0.22471	7.94484	BAX
regulation of glycogen biosynthetic process	GO:0005979	1	206	11	18003	0.118939	0.22471	7.94484	PPP1CA
keratinocyte proliferation	GO:0043616	1	206	11	18003	0.118939	0.22471	7.94484	CDH13
regulation of complement activation	GO:0030449	1	206	11	18003	0.118939	0.22471	7.94484	CFH
IRES-dependent viral translational initiation	GO:0075522	1	206	11	18003	0.118939	0.22471	7.94484	PCBP2
epithelial structure maintenance	GO:0010669	1	206	11	18003	0.118939	0.22471	7.94484	LSR
extracellular matrix assembly	GO:0085029	1	206	11	18003	0.118939	0.22471	7.94484	GAS6
regulation of epidermal growth factor receptor signaling pathway	GO:0042058	1	206	11	18003	0.118939	0.22471	7.94484	CDH13
negative regulation of hydrogen peroxide-induced cell death	GO:1903206	1	206	11	18003	0.118939	0.22471	7.94484	TXN
axonal transport of mitochondrion	GO:0019896	1	206	11	18003	0.118939	0.22471	7.94484	OPA1
DNA-templated transcription, termination	GO:0006353	1	206	11	18003	0.118939	0.22471	7.94484	PTRF
coenzyme A biosynthetic process	GO:0015937	1	206	11	18003	0.118939	0.22471	7.94484	COASY
attachment of mitotic spindle microtubules to kinetochore	GO:0051315	1	206	11	18003	0.118939	0.22471	7.94484	RMDN1
negative regulation of kinase activity	GO:0033673	1	206	11	18003	0.118939	0.22471	7.94484	HNRNPU
histone H4 deacetylation	GO:0070933	1	206	11	18003	0.118939	0.22471	7.94484	RCOR1
muscle structure development	GO:0061061	1	206	11	18003	0.118939	0.22471	7.94484	PDLIM1
angiotensin-activated signaling pathway	GO:0038166	1	206	11	18003	0.118939	0.22471	7.94484	CA2
regulation of protein complex stability	GO:0061635	1	206	11	18003	0.118939	0.22471	7.94484	HSPA8
positive regulation of megakaryocyte differentiation	GO:0045654	1	206	11	18003	0.118939	0.22471	7.94484	RCOR1
aspartate transmembrane transport	GO:0015810	1	206	11	18003	0.118939	0.22471	7.94484	LRRC8A
negative regulation of mitochondrial outer membrane permeabilization involved in apoptotic signaling pathway	GO:1901029	1	206	11	18003	0.118939	0.22471	7.94484	HSPA1A
positive regulation of cell-cell adhesion mediated by cadherin	GO:2000049	1	206	11	18003	0.118939	0.22471	7.94484	TJP1
wound healing, spreading of epidermal cells	GO:0035313	1	206	11	18003	0.118939	0.22471	7.94484	ITGA5
regulation of ventricular cardiac muscle cell action potential	GO:0098911	1	206	11	18003	0.118939	0.22471	7.94484	PKP2
negative regulation of neural precursor cell proliferation	GO:2000178	1	206	11	18003	0.118939	0.22471	7.94484	SPINT1
positive regulation of insulin-like growth factor receptor signaling pathway	GO:0043568	1	206	12	18003	0.129027	0.233691	7.28277	CDH3
branching involved in mammary gland duct morphogenesis	GO:0060444	1	206	12	18003	0.129027	0.233691	7.28277	DDR1
late endosome to vacuole transport via multivesicular body sorting pathway	GO:0032511	1	206	12	18003	0.129027	0.233691	7.28277	CHMP6
protein folding in endoplasmic reticulum	GO:0034975	1	206	12	18003	0.129027	0.233691	7.28277	DNAJC3
cellular response to interleukin-7	GO:0098761	1	206	12	18003	0.129027	0.233691	7.28277	CRKL
positive regulation of protein acetylation	GO:1901985	1	206	12	18003	0.129027	0.233691	7.28277	CEP295
hypothalamus development	GO:0021854	1	206	12	18003	0.129027	0.233691	7.28277	BAX
double-strand break repair via break-induced replication	GO:0000727	1	206	12	18003	0.129027	0.233691	7.28277	MCM6
regulation of keratinocyte differentiation	GO:0045616	1	206	12	18003	0.129027	0.233691	7.28277	CD109
parturition	GO:0007567	1	206	12	18003	0.129027	0.233691	7.28277	MMP2
T cell mediated immunity	GO:0002456	1	206	12	18003	0.129027	0.233691	7.28277	CD70
synapse maturation	GO:0060074	1	206	12	18003	0.129027	0.233691	7.28277	PFN1
fatty acid beta-oxidation using acyl-CoA oxidase	GO:0033540	1	206	12	18003	0.129027	0.233691	7.28277	ACAA1
negative regulation of protein localization to cell surface	GO:2000009	1	206	12	18003	0.129027	0.233691	7.28277	TAX1BP3
cellular response to interferon-alpha	GO:0035457	1	206	12	18003	0.129027	0.233691	7.28277	GAS6
cellular response to cold	GO:0070417	1	206	12	18003	0.129027	0.233691	7.28277	DNAJC3
cellular response to electrical stimulus	GO:0071257	1	206	12	18003	0.129027	0.233691	7.28277	ADSS
collagen-activated tyrosine kinase receptor signaling pathway	GO:0038063	1	206	12	18003	0.129027	0.233691	7.28277	DDR1
negative regulation of smooth muscle cell migration	GO:0014912	1	206	12	18003	0.129027	0.233691	7.28277	IGFBP3
response to selenium ion	GO:0010269	1	206	12	18003	0.129027	0.233691	7.28277	SOD2
male sex determination	GO:0030238	1	206	12	18003	0.129027	0.233691	7.28277	SF1
positive regulation of B cell differentiation	GO:0045579	1	206	12	18003	0.129027	0.233691	7.28277	MMP14
positive regulation of telomere maintenance in response to DNA damage	GO:1904507	1	206	12	18003	0.129027	0.233691	7.28277	RUVBL2
positive regulation of positive chemotaxis	GO:0050927	1	206	12	18003	0.129027	0.233691	7.28277	CDH13
cellular response to peptide	GO:1901653	1	206	12	18003	0.129027	0.233691	7.28277	ANO1
SNARE complex assembly	GO:0035493	1	206	12	18003	0.129027	0.233691	7.28277	STX4
positive regulation of receptor recycling	GO:0001921	1	206	12	18003	0.129027	0.233691	7.28277	ANXA2
negative regulation of oligodendrocyte differentiation	GO:0048715	1	206	12	18003	0.129027	0.233691	7.28277	CTNNB1
cellular response to lithium ion	GO:0071285	1	206	12	18003	0.129027	0.233691	7.28277	CDH1
regulation of RNA metabolic process	GO:0051252	1	206	13	18003	0.139	0.239973	6.72255	PCBP2
cell communication by electrical coupling involved in cardiac conduction	GO:0086064	1	206	13	18003	0.139	0.239973	6.72255	PKP2
positive regulation of actin filament bundle assembly	GO:0032233	1	206	13	18003	0.139	0.239973	6.72255	PFN1
regulation of chromosome segregation	GO:0051983	1	206	13	18003	0.139	0.239973	6.72255	MKI67
chondrocyte proliferation	GO:0035988	1	206	13	18003	0.139	0.239973	6.72255	MMP14
rRNA transcription	GO:0009303	1	206	13	18003	0.139	0.239973	6.72255	PTRF
synaptic vesicle fusion to presynaptic active zone membrane	GO:0031629	1	206	13	18003	0.139	0.239973	6.72255	STX4
embryonic camera-type eye development	GO:0031076	1	206	13	18003	0.139	0.239973	6.72255	ALDH1A3
cellular response to ethanol	GO:0071361	1	206	13	18003	0.139	0.239973	6.72255	SOD2
intracellular cholesterol transport	GO:0032367	1	206	13	18003	0.139	0.239973	6.72255	NPC2
muscle filament sliding	GO:0030049	1	206	13	18003	0.139	0.239973	6.72255	MYL6
negative regulation of ubiquitin protein ligase activity	GO:1904667	1	206	13	18003	0.139	0.239973	6.72255	RPS15
regulation of cell death	GO:0010941	1	206	13	18003	0.139	0.239973	6.72255	HSPA1A
ruffle assembly	GO:0097178	1	206	13	18003	0.139	0.239973	6.72255	DBNL
dendritic spine development	GO:0060996	1	206	13	18003	0.139	0.239973	6.72255	PAK2
fibroblast migration	GO:0010761	1	206	13	18003	0.139	0.239973	6.72255	PDLIM1
removal of superoxide radicals	GO:0019430	1	206	13	18003	0.139	0.239973	6.72255	SOD2
placenta blood vessel development	GO:0060674	1	206	13	18003	0.139	0.239973	6.72255	SPINT1
morphogenesis of embryonic epithelium	GO:0016331	1	206	13	18003	0.139	0.239973	6.72255	CTNNB1
membrane protein proteolysis	GO:0033619	1	206	13	18003	0.139	0.239973	6.72255	CTSH
positive regulation of tumor necrosis factor-mediated signaling pathway	GO:1903265	1	206	13	18003	0.139	0.239973	6.72255	HSPA1A
layer formation in cerebral cortex	GO:0021819	1	206	13	18003	0.139	0.239973	6.72255	CTNNB1
eyelid development in camera-type eye	GO:0061029	1	206	13	18003	0.139	0.239973	6.72255	INHBA
ectoderm development	GO:0007398	1	206	13	18003	0.139	0.239973	6.72255	CTNNB1
enamel mineralization	GO:0070166	1	206	13	18003	0.139	0.239973	6.72255	PVRL1
negative regulation of cytokine-mediated signaling pathway	GO:0001960	1	206	13	18003	0.139	0.239973	6.72255	ECM1
positive regulation of calcium ion transport into cytosol	GO:0010524	1	206	13	18003	0.139	0.239973	6.72255	BAX
hepatocyte differentiation	GO:0070365	1	206	13	18003	0.139	0.239973	6.72255	ANXA1
transcytosis	GO:0045056	1	206	13	18003	0.139	0.239973	6.72255	MAL2
regulation of telomere maintenance	GO:0032204	1	206	13	18003	0.139	0.239973	6.72255	LMNA
positive regulation of DNA-directed DNA polymerase activity	GO:1900264	1	206	13	18003	0.139	0.239973	6.72255	PCNA
negative regulation of cell motility	GO:2000146	1	206	13	18003	0.139	0.239973	6.72255	TACSTD2
positive regulation of macrophage cytokine production	GO:0060907	1	206	13	18003	0.139	0.239973	6.72255	GPRC5B
positive regulation of protein processing	GO:0010954	1	206	14	18003	0.148859	0.246225	6.24237	MMP14
ruffle organization	GO:0031529	1	206	14	18003	0.148859	0.246225	6.24237	LIMA1
glutathione biosynthetic process	GO:0006750	1	206	14	18003	0.148859	0.246225	6.24237	GCLM
cellular response to fluid shear stress	GO:0071498	1	206	14	18003	0.148859	0.246225	6.24237	MMP2
translesion synthesis	GO:0019985	1	206	14	18003	0.148859	0.246225	6.24237	PCNA
ribosomal small subunit assembly	GO:0000028	1	206	14	18003	0.148859	0.246225	6.24237	RPS15
positive regulation of cell cycle G1/S phase transition	GO:1902808	1	206	14	18003	0.148859	0.246225	6.24237	DDRGK1
negative regulation of defense response to virus	GO:0050687	1	206	14	18003	0.148859	0.246225	6.24237	PCBP2
negative regulation of amyloid fibril formation	GO:1905907	1	206	14	18003	0.148859	0.246225	6.24237	PFDN5
endoderm formation	GO:0001706	1	206	14	18003	0.148859	0.246225	6.24237	CTNNB1
negative regulation of oxidative stress-induced intrinsic apoptotic signaling pathway	GO:1902176	1	206	14	18003	0.148859	0.246225	6.24237	SOD2
viral genome replication	GO:0019079	1	206	14	18003	0.148859	0.246225	6.24237	GAS6
dosage compensation by inactivation of X chromosome	GO:0009048	1	206	14	18003	0.148859	0.246225	6.24237	HNRNPU
positive regulation of synaptic transmission, GABAergic	GO:0032230	1	206	14	18003	0.148859	0.246225	6.24237	CA2
negative regulation of vascular endothelial growth factor receptor signaling pathway	GO:0030948	1	206	14	18003	0.148859	0.246225	6.24237	HGS
positive regulation of keratinocyte proliferation	GO:0010838	1	206	14	18003	0.148859	0.246225	6.24237	CDH3
myofibril assembly	GO:0030239	1	206	14	18003	0.148859	0.246225	6.24237	TMOD3
actin crosslink formation	GO:0051764	1	206	14	18003	0.148859	0.246225	6.24237	DPYSL3
dendritic cell differentiation	GO:0097028	1	206	14	18003	0.148859	0.246225	6.24237	GAS6
nerve development	GO:0021675	1	206	14	18003	0.148859	0.246225	6.24237	NRP2
ear development	GO:0043583	1	206	14	18003	0.148859	0.246225	6.24237	DDR1
regulation of T cell proliferation	GO:0042129	1	206	14	18003	0.148859	0.246225	6.24237	CTNNB1
negative regulation of epithelial cell migration	GO:0010633	1	206	14	18003	0.148859	0.246225	6.24237	TACSTD2
signal peptide processing	GO:0006465	1	206	14	18003	0.148859	0.246225	6.24237	PCSK5
negative regulation of interferon-beta production	GO:0032688	1	206	14	18003	0.148859	0.246225	6.24237	PYCARD
reticulophagy	GO:0061709	1	206	14	18003	0.148859	0.246225	6.24237	DDRGK1
supramolecular fiber organization	GO:0097435	1	206	14	18003	0.148859	0.246225	6.24237	BAX
regulation of cell-matrix adhesion	GO:0001952	1	206	14	18003	0.148859	0.246225	6.24237	DDR1
GTP metabolic process	GO:0046039	1	206	14	18003	0.148859	0.246225	6.24237	OPA1
maintenance of protein location in nucleus	GO:0051457	1	206	14	18003	0.148859	0.246225	6.24237	HNRNPU
negative regulation of oxidative stress-induced neuron death	GO:1903204	1	206	14	18003	0.148859	0.246225	6.24237	CTNNB1
oocyte development	GO:0048599	1	206	14	18003	0.148859	0.246225	6.24237	CTNNB1
regulation of MAP kinase activity	GO:0043405	1	206	14	18003	0.148859	0.246225	6.24237	HGS
establishment of planar polarity	GO:0001736	1	206	15	18003	0.158606	0.255821	5.82621	PTK7
positive regulation of cytoplasmic translation	GO:2000767	1	206	15	18003	0.158606	0.255821	5.82621	HNRNPU
positive regulation of myotube differentiation	GO:0010831	1	206	15	18003	0.158606	0.255821	5.82621	MMP14
synaptic vesicle transport	GO:0048489	1	206	15	18003	0.158606	0.255821	5.82621	CTNNB1
negative regulation of receptor internalization	GO:0002091	1	206	15	18003	0.158606	0.255821	5.82621	ANXA2
intestinal absorption	GO:0050892	1	206	15	18003	0.158606	0.255821	5.82621	TJP2
positive regulation of endopeptidase activity	GO:0010950	1	206	15	18003	0.158606	0.255821	5.82621	SERPINB3
regulation of mRNA processing	GO:0050684	1	206	15	18003	0.158606	0.255821	5.82621	SUPT6H
positive regulation of RNA splicing	GO:0033120	1	206	15	18003	0.158606	0.255821	5.82621	HSPA1A
regulation of osteoclast differentiation	GO:0045670	1	206	15	18003	0.158606	0.255821	5.82621	CTNNB1
positive regulation of telomerase RNA localization to Cajal body	GO:1904874	1	206	15	18003	0.158606	0.255821	5.82621	RUVBL2
mitochondrial fission	GO:0000266	1	206	15	18003	0.158606	0.255821	5.82621	OPA1
base-excision repair, gap-filling	GO:0006287	1	206	15	18003	0.158606	0.255821	5.82621	PCNA
regulation of proteolysis	GO:0030162	1	206	15	18003	0.158606	0.255821	5.82621	SERPINB13
peptidyl-serine dephosphorylation	GO:0070262	1	206	15	18003	0.158606	0.255821	5.82621	PPP1CA
acetylcholine receptor signaling pathway	GO:0095500	1	206	15	18003	0.158606	0.255821	5.82621	CRKL
surfactant homeostasis	GO:0043129	1	206	15	18003	0.158606	0.255821	5.82621	CTSH
cellular response to thyroid hormone stimulus	GO:0097067	1	206	15	18003	0.158606	0.255821	5.82621	CTSH
complement activation, alternative pathway	GO:0006957	1	206	15	18003	0.158606	0.255821	5.82621	CFH
peptidyl-threonine dephosphorylation	GO:0035970	1	206	16	18003	0.168242	0.264776	5.46208	PPP1CA
prostate gland development	GO:0030850	1	206	16	18003	0.168242	0.264776	5.46208	ANXA1
positive regulation of DNA-templated transcription, elongation	GO:0032786	1	206	16	18003	0.168242	0.264776	5.46208	ALYREF
glutamate metabolic process	GO:0006536	1	206	16	18003	0.168242	0.264776	5.46208	GCLM
negative regulation of stem cell differentiation	GO:2000737	1	206	16	18003	0.168242	0.264776	5.46208	HNRNPU
cardiac muscle cell action potential involved in contraction	GO:0086002	1	206	16	18003	0.168242	0.264776	5.46208	PKP2
basement membrane organization	GO:0071711	1	206	16	18003	0.168242	0.264776	5.46208	NID2
positive regulation of brown fat cell differentiation	GO:0090336	1	206	16	18003	0.168242	0.264776	5.46208	HNRNPU
neutrophil activation	GO:0042119	1	206	16	18003	0.168242	0.264776	5.46208	ANXA1
bile acid metabolic process	GO:0008206	1	206	16	18003	0.168242	0.264776	5.46208	ACAA1
toll-like receptor 4 signaling pathway	GO:0034142	1	206	16	18003	0.168242	0.264776	5.46208	S100A14
glomerular filtration	GO:0003094	1	206	16	18003	0.168242	0.264776	5.46208	SULF2
wound healing, spreading of cells	GO:0044319	1	206	16	18003	0.168242	0.264776	5.46208	DDR1
intrinsic apoptotic signaling pathway in response to oxidative stress	GO:0008631	1	206	16	18003	0.168242	0.264776	5.46208	SOD2
positive regulation of sodium ion transport	GO:0010765	1	206	16	18003	0.168242	0.264776	5.46208	PKP2
positive regulation of T cell migration	GO:2000406	1	206	16	18003	0.168242	0.264776	5.46208	PYCARD
regulation of DNA strand elongation	GO:0060382	1	206	16	18003	0.168242	0.264776	5.46208	RUVBL2
negative regulation of JUN kinase activity	GO:0043508	1	206	16	18003	0.168242	0.264776	5.46208	SERPINB3
negative regulation of cell-cell adhesion	GO:0022408	1	206	16	18003	0.168242	0.264776	5.46208	CDH1
regulation of tumor necrosis factor-mediated signaling pathway	GO:0010803	1	206	16	18003	0.168242	0.264776	5.46208	PYCARD
regulation of osteoblast differentiation	GO:0045667	1	206	16	18003	0.168242	0.264776	5.46208	CTNNB1
cellular response to hepatocyte growth factor stimulus	GO:0035729	1	206	16	18003	0.168242	0.264776	5.46208	GCLM
negative regulation of receptor signaling pathway via JAK-STAT	GO:0046426	1	206	16	18003	0.168242	0.264776	5.46208	HGS
negative regulation of DNA recombination	GO:0045910	1	206	16	18003	0.168242	0.264776	5.46208	HIST1H1B
regulation of dendrite development	GO:0050773	1	206	17	18003	0.177768	0.27288	5.14078	CRKL
ventricular cardiac muscle cell action potential	GO:0086005	1	206	17	18003	0.177768	0.27288	5.14078	PKP2
protein acetylation	GO:0006473	1	206	17	18003	0.177768	0.27288	5.14078	NAA10
peptide hormone processing	GO:0016486	1	206	17	18003	0.177768	0.27288	5.14078	PCSK5
mammary gland alveolus development	GO:0060749	1	206	17	18003	0.177768	0.27288	5.14078	DDR1
generation of neurons	GO:0048699	1	206	17	18003	0.177768	0.27288	5.14078	NRP2
negative regulation of focal adhesion assembly	GO:0051895	1	206	17	18003	0.177768	0.27288	5.14078	MMP14
smooth muscle cell differentiation	GO:0051145	1	206	17	18003	0.177768	0.27288	5.14078	CTNNB1
nuclear membrane reassembly	GO:0031468	1	206	17	18003	0.177768	0.27288	5.14078	CHMP6
heparan sulfate proteoglycan biosynthetic process	GO:0015012	1	206	17	18003	0.177768	0.27288	5.14078	UGDH
vascular endothelial growth factor signaling pathway	GO:0038084	1	206	17	18003	0.177768	0.27288	5.14078	NRP2
axon development	GO:0061564	1	206	17	18003	0.177768	0.27288	5.14078	DDR1
vacuolar transport	GO:0007034	1	206	17	18003	0.177768	0.27288	5.14078	CHMP6
negative regulation of bone mineralization	GO:0030502	1	206	17	18003	0.177768	0.27288	5.14078	ECM1
peptidyl-tyrosine autophosphorylation	GO:0038083	1	206	17	18003	0.177768	0.27288	5.14078	DDR1
cytoplasmic translational initiation	GO:0002183	1	206	17	18003	0.177768	0.27288	5.14078	EIF3C
endoplasmic reticulum calcium ion homeostasis	GO:0032469	1	206	17	18003	0.177768	0.27288	5.14078	BAX
negative regulation of protein serine/threonine kinase activity	GO:0071901	1	206	17	18003	0.177768	0.27288	5.14078	PYCARD
embryonic brain development	GO:1990403	1	206	18	18003	0.187185	0.278373	4.85518	CTNNB1
negative regulation of wound healing	GO:0061045	1	206	18	18003	0.187185	0.278373	4.85518	CD109
ventricular system development	GO:0021591	1	206	18	18003	0.187185	0.278373	4.85518	ANP32B
chondroitin sulfate biosynthetic process	GO:0030206	1	206	18	18003	0.187185	0.278373	4.85518	UGDH
ATP synthesis coupled proton transport	GO:0015986	1	206	18	18003	0.187185	0.278373	4.85518	ATP6V1A
nucleosome positioning	GO:0016584	1	206	18	18003	0.187185	0.278373	4.85518	HIST1H1B
detection of temperature stimulus involved in sensory perception of pain	GO:0050965	1	206	18	18003	0.187185	0.278373	4.85518	ANO1
response to lead ion	GO:0010288	1	206	18	18003	0.187185	0.278373	4.85518	PPP1CA
response to immobilization stress	GO:0035902	1	206	18	18003	0.187185	0.278373	4.85518	SOD2
respiratory electron transport chain	GO:0022904	1	206	18	18003	0.187185	0.278373	4.85518	SOD2
positive regulation of endothelial cell differentiation	GO:0045603	1	206	18	18003	0.187185	0.278373	4.85518	CTNNB1
positive regulation of vascular endothelial growth factor receptor signaling pathway	GO:0030949	1	206	18	18003	0.187185	0.278373	4.85518	ITGA5
positive regulation of cellular protein metabolic process	GO:0032270	1	206	18	18003	0.187185	0.278373	4.85518	INHBA
centrosome localization	GO:0051642	1	206	18	18003	0.187185	0.278373	4.85518	BICD2
face development	GO:0060324	1	206	18	18003	0.187185	0.278373	4.85518	ALDH1A3
late endosome to lysosome transport	GO:1902774	1	206	18	18003	0.187185	0.278373	4.85518	CHMP6
retinoic acid receptor signaling pathway	GO:0048384	1	206	18	18003	0.187185	0.278373	4.85518	CRKL
urogenital system development	GO:0001655	1	206	18	18003	0.187185	0.278373	4.85518	CRKL
head development	GO:0060322	1	206	18	18003	0.187185	0.278373	4.85518	MMP14
negative regulation of anoikis	GO:2000811	1	206	18	18003	0.187185	0.278373	4.85518	ITGA5
stress fiber assembly	GO:0043149	1	206	18	18003	0.187185	0.278373	4.85518	PDLIM1
establishment of epithelial cell apical/basal polarity	GO:0045198	1	206	18	18003	0.187185	0.278373	4.85518	PTK7
regulation of signaling receptor activity	GO:0010469	1	206	18	18003	0.187185	0.278373	4.85518	PLAU
embryonic digestive tract development	GO:0048566	1	206	18	18003	0.187185	0.278373	4.85518	PCSK5
response to osmotic stress	GO:0006970	1	206	18	18003	0.187185	0.278373	4.85518	LRRC8A
cellular response to cholesterol	GO:0071397	1	206	19	18003	0.196495	0.284645	4.59964	INHBA
regulation of chromosome organization	GO:0033044	1	206	19	18003	0.196495	0.284645	4.59964	RUVBL2
response to X-ray	GO:0010165	1	206	19	18003	0.196495	0.284645	4.59964	ANXA1
activin receptor signaling pathway	GO:0032924	1	206	19	18003	0.196495	0.284645	4.59964	INHBA
cellular component organization	GO:0016043	1	206	19	18003	0.196495	0.284645	4.59964	NRP2
epithelial tube branching involved in lung morphogenesis	GO:0060441	1	206	19	18003	0.196495	0.284645	4.59964	CTNNB1
retinal metabolic process	GO:0042574	1	206	19	18003	0.196495	0.284645	4.59964	ALDH1A3
long-chain fatty-acyl-CoA biosynthetic process	GO:0035338	1	206	19	18003	0.196495	0.284645	4.59964	HSD17B12
protein targeting to lysosome	GO:0006622	1	206	19	18003	0.196495	0.284645	4.59964	HGS
regulation of protein ubiquitination	GO:0031396	1	206	19	18003	0.196495	0.284645	4.59964	HSPA1A
cell fate determination	GO:0001709	1	206	19	18003	0.196495	0.284645	4.59964	CTNNB1
endothelial cell proliferation	GO:0001935	1	206	19	18003	0.196495	0.284645	4.59964	MMP14
positive regulation of proteasomal protein catabolic process	GO:1901800	1	206	19	18003	0.196495	0.284645	4.59964	DDRGK1
positive regulation of type I interferon-mediated signaling pathway	GO:0060340	1	206	19	18003	0.196495	0.284645	4.59964	MAVS
cellular response to exogenous dsRNA	GO:0071360	1	206	19	18003	0.196495	0.284645	4.59964	MAVS
innervation	GO:0060384	1	206	19	18003	0.196495	0.284645	4.59964	SULF2
myelination in peripheral nervous system	GO:0022011	1	206	19	18003	0.196495	0.284645	4.59964	ITGB4
positive regulation of neural precursor cell proliferation	GO:2000179	1	206	19	18003	0.196495	0.284645	4.59964	CTNNB1
response to reactive oxygen species	GO:0000302	1	206	19	18003	0.196495	0.284645	4.59964	SOD2
positive regulation of dendritic spine morphogenesis	GO:0061003	1	206	19	18003	0.196495	0.284645	4.59964	DBNL
retinal ganglion cell axon guidance	GO:0031290	1	206	19	18003	0.196495	0.284645	4.59964	ALCAM
histone H3 deacetylation	GO:0070932	1	206	19	18003	0.196495	0.284645	4.59964	SFPQ
positive regulation of chemotaxis	GO:0050921	1	206	19	18003	0.196495	0.284645	4.59964	STX4
positive regulation of calcium-mediated signaling	GO:0050850	1	206	19	18003	0.196495	0.284645	4.59964	CDH13
Golgi vesicle transport	GO:0048193	1	206	20	18003	0.205699	0.293003	4.36966	ARCN1
anterior/posterior axis specification	GO:0009948	1	206	20	18003	0.205699	0.293003	4.36966	CTNNB1
hindbrain development	GO:0030902	1	206	20	18003	0.205699	0.293003	4.36966	CTNNB1
inner mitochondrial membrane organization	GO:0007007	1	206	20	18003	0.205699	0.293003	4.36966	OPA1
positive regulation of protein localization to cell surface	GO:2000010	1	206	20	18003	0.205699	0.293003	4.36966	STX4
male genitalia development	GO:0030539	1	206	20	18003	0.205699	0.293003	4.36966	CTNNB1
negative regulation of actin filament polymerization	GO:0030837	1	206	20	18003	0.205699	0.293003	4.36966	PFN1
protein localization to membrane	GO:0072657	1	206	20	18003	0.205699	0.293003	4.36966	HGS
negative regulation of chondrocyte differentiation	GO:0032331	1	206	20	18003	0.205699	0.293003	4.36966	CTNNB1
activation of cysteine-type endopeptidase activity	GO:0097202	1	206	20	18003	0.205699	0.293003	4.36966	PYCARD
blastocyst formation	GO:0001825	1	206	20	18003	0.205699	0.293003	4.36966	SUPT6H
superoxide metabolic process	GO:0006801	1	206	20	18003	0.205699	0.293003	4.36966	SOD2
filopodium assembly	GO:0046847	1	206	20	18003	0.205699	0.293003	4.36966	ITGB4
positive regulation of cell motility	GO:2000147	1	206	20	18003	0.205699	0.293003	4.36966	PTRF
regulation of actin cytoskeleton reorganization	GO:2000249	1	206	20	18003	0.205699	0.293003	4.36966	ARHGDIB
protein localization to Golgi apparatus	GO:0034067	1	206	20	18003	0.205699	0.293003	4.36966	BICD2
negative regulation of protein localization to nucleus	GO:1900181	1	206	20	18003	0.205699	0.293003	4.36966	TRIM29
mitochondrion morphogenesis	GO:0070584	1	206	20	18003	0.205699	0.293003	4.36966	BAX
RNA export from nucleus	GO:0006405	1	206	21	18003	0.214798	0.301461	4.16158	ALYREF
positive regulation of histone acetylation	GO:0035066	1	206	21	18003	0.214798	0.301461	4.16158	RUVBL2
mRNA splice site selection	GO:0006376	1	206	21	18003	0.214798	0.301461	4.16158	SRSF9
regulation of protein localization to plasma membrane	GO:1903076	1	206	21	18003	0.214798	0.301461	4.16158	MMP14
hematopoietic stem cell homeostasis	GO:0061484	1	206	21	18003	0.214798	0.301461	4.16158	OCIAD1
cardiac muscle cell development	GO:0055013	1	206	21	18003	0.214798	0.301461	4.16158	HNRNPU
calcium-independent cell-cell adhesion via plasma membrane cell-adhesion molecules	GO:0016338	1	206	21	18003	0.214798	0.301461	4.16158	CLDN1
negative regulation of telomere maintenance via telomerase	GO:0032211	1	206	21	18003	0.214798	0.301461	4.16158	HNRNPU
glutamine metabolic process	GO:0006541	1	206	21	18003	0.214798	0.301461	4.16158	GMPS
nucleosome mobilization	GO:0042766	1	206	21	18003	0.214798	0.301461	4.16158	RUVBL2
tissue homeostasis	GO:0001894	1	206	21	18003	0.214798	0.301461	4.16158	CTNNB1
vesicle docking	GO:0048278	1	206	21	18003	0.214798	0.301461	4.16158	STX4
lysosomal transport	GO:0007041	1	206	21	18003	0.214798	0.301461	4.16158	HSPA1A
histone H2A acetylation	GO:0043968	1	206	22	18003	0.223793	0.307431	3.97242	RUVBL2
multivesicular body sorting pathway	GO:0071985	1	206	22	18003	0.223793	0.307431	3.97242	CHMP6
telomere maintenance via telomerase	GO:0007004	1	206	22	18003	0.223793	0.307431	3.97242	TNKS1BP1
regulation of centrosome duplication	GO:0010824	1	206	22	18003	0.223793	0.307431	3.97242	VPS4B
cell volume homeostasis	GO:0006884	1	206	22	18003	0.223793	0.307431	3.97242	LRRC8A
very long-chain fatty acid metabolic process	GO:0000038	1	206	22	18003	0.223793	0.307431	3.97242	ACAA1
positive regulation of mesenchymal cell proliferation	GO:0002053	1	206	22	18003	0.223793	0.307431	3.97242	CTNNB1
negative regulation of fibroblast growth factor receptor signaling pathway	GO:0040037	1	206	22	18003	0.223793	0.307431	3.97242	SULF2
positive regulation of interferon-alpha production	GO:0032727	1	206	22	18003	0.223793	0.307431	3.97242	MAVS
complement activation	GO:0006956	1	206	22	18003	0.223793	0.307431	3.97242	CFH
regulation of neuron apoptotic process	GO:0043523	1	206	22	18003	0.223793	0.307431	3.97242	BAX
cytoskeleton-dependent cytokinesis	GO:0061640	1	206	22	18003	0.223793	0.307431	3.97242	2008-09-01
ribosomal small subunit biogenesis	GO:0042274	1	206	22	18003	0.223793	0.307431	3.97242	RPS15
apoptotic cell clearance	GO:0043277	1	206	22	18003	0.223793	0.307431	3.97242	GAS6
positive regulation of translational initiation	GO:0045948	1	206	22	18003	0.223793	0.307431	3.97242	KHDRBS1
DNA unwinding involved in DNA replication	GO:0006268	1	206	22	18003	0.223793	0.307431	3.97242	MCM6
positive regulation of receptor-mediated endocytosis	GO:0048260	1	206	22	18003	0.223793	0.307431	3.97242	HNRNPK
erythrocyte development	GO:0048821	1	206	22	18003	0.223793	0.307431	3.97242	TMOD3
camera-type eye morphogenesis	GO:0048593	1	206	22	18003	0.223793	0.307431	3.97242	PVRL1
regulation of protein-containing complex assembly	GO:0043254	1	206	22	18003	0.223793	0.307431	3.97242	HSPA8
signal transduction involved in regulation of gene expression	GO:0023019	1	206	22	18003	0.223793	0.307431	3.97242	EPCAM
positive regulation of monocyte chemotaxis	GO:0090026	1	206	22	18003	0.223793	0.307431	3.97242	S100A14
centriole replication	GO:0007099	1	206	23	18003	0.232685	0.316164	3.7997	CEP295
sterol transport	GO:0015918	1	206	23	18003	0.232685	0.316164	3.7997	NPC2
negative regulation of proteolysis	GO:0045861	1	206	23	18003	0.232685	0.316164	3.7997	SERPINB3
regulation of mitotic nuclear division	GO:0007088	1	206	23	18003	0.232685	0.316164	3.7997	MKI67
glycosphingolipid metabolic process	GO:0006687	1	206	23	18003	0.232685	0.316164	3.7997	BAX
chaperone-mediated protein complex assembly	GO:0051131	1	206	23	18003	0.232685	0.316164	3.7997	HSPA1A
embryonic heart tube development	GO:0035050	1	206	23	18003	0.232685	0.316164	3.7997	CTNNB1
superoxide anion generation	GO:0042554	1	206	23	18003	0.232685	0.316164	3.7997	SOD2
positive regulation of stress-activated MAPK cascade	GO:0032874	1	206	23	18003	0.232685	0.316164	3.7997	IGFBP6
endocrine pancreas development	GO:0031018	1	206	23	18003	0.232685	0.316164	3.7997	ANXA1
regulation of axonogenesis	GO:0050770	1	206	23	18003	0.232685	0.316164	3.7997	PAK2
positive regulation of neuroblast proliferation	GO:0002052	1	206	24	18003	0.241477	0.322699	3.64138	CTNNB1
stress granule assembly	GO:0034063	1	206	24	18003	0.241477	0.322699	3.64138	ATXN2L
bone resorption	GO:0045453	1	206	24	18003	0.241477	0.322699	3.64138	CTNNB1
protein localization to organelle	GO:0033365	1	206	24	18003	0.241477	0.322699	3.64138	BICD2
myoblast fusion	GO:0007520	1	206	24	18003	0.241477	0.322699	3.64138	MYOF
membrane protein ectodomain proteolysis	GO:0006509	1	206	24	18003	0.241477	0.322699	3.64138	RBMX
homeostasis of number of cells	GO:0048872	1	206	24	18003	0.241477	0.322699	3.64138	BAX
blastocyst development	GO:0001824	1	206	24	18003	0.241477	0.322699	3.64138	NASP
embryonic placenta development	GO:0001892	1	206	24	18003	0.241477	0.322699	3.64138	SPINT1
arachidonic acid secretion	GO:0050482	1	206	24	18003	0.241477	0.322699	3.64138	ANXA1
blood vessel diameter maintenance	GO:0097746	1	206	24	18003	0.241477	0.322699	3.64138	GCLM
regulation of DNA repair	GO:0006282	1	206	24	18003	0.241477	0.322699	3.64138	RUVBL2
B cell homeostasis	GO:0001782	1	206	24	18003	0.241477	0.322699	3.64138	BAX
coronary vasculature development	GO:0060976	1	206	24	18003	0.241477	0.322699	3.64138	PTK7
positive regulation of protein autophosphorylation	GO:0031954	1	206	24	18003	0.241477	0.322699	3.64138	TNKS1BP1
ventricular cardiac muscle tissue morphogenesis	GO:0055010	1	206	25	18003	0.250168	0.331038	3.49573	PKP2
aerobic respiration	GO:0009060	1	206	25	18003	0.250168	0.331038	3.49573	UQCRC2
plasma membrane organization	GO:0007009	1	206	25	18003	0.250168	0.331038	3.49573	MYOF
positive regulation of histone H3-K4 methylation	GO:0051571	1	206	25	18003	0.250168	0.331038	3.49573	CTNNB1
cholesterol efflux	GO:0033344	1	206	25	18003	0.250168	0.331038	3.49573	NPC2
regulation of bone mineralization	GO:0030500	1	206	25	18003	0.250168	0.331038	3.49573	ECM1
cochlea morphogenesis	GO:0090103	1	206	25	18003	0.250168	0.331038	3.49573	PTK7
iron-sulfur cluster assembly	GO:0016226	1	206	25	18003	0.250168	0.331038	3.49573	CIAPIN1
outflow tract septum morphogenesis	GO:0003148	1	206	26	18003	0.25876	0.340462	3.36128	NRP2
positive regulation of immunoglobulin production	GO:0002639	1	206	26	18003	0.25876	0.340462	3.36128	STX4
cellular glucose homeostasis	GO:0001678	1	206	26	18003	0.25876	0.340462	3.36128	LRRC8A
proximal/distal pattern formation	GO:0009954	1	206	26	18003	0.25876	0.340462	3.36128	CTNNB1
adrenal gland development	GO:0030325	1	206	26	18003	0.25876	0.340462	3.36128	DKK3
spliceosomal complex assembly	GO:0000245	1	206	26	18003	0.25876	0.340462	3.36128	SF1
pituitary gland development	GO:0021983	1	206	27	18003	0.267254	0.347966	3.23679	CDH1
retinoic acid metabolic process	GO:0042573	1	206	27	18003	0.267254	0.347966	3.23679	ALDH1A3
digestion	GO:0007586	1	206	27	18003	0.267254	0.347966	3.23679	AKR1C2
vascular endothelial growth factor receptor signaling pathway	GO:0048010	1	206	27	18003	0.267254	0.347966	3.23679	PAK2
positive regulation of DNA replication	GO:0045740	1	206	27	18003	0.267254	0.347966	3.23679	PCNA
regulation of cell morphogenesis	GO:0022604	1	206	27	18003	0.267254	0.347966	3.23679	SPARC
sex differentiation	GO:0007548	1	206	27	18003	0.267254	0.347966	3.23679	BAX
oxidative phosphorylation	GO:0006119	1	206	27	18003	0.267254	0.347966	3.23679	UQCRC2
positive regulation of cell-matrix adhesion	GO:0001954	1	206	27	18003	0.267254	0.347966	3.23679	CDH13
positive regulation of ATP-dependent activity	GO:0032781	1	206	27	18003	0.267254	0.347966	3.23679	PFN1
regulation of transforming growth factor beta receptor signaling pathway	GO:0017015	1	206	27	18003	0.267254	0.347966	3.23679	DKK3
negative regulation of tumor necrosis factor-mediated signaling pathway	GO:0010804	1	206	28	18003	0.275651	0.353225	3.12119	GAS6
homeostasis of number of cells within a tissue	GO:0048873	1	206	28	18003	0.275651	0.353225	3.12119	BAX
DNA replication initiation	GO:0006270	1	206	28	18003	0.275651	0.353225	3.12119	MCM6
anion transport	GO:0006820	1	206	28	18003	0.275651	0.353225	3.12119	LRRC8A
developmental growth	GO:0048589	1	206	28	18003	0.275651	0.353225	3.12119	EIF4H
response to zinc ion	GO:0010043	1	206	28	18003	0.275651	0.353225	3.12119	SOD2
extrinsic apoptotic signaling pathway in absence of ligand	GO:0097192	1	206	28	18003	0.275651	0.353225	3.12119	BAX
embryonic hindlimb morphogenesis	GO:0035116	1	206	28	18003	0.275651	0.353225	3.12119	CTNNB1
embryonic pattern specification	GO:0009880	1	206	28	18003	0.275651	0.353225	3.12119	EFNB1
positive regulation of peptidyl-threonine phosphorylation	GO:0010800	1	206	28	18003	0.275651	0.353225	3.12119	TNKS1BP1
positive regulation of protein dephosphorylation	GO:0035307	1	206	28	18003	0.275651	0.353225	3.12119	PPP1R7
negative regulation of osteoclast differentiation	GO:0045671	1	206	28	18003	0.275651	0.353225	3.12119	CTNNB1
tRNA modification	GO:0006400	1	206	28	18003	0.275651	0.353225	3.12119	THUMPD1
negative regulation of neurogenesis	GO:0050768	1	206	28	18003	0.275651	0.353225	3.12119	CTNNB1
positive regulation of microtubule polymerization	GO:0031116	1	206	28	18003	0.275651	0.353225	3.12119	CLIP1
positive regulation of activated T cell proliferation	GO:0042104	1	206	28	18003	0.275651	0.353225	3.12119	PYCARD
positive regulation of G2/M transition of mitotic cell cycle	GO:0010971	1	206	28	18003	0.275651	0.353225	3.12119	VPS4B
heterotypic cell-cell adhesion	GO:0034113	1	206	29	18003	0.283952	0.361009	3.01356	ITGA5
entrainment of circadian clock by photoperiod	GO:0043153	1	206	29	18003	0.283952	0.361009	3.01356	PPP1CA
mismatch repair	GO:0006298	1	206	29	18003	0.283952	0.361009	3.01356	PCNA
positive regulation of filopodium assembly	GO:0051491	1	206	29	18003	0.283952	0.361009	3.01356	DPYSL3
negative regulation of intrinsic apoptotic signaling pathway	GO:2001243	1	206	29	18003	0.283952	0.361009	3.01356	OPA1
negative regulation of peptidyl-serine phosphorylation	GO:0033137	1	206	29	18003	0.283952	0.361009	3.01356	BAX
protein targeting to mitochondrion	GO:0006626	1	206	29	18003	0.283952	0.361009	3.01356	AIP
regulation of intracellular pH	GO:0051453	1	206	29	18003	0.283952	0.361009	3.01356	CA2
hair follicle morphogenesis	GO:0031069	1	206	30	18003	0.292159	0.368265	2.91311	CTNNB1
pancreas development	GO:0031016	1	206	30	18003	0.292159	0.368265	2.91311	CTNNB1
prostaglandin metabolic process	GO:0006693	1	206	30	18003	0.292159	0.368265	2.91311	AKR1C2
cortical actin cytoskeleton organization	GO:0030866	1	206	30	18003	0.292159	0.368265	2.91311	EPB41L1
regulation of ERK1 and ERK2 cascade	GO:0070372	1	206	30	18003	0.292159	0.368265	2.91311	FN1
positive regulation of vascular endothelial growth factor production	GO:0010575	1	206	30	18003	0.292159	0.368265	2.91311	SULF2
positive regulation of release of sequestered calcium ion into cytosol	GO:0051281	1	206	30	18003	0.292159	0.368265	2.91311	BAX
calcium ion homeostasis	GO:0055074	1	206	30	18003	0.292159	0.368265	2.91311	S100A14
leukocyte cell-cell adhesion	GO:0007159	1	206	30	18003	0.292159	0.368265	2.91311	ITGA5
face morphogenesis	GO:0060325	1	206	30	18003	0.292159	0.368265	2.91311	MMP2
chromosome condensation	GO:0030261	1	206	30	18003	0.292159	0.368265	2.91311	HIST1H1B
intrinsic apoptotic signaling pathway in response to DNA damage by p53 class mediator	GO:0042771	1	206	31	18003	0.300272	0.375282	2.81914	PYCARD
branching involved in blood vessel morphogenesis	GO:0001569	1	206	31	18003	0.300272	0.375282	2.81914	CTNNB1
chromosome organization	GO:0051276	1	206	31	18003	0.300272	0.375282	2.81914	SFPQ
osteoclast differentiation	GO:0030316	1	206	31	18003	0.300272	0.375282	2.81914	CTNNB1
insulin secretion	GO:0030073	1	206	31	18003	0.300272	0.375282	2.81914	ANXA1
embryonic forelimb morphogenesis	GO:0035115	1	206	31	18003	0.300272	0.375282	2.81914	CTNNB1
intrinsic apoptotic signaling pathway	GO:0097193	1	206	31	18003	0.300272	0.375282	2.81914	BAX
brown fat cell differentiation	GO:0050873	1	206	31	18003	0.300272	0.375282	2.81914	LAMB3
response to testosterone	GO:0033574	1	206	31	18003	0.300272	0.375282	2.81914	NASP
intra-Golgi vesicle-mediated transport	GO:0006891	1	206	32	18003	0.308292	0.38265	2.73104	COPG1
positive regulation of catalytic activity	GO:0043085	1	206	32	18003	0.308292	0.38265	2.73104	STX4
membrane organization	GO:0061024	1	206	32	18003	0.308292	0.38265	2.73104	HSPA8
midbrain development	GO:0030901	1	206	32	18003	0.308292	0.38265	2.73104	CTNNB1
nucleocytoplasmic transport	GO:0006913	1	206	32	18003	0.308292	0.38265	2.73104	ANP32A
mRNA stabilization	GO:0048255	1	206	32	18003	0.308292	0.38265	2.73104	HNRNPU
transcription elongation from RNA polymerase II promoter	GO:0006368	1	206	32	18003	0.308292	0.38265	2.73104	SUPT6H
extrinsic apoptotic signaling pathway via death domain receptors	GO:0008625	1	206	33	18003	0.316221	0.389214	2.64828	BAX
positive regulation of DNA binding	GO:0043388	1	206	33	18003	0.316221	0.389214	2.64828	TXN
intrinsic apoptotic signaling pathway in response to endoplasmic reticulum stress	GO:0070059	1	206	33	18003	0.316221	0.389214	2.64828	BAX
microtubule bundle formation	GO:0001578	1	206	33	18003	0.316221	0.389214	2.64828	CLIP1
cellular response to fibroblast growth factor stimulus	GO:0044344	1	206	33	18003	0.316221	0.389214	2.64828	GCLM
leukocyte migration	GO:0050900	1	206	33	18003	0.316221	0.389214	2.64828	ITGA6
embryonic cranial skeleton morphogenesis	GO:0048701	1	206	33	18003	0.316221	0.389214	2.64828	MMP14
establishment of cell polarity	GO:0030010	1	206	33	18003	0.316221	0.389214	2.64828	CRKL
positive regulation of apoptotic signaling pathway	GO:2001235	1	206	33	18003	0.316221	0.389214	2.64828	CTSH
positive regulation of telomerase activity	GO:0051973	1	206	34	18003	0.32406	0.396453	2.57039	CTNNB1
cell fate specification	GO:0001708	1	206	34	18003	0.32406	0.396453	2.57039	CTNNB1
positive regulation of telomere maintenance via telomerase	GO:0032212	1	206	34	18003	0.32406	0.396453	2.57039	CTNNB1
cellular response to vascular endothelial growth factor stimulus	GO:0035924	1	206	34	18003	0.32406	0.396453	2.57039	ANXA1
blood vessel remodeling	GO:0001974	1	206	34	18003	0.32406	0.396453	2.57039	BAX
positive regulation of TOR signaling	GO:0032008	1	206	35	18003	0.331809	0.401689	2.49695	GAS6
ventricular septum development	GO:0003281	1	206	35	18003	0.331809	0.401689	2.49695	PTK7
regulation of microtubule cytoskeleton organization	GO:0070507	1	206	35	18003	0.331809	0.401689	2.49695	BICD2
lamellipodium assembly	GO:0030032	1	206	35	18003	0.331809	0.401689	2.49695	CDH13
stem cell differentiation	GO:0048863	1	206	35	18003	0.331809	0.401689	2.49695	EPCAM
mRNA catabolic process	GO:0006402	1	206	35	18003	0.331809	0.401689	2.49695	HSPA1A
positive regulation of phosphorylation	GO:0042327	1	206	35	18003	0.331809	0.401689	2.49695	ITGA6
positive regulation of cell migration involved in sprouting angiogenesis	GO:0090050	1	206	35	18003	0.331809	0.401689	2.49695	ANXA1
bone morphogenesis	GO:0060349	1	206	35	18003	0.331809	0.401689	2.49695	MMP13
sprouting angiogenesis	GO:0002040	1	206	35	18003	0.331809	0.401689	2.49695	CDH13
blood circulation	GO:0008015	1	206	35	18003	0.331809	0.401689	2.49695	MYOF
biomineral tissue development	GO:0031214	1	206	35	18003	0.331809	0.401689	2.49695	ECM1
negative regulation of extrinsic apoptotic signaling pathway in absence of ligand	GO:2001240	1	206	35	18003	0.331809	0.401689	2.49695	HSPA1A
negative regulation of endothelial cell apoptotic process	GO:2000352	1	206	36	18003	0.339469	0.407313	2.42759	GAS6
tRNA aminoacylation for protein translation	GO:0006418	1	206	36	18003	0.339469	0.407313	2.42759	DARS
mesoderm formation	GO:0001707	1	206	36	18003	0.339469	0.407313	2.42759	INHBA
positive regulation of interleukin-2 production	GO:0032743	1	206	36	18003	0.339469	0.407313	2.42759	ANXA1
protein localization to nucleus	GO:0034504	1	206	36	18003	0.339469	0.407313	2.42759	LMNA
one-carbon metabolic process	GO:0006730	1	206	36	18003	0.339469	0.407313	2.42759	CA2
regulation of endocytosis	GO:0030100	1	206	36	18003	0.339469	0.407313	2.42759	CDH13
B cell proliferation	GO:0042100	1	206	36	18003	0.339469	0.407313	2.42759	CD70
regulation of exocytosis	GO:0017157	1	206	36	18003	0.339469	0.407313	2.42759	STX4
T cell differentiation in thymus	GO:0033077	1	206	36	18003	0.339469	0.407313	2.42759	CTNNB1
positive regulation of intrinsic apoptotic signaling pathway	GO:2001244	1	206	37	18003	0.347043	0.411827	2.36198	BAX
microtubule-based process	GO:0007017	1	206	37	18003	0.347043	0.411827	2.36198	DYNLL1
semaphorin-plexin signaling pathway	GO:0071526	1	206	37	18003	0.347043	0.411827	2.36198	NRP2
positive regulation of double-strand break repair via homologous recombination	GO:1905168	1	206	37	18003	0.347043	0.411827	2.36198	RUVBL2
DNA damage checkpoint signaling	GO:0000077	1	206	37	18003	0.347043	0.411827	2.36198	CDC5L
response to cold	GO:0009409	1	206	37	18003	0.347043	0.411827	2.36198	SOD2
cellular response to organic substance	GO:0071310	1	206	37	18003	0.347043	0.411827	2.36198	BAX
cellular response to BMP stimulus	GO:0071773	1	206	37	18003	0.347043	0.411827	2.36198	SPINT1
animal organ development	GO:0048513	1	206	37	18003	0.347043	0.411827	2.36198	CTNNB1
animal organ regeneration	GO:0031100	1	206	37	18003	0.347043	0.411827	2.36198	GAS6
odontogenesis	GO:0042476	1	206	37	18003	0.347043	0.411827	2.36198	INHBA
cell maturation	GO:0048469	1	206	37	18003	0.347043	0.411827	2.36198	CTNNB1
regulation of MAPK cascade	GO:0043408	1	206	37	18003	0.347043	0.411827	2.36198	PAK2
biosynthetic process	GO:0009058	1	206	37	18003	0.347043	0.411827	2.36198	COASY
metanephros development	GO:0001656	1	206	37	18003	0.347043	0.411827	2.36198	CTSH
negative regulation of Notch signaling pathway	GO:0045746	1	206	38	18003	0.35453	0.417958	2.29982	MMP14
positive regulation of T cell activation	GO:0050870	1	206	38	18003	0.35453	0.417958	2.29982	PYCARD
vasodilation	GO:0042311	1	206	38	18003	0.35453	0.417958	2.29982	SOD2
ERK1 and ERK2 cascade	GO:0070371	1	206	38	18003	0.35453	0.417958	2.29982	CTSH
response to interleukin-1	GO:0070555	1	206	38	18003	0.35453	0.417958	2.29982	ANXA1
protein peptidyl-prolyl isomerization	GO:0000413	1	206	38	18003	0.35453	0.417958	2.29982	AIP
cell redox homeostasis	GO:0045454	1	206	38	18003	0.35453	0.417958	2.29982	TXN
pigmentation	GO:0043473	1	206	38	18003	0.35453	0.417958	2.29982	ARCN1
acute-phase response	GO:0006953	1	206	39	18003	0.361931	0.422383	2.24085	FN1
cellular senescence	GO:0090398	1	206	39	18003	0.361931	0.422383	2.24085	OPA1
vesicle fusion	GO:0006906	1	206	39	18003	0.361931	0.422383	2.24085	STX4
nucleotide metabolic process	GO:0009117	1	206	39	18003	0.361931	0.422383	2.24085	DUT
T cell differentiation	GO:0030217	1	206	39	18003	0.361931	0.422383	2.24085	CTNNB1
protein kinase B signaling	GO:0043491	1	206	39	18003	0.361931	0.422383	2.24085	GAS6
stimulatory C-type lectin receptor signaling pathway	GO:0002223	1	206	39	18003	0.361931	0.422383	2.24085	PAK2
response to nicotine	GO:0035094	1	206	39	18003	0.361931	0.422383	2.24085	MMP2
regulation of heart rate by cardiac conduction	GO:0086091	1	206	39	18003	0.361931	0.422383	2.24085	PKP2
chaperone-mediated protein folding	GO:0061077	1	206	39	18003	0.361931	0.422383	2.24085	HSPA8
negative regulation of cytokine production involved in inflammatory response	GO:1900016	1	206	39	18003	0.361931	0.422383	2.24085	PYCARD
positive regulation of Wnt signaling pathway	GO:0030177	1	206	39	18003	0.361931	0.422383	2.24085	SULF2
negative regulation of endothelial cell proliferation	GO:0001937	1	206	39	18003	0.361931	0.422383	2.24085	SPARC
cellular response to ionizing radiation	GO:0071479	1	206	40	18003	0.369248	0.428761	2.18483	TNKS1BP1
T cell costimulation	GO:0031295	1	206	40	18003	0.369248	0.428761	2.18483	EFNB1
reactive oxygen species metabolic process	GO:0072593	1	206	40	18003	0.369248	0.428761	2.18483	SOD2
negative chemotaxis	GO:0050919	1	206	40	18003	0.369248	0.428761	2.18483	NRP2
ureteric bud development	GO:0001657	1	206	40	18003	0.369248	0.428761	2.18483	EPCAM
lactation	GO:0007595	1	206	40	18003	0.369248	0.428761	2.18483	DDR1
positive regulation of interferon-beta production	GO:0032728	1	206	40	18003	0.369248	0.428761	2.18483	MAVS
retina homeostasis	GO:0001895	1	206	41	18003	0.376481	0.43436	2.13154	CDH3
positive regulation of receptor signaling pathway via JAK-STAT	GO:0046427	1	206	41	18003	0.376481	0.43436	2.13154	OCIAD1
cellular response to reactive oxygen species	GO:0034614	1	206	41	18003	0.376481	0.43436	2.13154	MMP2
inorganic anion transport	GO:0015698	1	206	41	18003	0.376481	0.43436	2.13154	LRRC8A
branching involved in ureteric bud morphogenesis	GO:0001658	1	206	41	18003	0.376481	0.43436	2.13154	CTNNB1
germ cell development	GO:0007281	1	206	41	18003	0.376481	0.43436	2.13154	BAX
positive regulation of interleukin-10 production	GO:0032733	1	206	41	18003	0.376481	0.43436	2.13154	PYCARD
response to ionizing radiation	GO:0010212	1	206	42	18003	0.383632	0.440417	2.08079	BAX
regulation of neuron projection development	GO:0010975	1	206	42	18003	0.383632	0.440417	2.08079	DPYSL3
negative regulation of vascular associated smooth muscle cell proliferation	GO:1904706	1	206	42	18003	0.383632	0.440417	2.08079	SOD2
embryonic organ development	GO:0048568	1	206	42	18003	0.383632	0.440417	2.08079	CTNNB1
calcium-dependent cell-cell adhesion via plasma membrane cell adhesion molecules	GO:0016339	1	206	42	18003	0.383632	0.440417	2.08079	CDH13
[truncated: 159 more rows]
