# Supplementary material for: Quantitative Proteomics for the Identification of Differentially Expressed Proteins in the Extracellular Vesicles of Cervical Cancer Cells
Source: Viruses. 2023 Mar 8;15(3):702. doi: 10.3390/v15030702 (PMC10051161; doi:10.3390/v15030702)
Supplement: Supplementary file 1 [file viruses-15-00702-s001.zip › S7 Reactome Biological Pathways.xlsx]

## Sheet: Reactome Up-regulated
description	annotation_id	genes_found	input_size	term_genes	universe	pval	pval_adj	relative_enrichment	genes
Immune System	R-HSA-168256	32	88	2006	10478	0.000109168	0.00467238	1.89939	VIM, IGF2R, PGM1, CXADR, FTH1, STOM, CD46, GRN, IFI30, SMARCA4, PROS1, CFD, HLA-C, PRCP, CLU, HLA-A, SQSTM1, C4A, PSAP, OLR1, B4GALT1, FUCA2, BST2, PVR, VTN, GAA, APP, ASAH1, TIMP1, TIMP2, CTSZ, TNFSF9
Metabolism of proteins	R-HSA-392499	27	88	1940	10478	0.00387831	0.0696475	1.65713	ADAMTSL4, STC2, CPE, PROS1, RPL21, ALPI, GALNT6, NOTUM, ADAMTS1, IGFBP4, FSTL3, MSLN, HLA-A, MGAT5, C4A, B4GALT1, FUCA2, CYR61, HSPG2, NUCB1, GALNT2, ALPL, APP, B4GALT3, TIMP1, MAN2A2, CTSZ
Innate Immune System	R-HSA-168249	24	88	1058	10478	4.04979e-06	0.000346662	2.70098	IGF2R, PGM1, FTH1, STOM, CD46, GRN, PROS1, CFD, HLA-C, PRCP, CLU, HLA-A, C4A, PSAP, OLR1, B4GALT1, FUCA2, BST2, VTN, GAA, APP, ASAH1, TIMP2, CTSZ
Post-translational protein modification	R-HSA-597592	24	88	1411	10478	0.000436545	0.0124561	2.02526	ADAMTSL4, STC2, PROS1, ALPI, GALNT6, NOTUM, ADAMTS1, IGFBP4, FSTL3, MSLN, HLA-A, MGAT5, C4A, B4GALT1, FUCA2, CYR61, NUCB1, GALNT2, ALPL, APP, B4GALT3, TIMP1, MAN2A2, CTSZ
Metabolism	R-HSA-1430728	20	88	2106	10478	0.307144	0.521657	1.13075	NNMT, PGM1, RPL21, ALPI, B3GAT3, CKB, LPL, PPT2, PSAP, GSTM3, B4GALT1, PAICS, GAA, HSPG2, PHGDH, ASAH1, GNAS, B4GALT3, LDLR, AKR1B1
Signal Transduction	R-HSA-162582	19	88	2562	10478	0.770972	0.847868	0.883019	VIM, GNAI3, MET, STOM, PLXNA1, COL6A1, SMARCA4, BASP1, CKB, NOTUM, COL5A1, FSTL3, SQSTM1, PSAP, B4GALT1, MCAM, APP, GNAS, IGF1R
Neutrophil degranulation	R-HSA-6798695	18	88	478	10478	6.6392e-08	7.10395e-06	4.48374	IGF2R, PGM1, FTH1, STOM, GRN, CFD, HLA-C, PRCP, HLA-A, PSAP, OLR1, B4GALT1, FUCA2, BST2, GAA, ASAH1, TIMP2, CTSZ
Disease	R-HSA-1643685	17	88	1669	10478	0.229079	0.456452	1.2128	ADAMTSL4, PGM1, GNAI3, MET, ATP1B3, RPL21, B3GAT3, ADAMTS1, HLA-A, SQSTM1, MGAT5, ANTXR1, B4GALT1, GAA, HSPG2, APP, GNAS
Extracellular matrix organization	R-HSA-1474244	15	88	301	10478	2.53389e-08	3.61501e-06	5.93363	COL6A1, LEPRE1, ADAMTS1, COL5A1, VTN, PCOLCE2, HSPG2, PXDN, MFAP5, FBLN1, APP, CRTAP, HTRA1, TIMP1, TIMP2
Hemostasis	R-HSA-109582	14	88	621	10478	0.000620763	0.0166054	2.68431	L1CAM, GNAI3, CXADR, ATP1B3, PROS1, CFD, PRCP, CLU, GLG1, PSAP, OLR1, APP, GNAS, TIMP1
Post-translational protein phosphorylation	R-HSA-8957275	11	88	108	10478	1.37351e-09	5.87861e-07	12.1273	STC2, NOTUM, IGFBP4, FSTL3, MSLN, C4A, FUCA2, CYR61, NUCB1, APP, TIMP1
Regulation of Insulin-like Growth Factor (IGF) transport and uptake by Insulin-like Growth Factor Binding Proteins (IGFBPs)	R-HSA-381426	11	88	125	10478	6.57739e-09	1.40756e-06	10.478	STC2, NOTUM, IGFBP4, FSTL3, MSLN, C4A, FUCA2, CYR61, NUCB1, APP, TIMP1
Cytokine Signaling in Immune system	R-HSA-1280215	10	88	712	10478	0.0744542	0.326713	1.67231	VIM, IFI30, SMARCA4, HLA-C, HLA-A, SQSTM1, BST2, APP, TIMP1, TNFSF9
Infectious disease	R-HSA-5663205	9	88	875	10478	0.312906	0.52575	1.2247	GNAI3, MET, ATP1B3, RPL21, HLA-A, MGAT5, ANTXR1, APP, GNAS
Developmental Biology	R-HSA-1266738	9	88	1116	10478	0.602862	0.725089	0.960227	L1CAM, MET, PLXNA1, COL6A1, SMARCA4, RPL21, LPL, COL5A1, GPR126
Nervous system development	R-HSA-9675108	8	88	575	10478	0.109247	0.355791	1.6566	L1CAM, MET, PLXNA1, COL6A1, SMARCA4, RPL21, COL5A1, GPR126
Membrane Trafficking	R-HSA-199991	8	88	633	10478	0.161319	0.392156	1.50481	IGF2R, FTH1, ALPP, GALNT2, APP, MAN2A2, LDLR, CTSZ
Vesicle-mediated transport	R-HSA-5653656	8	88	672	10478	0.201942	0.434128	1.41748	IGF2R, FTH1, ALPP, GALNT2, APP, MAN2A2, LDLR, CTSZ
Degradation of the extracellular matrix	R-HSA-1474228	7	88	140	10478	0.00016858	0.00655929	5.95341	COL6A1, ADAMTS1, COL5A1, HSPG2, HTRA1, TIMP1, TIMP2
Diseases of metabolism	R-HSA-5668914	7	88	245	10478	0.00445969	0.07635	3.40195	ADAMTSL4, PGM1, B3GAT3, ADAMTS1, B4GALT1, GAA, HSPG2
Platelet activation, signaling and aggregation	R-HSA-76002	7	88	263	10478	0.00653039	0.0931668	3.16912	GNAI3, PROS1, CFD, CLU, PSAP, APP, TIMP1
Metabolism of carbohydrates	R-HSA-71387	7	88	295	10478	0.0118767	0.146873	2.82535	PGM1, B3GAT3, B4GALT1, GAA, HSPG2, B4GALT3, AKR1B1
Transport of small molecules	R-HSA-382551	7	88	728	10478	0.412659	0.608626	1.14489	FTH1, STOM, ATP1B3, LPL, GNAS, SLC39A10, LDLR
Complement cascade	R-HSA-166658	6	88	58	10478	8.42503e-06	0.000600986	12.3174	CD46, PROS1, CFD, CLU, C4A, VTN
Collagen formation	R-HSA-1474290	6	88	90	10478	0.000104574	0.00467238	7.93788	COL6A1, LEPRE1, COL5A1, PCOLCE2, PXDN, CRTAP
Platelet degranulation	R-HSA-114608	6	88	129	10478	0.000736094	0.0185322	5.53805	PROS1, CFD, CLU, PSAP, APP, TIMP1
Response to elevated platelet cytosolic Ca2+	R-HSA-76005	6	88	134	10478	0.000898403	0.021362	5.33141	PROS1, CFD, CLU, PSAP, APP, TIMP1
Cell surface interactions at the vascular wall	R-HSA-202733	6	88	137	10478	0.00100825	0.0227122	5.21466	L1CAM, CXADR, ATP1B3, PROS1, GLG1, OLR1
Diseases of glycosylation	R-HSA-3781865	6	88	143	10478	0.00125874	0.0269369	4.99587	ADAMTSL4, PGM1, B3GAT3, ADAMTS1, B4GALT1, HSPG2
RHO GTPase cycle	R-HSA-9012999	6	88	449	10478	0.175381	0.397581	1.59111	VIM, STOM, PLXNA1, BASP1, CKB, MCAM
Axon guidance	R-HSA-422475	6	88	550	10478	0.315388	0.52575	1.29893	L1CAM, MET, PLXNA1, COL6A1, RPL21, COL5A1
Signaling by Rho GTPases	R-HSA-194315	6	88	705	10478	0.547389	0.709368	1.01335	VIM, STOM, PLXNA1, BASP1, CKB, MCAM
Signaling by Rho GTPases, Miro GTPases and RHOBTB3	R-HSA-9716542	6	88	721	10478	0.569868	0.709368	0.990859	VIM, STOM, PLXNA1, BASP1, CKB, MCAM
Regulation of Complement cascade	R-HSA-977606	5	88	47	10478	4.32957e-05	0.00264722	12.6668	CD46, PROS1, CLU, C4A, VTN
Collagen biosynthesis and modifying enzymes	R-HSA-1650814	5	88	67	10478	0.000238946	0.00797161	8.88569	COL6A1, LEPRE1, COL5A1, PCOLCE2, CRTAP
ECM proteoglycans	R-HSA-3000178	5	88	76	10478	0.000430839	0.0124561	7.83343	COL6A1, COL5A1, VTN, HSPG2, APP
Transport to the Golgi and subsequent modification	R-HSA-948021	5	88	185	10478	0.0195984	0.181104	3.21806	MGAT5, B4GALT1, B4GALT3, MAN2A2, CTSZ
Asparagine N-linked glycosylation	R-HSA-446203	5	88	304	10478	0.112224	0.355791	1.95836	MGAT5, B4GALT1, B4GALT3, MAN2A2, CTSZ
Signaling by Interleukins	R-HSA-449147	5	88	459	10478	0.342013	0.556584	1.29704	VIM, SMARCA4, SQSTM1, APP, TIMP1
Metabolism of lipids	R-HSA-556833	5	88	742	10478	0.756015	0.83611	0.802346	ALPI, PPT2, PSAP, ASAH1, AKR1B1
Adaptive Immune System	R-HSA-1280218	5	88	759	10478	0.773542	0.847868	0.784375	CXADR, IFI30, HLA-C, HLA-A, PVR
N-glycan antennae elongation in the medial/trans-Golgi	R-HSA-975576	4	88	26	10478	6.03007e-05	0.00322609	18.3182	MGAT5, B4GALT1, B4GALT3, MAN2A2
trans-Golgi Network Vesicle Budding	R-HSA-199992	4	88	72	10478	0.00309439	0.0630666	6.6149	IGF2R, FTH1, APP, CTSZ
Integrin cell surface interactions	R-HSA-216083	4	88	85	10478	0.0056085	0.0889051	5.60321	COL6A1, COL5A1, VTN, HSPG2
O-linked glycosylation	R-HSA-5173105	4	88	111	10478	0.0140796	0.162867	4.29075	ADAMTSL4, GALNT6, ADAMTS1, GALNT2
Glycosaminoglycan metabolism	R-HSA-1630316	4	88	124	10478	0.020326	0.18124	3.84091	B3GAT3, B4GALT1, HSPG2, B4GALT3
Immunoregulatory interactions between a Lymphoid and a non-Lymphoid cell	R-HSA-198933	4	88	130	10478	0.0237032	0.190972	3.66364	CXADR, HLA-C, HLA-A, PVR
Metabolism of vitamins and cofactors	R-HSA-196854	4	88	190	10478	0.075637	0.326713	2.5067	NNMT, LPL, HSPG2, LDLR
Interferon Signaling	R-HSA-913531	4	88	199	10478	0.086246	0.3299	2.39333	IFI30, HLA-C, HLA-A, BST2
Intra-Golgi and retrograde Golgi-to-ER traffic	R-HSA-6811442	4	88	202	10478	0.0899367	0.331835	2.35779	IGF2R, ALPP, GALNT2, MAN2A2
G alpha (i) signalling events	R-HSA-418594	4	88	317	10478	0.27611	0.494456	1.50244	GNAI3, PSAP, APP, GNAS
Metabolism of amino acids and derivatives	R-HSA-71291	4	88	371	10478	0.379231	0.577619	1.28375	NNMT, RPL21, CKB, PHGDH
Signaling by Receptor Tyrosine Kinases	R-HSA-9006934	4	88	521	10478	0.643467	0.75042	0.914151	MET, COL6A1, COL5A1, IGF1R
GPCR downstream signalling	R-HSA-388396	4	88	628	10478	0.781334	0.849353	0.758396	GNAI3, PSAP, APP, GNAS
Signaling by GPCR	R-HSA-372790	4	88	702	10478	0.849689	0.897943	0.678451	GNAI3, PSAP, APP, GNAS
N-Glycan antennae elongation	R-HSA-975577	3	88	15	10478	0.000242128	0.00797161	23.8136	MGAT5, B4GALT1, B4GALT3
Molecules associated with elastic fibres	R-HSA-2129379	3	88	38	10478	0.00390547	0.0696475	9.40012	VTN, MFAP5, FBLN1
Diseases associated with glycosaminoglycan metabolism	R-HSA-3560782	3	88	41	10478	0.00484662	0.0797829	8.71231	B3GAT3, B4GALT1, HSPG2
Retinoid metabolism and transport	R-HSA-975634	3	88	44	10478	0.00591364	0.0903943	8.11829	LPL, HSPG2, LDLR
Elastic fibre formation	R-HSA-1566948	3	88	45	10478	0.00629803	0.0929503	7.93788	VTN, MFAP5, FBLN1
Metabolism of fat-soluble vitamins	R-HSA-6806667	3	88	48	10478	0.00753935	0.104092	7.44176	LPL, HSPG2, LDLR
Non-integrin membrane-ECM interactions	R-HSA-3000171	3	88	59	10478	0.013266	0.157718	6.05431	COL5A1, VTN, HSPG2
Assembly of collagen fibrils and other multimeric structures	R-HSA-2022090	3	88	61	10478	0.0145118	0.163449	5.85581	COL6A1, COL5A1, PXDN
Interferon alpha/beta signaling	R-HSA-909733	3	88	70	10478	0.0209174	0.182707	5.10292	HLA-C, HLA-A, BST2
Interferon gamma signaling	R-HSA-877300	3	88	91	10478	0.0409822	0.259954	3.92532	IFI30, HLA-C, HLA-A
Post-translational modification: synthesis of GPI-anchored proteins	R-HSA-163125	3	88	93	10478	0.0432616	0.264514	3.84091	ALPI, MSLN, ALPL
Visual phototransduction	R-HSA-2187338	3	88	104	10478	0.0569002	0.303009	3.43466	LPL, HSPG2, LDLR
Muscle contraction	R-HSA-397014	3	88	197	10478	0.229542	0.456452	1.81322	VIM, CALD1, ATP1B3
Leishmania infection	R-HSA-9658195	3	88	254	10478	0.359889	0.566233	1.40632	GNAI3, APP, GNAS
Sensory Perception	R-HSA-9709957	3	88	285	10478	0.430439	0.624501	1.25335	LPL, HSPG2, LDLR
GPCR ligand binding	R-HSA-500792	3	88	465	10478	0.755532	0.83611	0.768182	PSAP, APP, GNAS
Generic Transcription Pathway	R-HSA-212436	3	88	1230	10478	0.998685	0.999844	0.29041	MET, SMARCA4, CTGF
Gene expression (Transcription)	R-HSA-74160	3	88	1492	10478	0.999844	0.999844	0.239413	MET, SMARCA4, CTGF
RNA Polymerase II Transcription	R-HSA-73857	3	88	1353	10478	0.999508	0.999844	0.264009	MET, SMARCA4, CTGF
Endosomal/Vacuolar pathway	R-HSA-1236977	2	88	11	10478	0.00365134	0.0696475	21.6488	HLA-C, HLA-A
Defective B3GAT3 causes JDSSDHD	R-HSA-3560801	2	88	20	10478	0.0120107	0.146873	11.9068	B3GAT3, HSPG2
Initial triggering of complement	R-HSA-166663	2	88	23	10478	0.0157351	0.166496	10.3538	CFD, C4A
Intrinsic Pathway of Fibrin Clot Formation	R-HSA-140837	2	88	23	10478	0.0157351	0.166496	10.3538	PROS1, PRCP
Basigin interactions	R-HSA-210991	2	88	25	10478	0.0184573	0.175549	9.52545	L1CAM, ATP1B3
Antigen Presentation: Folding, assembly and peptide loading of class I MHC	R-HSA-983170	2	88	25	10478	0.0184573	0.175549	9.52545	HLA-C, HLA-A
A tetrasaccharide linker sequence is required for GAG synthesis	R-HSA-1971475	2	88	26	10478	0.0198875	0.181104	9.15909	B3GAT3, HSPG2
Syndecan interactions	R-HSA-3000170	2	88	27	10478	0.0213628	0.182865	8.81987	COL5A1, VTN
EGR2 and SOX10-mediated initiation of Schwann cell myelination	R-HSA-9619665	2	88	28	10478	0.0228821	0.188337	8.50487	SMARCA4, GPR126
Keratan sulfate biosynthesis	R-HSA-2022854	2	88	28	10478	0.0228821	0.188337	8.50487	B4GALT1, B4GALT3
Glycogen metabolism	R-HSA-8982491	2	88	29	10478	0.0244448	0.190972	8.2116	PGM1, GAA
MET activates PTK2 signaling	R-HSA-8874081	2	88	30	10478	0.0260499	0.195603	7.93788	MET, COL5A1
Activation of Matrix Metalloproteinases	R-HSA-1592389	2	88	33	10478	0.0311123	0.229587	7.21625	TIMP1, TIMP2
Keratan sulfate/keratin metabolism	R-HSA-1638074	2	88	34	10478	0.0328795	0.23667	7.00401	B4GALT1, B4GALT3
Lysosome Vesicle Biogenesis	R-HSA-432720	2	88	35	10478	0.0346852	0.243365	6.8039	APP, CTSZ
O-glycosylation of TSR domain-containing proteins	R-HSA-5173214	2	88	38	10478	0.0403261	0.259954	6.26675	ADAMTSL4, ADAMTS1
Defective B3GALTL causes PpS	R-HSA-5083635	2	88	37	10478	0.0384092	0.259954	6.43612	ADAMTSL4, ADAMTS1
Formation of Fibrin Clot (Clotting Cascade)	R-HSA-140877	2	88	39	10478	0.0422786	0.26225	6.10606	PROS1, PRCP
MET promotes cell motility	R-HSA-8875878	2	88	41	10478	0.0462874	0.279028	5.8082	MET, COL5A1
RHOF GTPase cycle	R-HSA-9035034	2	88	42	10478	0.0483424	0.281661	5.66991	BASP1, MCAM
NCAM1 interactions	R-HSA-419037	2	88	42	10478	0.0483424	0.281661	5.66991	COL6A1, COL5A1
Intra-Golgi traffic	R-HSA-6811438	2	88	44	10478	0.0525499	0.292096	5.41219	ALPP, MAN2A2
Collagen chain trimerization	R-HSA-8948216	2	88	44	10478	0.0525499	0.292096	5.41219	COL6A1, COL5A1
Glycosphingolipid metabolism	R-HSA-1660662	2	88	46	10478	0.0568832	0.303009	5.17688	PSAP, ASAH1
G alpha (z) signalling events	R-HSA-418597	2	88	48	10478	0.0613369	0.309975	4.96117	GNAI3, GNAS
Chondroitin sulfate/dermatan sulfate metabolism	R-HSA-1793185	2	88	50	10478	0.0659058	0.309975	4.76273	B3GAT3, HSPG2
Golgi Associated Vesicle Biogenesis	R-HSA-432722	2	88	56	10478	0.0802549	0.326713	4.25244	IGF2R, FTH1
Heparan sulfate/heparin (HS-GAG) metabolism	R-HSA-1638091	2	88	55	10478	0.0778	0.326713	4.32975	B3GAT3, HSPG2
RHOD GTPase cycle	R-HSA-9013405	2	88	54	10478	0.0753696	0.326713	4.40993	PLXNA1, MCAM
Signaling by PDGF	R-HSA-186797	2	88	58	10478	0.0852363	0.3299	4.1058	COL6A1, COL5A1
NCAM signaling for neurite out-growth	R-HSA-375165	2	88	63	10478	0.0980806	0.349821	3.77994	COL6A1, COL5A1
O-linked glycosylation of mucins	R-HSA-913709	2	88	63	10478	0.0980806	0.349821	3.77994	GALNT6, GALNT2
Semaphorin interactions	R-HSA-373755	2	88	65	10478	0.103363	0.352936	3.66364	MET, PLXNA1
Collagen degradation	R-HSA-1442490	2	88	64	10478	0.100712	0.352936	3.72088	COL6A1, COL5A1
Diseases associated with O-glycosylation of proteins	R-HSA-3906995	2	88	68	10478	0.11143	0.355791	3.50201	ADAMTSL4, ADAMTS1
Plasma lipoprotein assembly, remodeling, and clearance	R-HSA-174824	2	88	70	10478	0.116898	0.363524	3.40195	LPL, LDLR
RHOB GTPase cycle	R-HSA-9013026	2	88	70	10478	0.116898	0.363524	3.40195	STOM, MCAM
RHOC GTPase cycle	R-HSA-9013106	2	88	74	10478	0.12803	0.370249	3.21806	STOM, MCAM
Extra-nuclear estrogen signaling	R-HSA-9009391	2	88	77	10478	0.136537	0.379468	3.09268	GNAI3, IGF1R
Signaling by MET	R-HSA-6806834	2	88	79	10478	0.142278	0.382065	3.01438	MET, COL5A1
Selective autophagy	R-HSA-9663891	2	88	81	10478	0.14807	0.382065	2.93996	VIM, SQSTM1
ER-Phagosome pathway	R-HSA-1236974	2	88	89	10478	0.171684	0.395057	2.67569	HLA-C, HLA-A
Sphingolipid metabolism	R-HSA-428157	2	88	90	10478	0.17468	0.397581	2.64596	PSAP, ASAH1
Peptide hormone metabolism	R-HSA-2980736	2	88	91	10478	0.177684	0.398161	2.61688	CPE, CTSZ
Interleukin-1 signaling	R-HSA-9020702	2	88	102	10478	0.211203	0.445294	2.33467	SQSTM1, APP
Antigen processing-Cross presentation	R-HSA-1236975	2	88	104	10478	0.21737	0.449442	2.28977	HLA-C, HLA-A
Cargo recognition for clathrin-mediated endocytosis	R-HSA-8856825	2	88	106	10478	0.223554	0.456452	2.24657	IGF2R, LDLR
Interleukin-4 and Interleukin-13 signaling	R-HSA-6785807	2	88	108	10478	0.229753	0.456452	2.20497	VIM, TIMP1
Phase II - Conjugation of compounds	R-HSA-156580	2	88	109	10478	0.232856	0.457168	2.18474	NNMT, GSTM3
Amyloid fiber formation	R-HSA-977225	2	88	109	10478	0.232856	0.457168	2.18474	HSPG2, APP
Selenoamino acid metabolism	R-HSA-2408522	2	88	116	10478	0.254646	0.474263	2.0529	NNMT, RPL21
Cell-Cell communication	R-HSA-1500931	2	88	129	10478	0.295187	0.517715	1.84602	KIRREL, PVR
ADORA2B mediated anti-inflammatory cytokines production	R-HSA-9660821	2	88	134	10478	0.310726	0.525655	1.77714	GNAI3, GNAS
Macroautophagy	R-HSA-1632852	2	88	136	10478	0.316924	0.52575	1.751	VIM, SQSTM1
Interleukin-1 family signaling	R-HSA-446652	2	88	140	10478	0.329283	0.54205	1.70097	SQSTM1, APP
G alpha (s) signalling events	R-HSA-418555	2	88	145	10478	0.344648	0.558747	1.64232	GNAI3, GNAS
Clathrin-mediated endocytosis	R-HSA-8856828	2	88	146	10478	0.347708	0.561581	1.63107	IGF2R, LDLR
Signaling by Hedgehog	R-HSA-5358351	2	88	148	10478	0.353815	0.561824	1.60903	NOTUM, GNAS
RHOA GTPase cycle	R-HSA-8980692	2	88	147	10478	0.350764	0.561824	1.61998	STOM, MCAM
Autophagy	R-HSA-9612973	2	88	151	10478	0.362939	0.566927	1.57706	VIM, SQSTM1
SARS-CoV Infections	R-HSA-9679506	2	88	158	10478	0.384041	0.578765	1.50719	ATP1B3, MGAT5
Anti-inflammatory response favouring Leishmania parasite infection	R-HSA-9662851	2	88	169	10478	0.416588	0.608626	1.40909	GNAI3, GNAS
Leishmania parasite growth and survival	R-HSA-9664433	2	88	169	10478	0.416588	0.608626	1.40909	GNAI3, GNAS
Ion channel transport	R-HSA-983712	2	88	186	10478	0.465158	0.666248	1.2803	STOM, ATP1B3
Peptide ligand-binding receptors	R-HSA-375276	2	88	199	10478	0.500689	0.70031	1.19667	PSAP, APP
Biological oxidations	R-HSA-211859	2	88	222	10478	0.559786	0.709368	1.07269	NNMT, GSTM3
ESR-mediated signaling	R-HSA-8939211	2	88	221	10478	0.557321	0.709368	1.07754	GNAI3, IGF1R
Signaling by Nuclear Receptors	R-HSA-9006931	2	88	297	10478	0.717245	0.812119	0.801806	GNAI3, IGF1R
Class A/1 (Rhodopsin-like receptors)	R-HSA-373076	2	88	333	10478	0.774571	0.847868	0.715124	PSAP, APP
Class I MHC mediated antigen processing & presentation	R-HSA-983169	2	88	375	10478	0.828547	0.886545	0.63503	HLA-C, HLA-A
Neuronal System	R-HSA-112316	2	88	410	10478	0.86443	0.904476	0.58082	GNAI3, PTPRF
Diseases of signal transduction by growth factor receptors and second messengers	R-HSA-5663202	2	88	432	10478	0.883363	0.917668	0.551242	MET, SQSTM1
Defective B4GALT1 causes CDG-2d	R-HSA-4793953	1	88	1	10478	0.00839855	0.108927	119.068	B4GALT1
Defective PGM1 causes PGM1-CDG (CDG1t)	R-HSA-5609974	1	88	1	10478	0.00839855	0.108927	119.068	PGM1
Fructose biosynthesis	R-HSA-5652227	1	88	2	10478	0.0167274	0.166496	59.5341	AKR1B1
Glycogen storage disease type II (GAA)	R-HSA-5357609	1	88	2	10478	0.0167274	0.166496	59.5341	GAA
Drug-mediated inhibition of MET activation	R-HSA-9734091	1	88	2	10478	0.0167274	0.166496	59.5341	MET
Lactose synthesis	R-HSA-5653890	1	88	3	10478	0.024987	0.190972	39.6894	B4GALT1
MET activates STAT3	R-HSA-8875791	1	88	3	10478	0.024987	0.190972	39.6894	MET
Antagonism of Activin by Follistatin	R-HSA-2473224	1	88	4	10478	0.033178	0.23667	29.767	FSTL3
MET activates PTPN11	R-HSA-8865999	1	88	5	10478	0.041301	0.259954	23.8136	MET
Alternative complement activation	R-HSA-173736	1	88	5	10478	0.041301	0.259954	23.8136	CFD
MET interacts with TNS proteins	R-HSA-8875513	1	88	5	10478	0.041301	0.259954	23.8136	MET
Chylomicron clearance	R-HSA-8964026	1	88	5	10478	0.041301	0.259954	23.8136	LDLR
MET activates PI3K/AKT signaling	R-HSA-8851907	1	88	6	10478	0.0493566	0.281661	19.8447	MET
MET Receptor Activation	R-HSA-6806942	1	88	6	10478	0.0493566	0.281661	19.8447	MET
Fructose metabolism	R-HSA-5652084	1	88	7	10478	0.0573452	0.303009	17.0097	AKR1B1
Nectin/Necl trans heterodimerization	R-HSA-420597	1	88	7	10478	0.0573452	0.303009	17.0097	PVR
Terminal pathway of complement	R-HSA-166665	1	88	8	10478	0.0652674	0.309975	14.8835	CLU
RUNX3 regulates YAP1-mediated transcription	R-HSA-8951671	1	88	8	10478	0.0652674	0.309975	14.8835	CTGF
Defective B4GALT1 causes B4GALT1-CDG (CDG-2d)	R-HSA-3656244	1	88	8	10478	0.0652674	0.309975	14.8835	B4GALT1
Formyl peptide receptors bind formyl peptides and many other ligands	R-HSA-444473	1	88	8	10478	0.0652674	0.309975	14.8835	APP
Activation of C3 and C5	R-HSA-174577	1	88	8	10478	0.0652674	0.309975	14.8835	C4A
Metabolism of ingested SeMet, Sec, MeSec into H2Se	R-HSA-2408508	1	88	8	10478	0.0652674	0.309975	14.8835	NNMT
Sema4D mediated inhibition of cell attachment and migration	R-HSA-416550	1	88	8	10478	0.0652674	0.309975	14.8835	MET
Release of Hh-Np from the secreting cell	R-HSA-5362798	1	88	8	10478	0.0652674	0.309975	14.8835	NOTUM
SHC-related events triggered by IGF1R	R-HSA-2428933	1	88	9	10478	0.0731238	0.326713	13.2298	IGF1R
MET receptor recycling	R-HSA-8875656	1	88	10	10478	0.0809149	0.326713	11.9068	MET
Reactions specific to the complex N-glycan synthesis pathway	R-HSA-975578	1	88	10	10478	0.0809149	0.326713	11.9068	MAN2A2
Gamma-carboxylation of protein precursors	R-HSA-159740	1	88	10	10478	0.0809149	0.326713	11.9068	PROS1
Removal of aminoterminal propeptides from gamma-carboxylated proteins	R-HSA-159782	1	88	10	10478	0.0809149	0.326713	11.9068	PROS1
Nef mediated downregulation of MHC class I complex cell surface expression	R-HSA-164940	1	88	10	10478	0.0809149	0.326713	11.9068	HLA-A
Zinc influx into cells by the SLC39 gene family	R-HSA-442380	1	88	10	10478	0.0809149	0.326713	11.9068	SLC39A10
Chylomicron remodeling	R-HSA-8963901	1	88	10	10478	0.0809149	0.326713	11.9068	LPL
Transport of gamma-carboxylated protein precursors from the endoplasmic reticulum to the Golgi apparatus	R-HSA-159763	1	88	9	10478	0.0731238	0.326713	13.2298	PROS1
Serine biosynthesis	R-HSA-977347	1	88	9	10478	0.0731238	0.326713	13.2298	PHGDH
Interaction With Cumulus Cells And The Zona Pellucida	R-HSA-2534343	1	88	11	10478	0.0886413	0.3299	10.8244	B4GALT1
MET activates RAP1 and RAC1	R-HSA-8875555	1	88	11	10478	0.0886413	0.3299	10.8244	MET
Pexophagy	R-HSA-9664873	1	88	11	10478	0.0886413	0.3299	10.8244	SQSTM1
Purine ribonucleoside monophosphate biosynthesis	R-HSA-73817	1	88	11	10478	0.0886413	0.3299	10.8244	PAICS
MET activates RAS signaling	R-HSA-8851805	1	88	11	10478	0.0886413	0.3299	10.8244	MET
Gamma-carboxylation, transport, and amino-terminal cleavage of proteins	R-HSA-159854	1	88	11	10478	0.0886413	0.3299	10.8244	PROS1
Creatine metabolism	R-HSA-71288	1	88	11	10478	0.0886413	0.3299	10.8244	CKB
Pregnenolone biosynthesis	R-HSA-196108	1	88	12	10478	0.0963034	0.349304	9.92235	AKR1B1
Caspase-mediated cleavage of cytoskeletal proteins	R-HSA-264870	1	88	12	10478	0.0963034	0.349304	9.92235	VIM
Uptake and function of anthrax toxins	R-HSA-5210891	1	88	13	10478	0.103902	0.352936	9.15909	ANTXR1
NF-kB is activated and signals survival	R-HSA-209560	1	88	13	10478	0.103902	0.352936	9.15909	SQSTM1
Advanced glycosylation endproduct receptor signaling	R-HSA-879415	1	88	13	10478	0.103902	0.352936	9.15909	APP
p75NTR recruits signalling complexes	R-HSA-209543	1	88	13	10478	0.103902	0.352936	9.15909	SQSTM1
Methylation	R-HSA-156581	1	88	14	10478	0.111437	0.355791	8.50487	NNMT
Defective EXT1 causes exostoses 1, TRPS2 and CHDS	R-HSA-3656253	1	88	14	10478	0.111437	0.355791	8.50487	HSPG2
Adenylate cyclase inhibitory pathway	R-HSA-170670	1	88	14	10478	0.111437	0.355791	8.50487	GNAI3
Nucleotide biosynthesis	R-HSA-8956320	1	88	14	10478	0.111437	0.355791	8.50487	PAICS
Defective EXT2 causes exostoses 2	R-HSA-3656237	1	88	14	10478	0.111437	0.355791	8.50487	HSPG2
SEMA3A-Plexin repulsion signaling by inhibiting Integrin adhesion	R-HSA-399955	1	88	14	10478	0.111437	0.355791	8.50487	PLXNA1
Signaling by Activin	R-HSA-1502540	1	88	15	10478	0.11891	0.363524	7.93788	FSTL3
YAP1- and WWTR1 (TAZ)-stimulated gene expression	R-HSA-2032785	1	88	15	10478	0.11891	0.363524	7.93788	CTGF
InlB-mediated entry of Listeria monocytogenes into host cell	R-HSA-8875360	1	88	15	10478	0.11891	0.363524	7.93788	MET
Glycogen synthesis	R-HSA-3322077	1	88	16	10478	0.12632	0.367789	7.44176	PGM1
Sema3A PAK dependent Axon repulsion	R-HSA-399954	1	88	16	10478	0.12632	0.367789	7.44176	PLXNA1
p75NTR signals via NF-kB	R-HSA-193639	1	88	16	10478	0.12632	0.367789	7.44176	SQSTM1
NRIF signals cell death from the nucleus	R-HSA-205043	1	88	16	10478	0.12632	0.367789	7.44176	SQSTM1
Glycogen storage diseases	R-HSA-3229121	1	88	16	10478	0.12632	0.367789	7.44176	GAA
The NLRP3 inflammasome	R-HSA-844456	1	88	16	10478	0.12632	0.367789	7.44176	APP
CRMPs in Sema3A signaling	R-HSA-399956	1	88	16	10478	0.12632	0.367789	7.44176	PLXNA1
Glycogen breakdown (glycogenolysis)	R-HSA-70221	1	88	17	10478	0.133669	0.373924	7.00401	GAA
MECP2 regulates neuronal receptors and channels	R-HSA-9022699	1	88	17	10478	0.133669	0.373924	7.00401	MET
Zinc transporters	R-HSA-435354	1	88	17	10478	0.133669	0.373924	7.00401	SLC39A10
PKA activation in glucagon signalling	R-HSA-164378	1	88	17	10478	0.133669	0.373924	7.00401	GNAS
Diseases associated with N-glycosylation of proteins	R-HSA-3781860	1	88	17	10478	0.133669	0.373924	7.00401	B4GALT1
Pre-NOTCH Processing in Golgi	R-HSA-1912420	1	88	18	10478	0.140957	0.381832	6.6149	B4GALT1
Diseases associated with glycosylation precursor biosynthesis	R-HSA-5609975	1	88	18	10478	0.140957	0.381832	6.6149	PGM1
Crosslinking of collagen fibrils	R-HSA-2243919	1	88	18	10478	0.140957	0.381832	6.6149	PXDN
Metabolism of Angiotensinogen to Angiotensins	R-HSA-2022377	1	88	18	10478	0.140957	0.381832	6.6149	CTSZ
LDL clearance	R-HSA-8964038	1	88	19	10478	0.148184	0.382065	6.26675	LDLR
Prostacyclin signalling through prostacyclin receptor	R-HSA-392851	1	88	19	10478	0.148184	0.382065	6.26675	GNAS
Other semaphorin interactions	R-HSA-416700	1	88	19	10478	0.148184	0.382065	6.26675	PLXNA1
Nicotinamide salvaging	R-HSA-197264	1	88	19	10478	0.148184	0.382065	6.26675	NNMT
Assembly of active LPL and LIPC lipase complexes	R-HSA-8963889	1	88	19	10478	0.148184	0.382065	6.26675	LPL
Scavenging by Class A Receptors	R-HSA-3000480	1	88	19	10478	0.148184	0.382065	6.26675	FTH1
Receptor-type tyrosine-protein phosphatases	R-HSA-388844	1	88	20	10478	0.155351	0.391119	5.95341	PTPRF
Defective B4GALT7 causes EDS, progeroid type	R-HSA-3560783	1	88	20	10478	0.155351	0.391119	5.95341	HSPG2
Listeria monocytogenes entry into host cells	R-HSA-8876384	1	88	20	10478	0.155351	0.391119	5.95341	MET
Defective B3GALT6 causes EDSP2 and SEMDJL1	R-HSA-4420332	1	88	20	10478	0.155351	0.391119	5.95341	HSPG2
Nef-mediates down modulation of cell surface receptors by recruiting them to clathrin adapters	R-HSA-164938	1	88	21	10478	0.162458	0.392156	5.66991	HLA-A
Deregulated CDK5 triggers multiple neurodegenerative pathways in Alzheimer's disease models	R-HSA-8862803	1	88	22	10478	0.169507	0.392156	5.41219	APP
HS-GAG degradation	R-HSA-2024096	1	88	22	10478	0.169507	0.392156	5.41219	HSPG2
Negative regulation of MET activity	R-HSA-6807004	1	88	21	10478	0.162458	0.392156	5.66991	MET
Common Pathway of Fibrin Clot Formation	R-HSA-140875	1	88	22	10478	0.169507	0.392156	5.41219	PROS1
Chaperone Mediated Autophagy	R-HSA-9613829	1	88	22	10478	0.169507	0.392156	5.41219	VIM
Synaptic adhesion-like molecules	R-HSA-8849932	1	88	21	10478	0.162458	0.392156	5.66991	PTPRF
Insertion of tail-anchored proteins into the endoplasmic reticulum membrane	R-HSA-9609523	1	88	22	10478	0.169507	0.392156	5.41219	APP
Signal transduction by L1	R-HSA-445144	1	88	21	10478	0.162458	0.392156	5.66991	L1CAM
Inflammasomes	R-HSA-622312	1	88	21	10478	0.162458	0.392156	5.66991	APP
ADP signalling through P2Y purinoceptor 12	R-HSA-392170	1	88	22	10478	0.169507	0.392156	5.41219	GNAI3
PINK1-PRKN Mediated Mitophagy	R-HSA-5205685	1	88	22	10478	0.169507	0.392156	5.41219	SQSTM1
Neurodegenerative Diseases	R-HSA-8863678	1	88	22	10478	0.169507	0.392156	5.41219	APP
Digestion	R-HSA-8935690	1	88	22	10478	0.169507	0.392156	5.41219	ALPI
Nephrin family interactions	R-HSA-373753	1	88	23	10478	0.176496	0.397581	5.17688	KIRREL
RHOBTB1 GTPase cycle	R-HSA-9013422	1	88	23	10478	0.176496	0.397581	5.17688	VIM
Defective Intrinsic Pathway for Apoptosis	R-HSA-9734009	1	88	25	10478	0.190301	0.417687	4.76273	APP
TRAF6 mediated NF-kB activation	R-HSA-933542	1	88	25	10478	0.190301	0.417687	4.76273	APP
Sema4D in semaphorin signaling	R-HSA-400685	1	88	25	10478	0.190301	0.417687	4.76273	MET
Fertilization	R-HSA-1187000	1	88	25	10478	0.190301	0.417687	4.76273	B4GALT1
Purinergic signaling in leishmaniasis infection	R-HSA-9660826	1	88	26	10478	0.197118	0.426093	4.57955	APP
Cell recruitment (pro-inflammatory response)	R-HSA-9664424	1	88	26	10478	0.197118	0.426093	4.57955	APP
Metal ion SLC transporters	R-HSA-425410	1	88	26	10478	0.197118	0.426093	4.57955	SLC39A10
Insulin processing	R-HSA-264876	1	88	27	10478	0.203878	0.434128	4.40993	CPE
Digestion and absorption	R-HSA-8963743	1	88	27	10478	0.203878	0.434128	4.40993	ALPI
The role of Nef in HIV-1 replication and disease pathogenesis	R-HSA-164952	1	88	28	10478	0.210581	0.445294	4.25244	HLA-A
Maturation of spike protein	R-HSA-9694548	1	88	29	10478	0.217229	0.449442	4.1058	MGAT5
TNFs bind their physiological receptors	R-HSA-5669034	1	88	29	10478	0.217229	0.449442	4.1058	TNFSF9
Mitophagy	R-HSA-5205647	1	88	29	10478	0.217229	0.449442	4.1058	SQSTM1
HS-GAG biosynthesis	R-HSA-2022928	1	88	31	10478	0.230359	0.456452	3.84091	HSPG2
Nicotinate metabolism	R-HSA-196807	1	88	31	10478	0.230359	0.456452	3.84091	NNMT
Interaction between L1 and Ankyrins	R-HSA-445095	1	88	31	10478	0.230359	0.456452	3.84091	L1CAM
Uptake and actions of bacterial toxins	R-HSA-5339562	1	88	31	10478	0.230359	0.456452	3.84091	ANTXR1
Laminin interactions	R-HSA-3000157	1	88	30	10478	0.223822	0.456452	3.96894	HSPG2
Signal amplification	R-HSA-392518	1	88	33	10478	0.243271	0.460708	3.60813	GNAI3
Glucagon signaling in metabolic regulation	R-HSA-163359	1	88	33	10478	0.243271	0.460708	3.60813	GNAS
Plasma lipoprotein clearance	R-HSA-8964043	1	88	33	10478	0.243271	0.460708	3.60813	LDLR
Plasma lipoprotein remodeling	R-HSA-8963899	1	88	33	10478	0.243271	0.460708	3.60813	LPL
Cargo concentration in the ER	R-HSA-5694530	1	88	33	10478	0.243271	0.460708	3.60813	CTSZ
Glucagon-type ligand receptors	R-HSA-420092	1	88	33	10478	0.243271	0.460708	3.60813	GNAS
TAK1 activates NFkB by phosphorylation and activation of IKKs complex	R-HSA-445989	1	88	33	10478	0.243271	0.460708	3.60813	APP
Adherens junctions interactions	R-HSA-418990	1	88	33	10478	0.243271	0.460708	3.60813	PVR
Diseases of carbohydrate metabolism	R-HSA-5663084	1	88	34	10478	0.249647	0.470699	3.50201	GAA
RHOBTB GTPase Cycle	R-HSA-9706574	1	88	35	10478	0.255969	0.474263	3.40195	VIM
Late endosomal microautophagy	R-HSA-9615710	1	88	35	10478	0.255969	0.474263	3.40195	VIM
Metabolism of steroid hormones	R-HSA-196071	1	88	35	10478	0.255969	0.474263	3.40195	AKR1B1
Glutathione conjugation	R-HSA-156590	1	88	36	10478	0.262239	0.47965	3.30745	GSTM3
Striated Muscle Contraction	R-HSA-390522	1	88	36	10478	0.262239	0.47965	3.30745	VIM
Interleukin-7 signaling	R-HSA-1266695	1	88	36	10478	0.262239	0.47965	3.30745	SMARCA4
Fatty acyl-CoA biosynthesis	R-HSA-75105	1	88	37	10478	0.268456	0.488933	3.21806	PPT2
Apoptotic cleavage of cellular proteins	R-HSA-111465	1	88	38	10478	0.274622	0.493858	3.13337	VIM
RHOH GTPase cycle	R-HSA-9013407	1	88	38	10478	0.274622	0.493858	3.13337	STOM
RUNX1 interacts with co-factors whose precise effect on RUNX1 targets is not known	R-HSA-8939243	1	88	38	10478	0.274622	0.493858	3.13337	SMARCA4
Synthesis of PA	R-HSA-1483166	1	88	40	10478	0.2868	0.509337	2.9767	ALPI
Smooth Muscle Contraction	R-HSA-445355	1	88	40	10478	0.2868	0.509337	2.9767	CALD1
RND3 GTPase cycle	R-HSA-9696264	1	88	42	10478	0.298775	0.517715	2.83496	CKB
Glucagon-like Peptide-1 (GLP1) regulates insulin secretion	R-HSA-381676	1	88	42	10478	0.298775	0.517715	2.83496	GNAS
RND1 GTPase cycle	R-HSA-9696273	1	88	42	10478	0.298775	0.517715	2.83496	PLXNA1
Binding and Uptake of Ligands by Scavenger Receptors	R-HSA-2173782	1	88	42	10478	0.298775	0.517715	2.83496	FTH1
Gamma carboxylation, hypusine formation and arylsulfatase activation	R-HSA-163841	1	88	42	10478	0.298775	0.517715	2.83496	PROS1
GABA B receptor activation	R-HSA-977444	1	88	43	10478	0.304688	0.519548	2.76903	GNAI3
Activation of GABAB receptors	R-HSA-991365	1	88	43	10478	0.304688	0.519548	2.76903	GNAI3
Aggrephagy	R-HSA-9646399	1	88	43	10478	0.304688	0.519548	2.76903	VIM
Vasopressin regulates renal water homeostasis via Aquaporins	R-HSA-432040	1	88	43	10478	0.304688	0.519548	2.76903	GNAS
Interleukin-10 signaling	R-HSA-6783783	1	88	45	10478	0.316366	0.52575	2.64596	TIMP1
DAP12 interactions	R-HSA-2172127	1	88	45	10478	0.316366	0.52575	2.64596	HLA-C
Recycling pathway of L1	R-HSA-437239	1	88	47	10478	0.327851	0.541777	2.53337	L1CAM
Translation of Structural Proteins	R-HSA-9694635	1	88	49	10478	0.339145	0.554023	2.42996	MGAT5
Retrograde transport at the Trans-Golgi-Network	R-HSA-6811440	1	88	49	10478	0.339145	0.554023	2.42996	IGF2R
IRS-related events triggered by IGF1R	R-HSA-2428928	1	88	52	10478	0.355734	0.561824	2.28977	IGF1R
Aquaporin-mediated transport	R-HSA-445717	1	88	52	10478	0.355734	0.561824	2.28977	GNAS
Apoptotic execution phase	R-HSA-75153	1	88	52	10478	0.355734	0.561824	2.28977	VIM
COPI-independent Golgi-to-ER retrograde traffic	R-HSA-6811436	1	88	51	10478	0.350251	0.561824	2.33467	GALNT2
IGF1R signaling cascade	R-HSA-2428924	1	88	53	10478	0.361172	0.566233	2.24657	IGF1R
Signaling by Type 1 Insulin-like Growth Factor 1 Receptor (IGF1R)	R-HSA-2404192	1	88	54	10478	0.366565	0.570508	2.20497	IGF1R
RHOJ GTPase cycle	R-HSA-9013409	1	88	55	10478	0.371912	0.572584	2.16488	STOM
Signaling by ALK fusions and activated point mutants	R-HSA-9725370	1	88	55	10478	0.371912	0.572584	2.16488	SQSTM1
Signaling by ALK in cancer	R-HSA-9700206	1	88	55	10478	0.371912	0.572584	2.16488	SQSTM1
G-protein mediated events	R-HSA-112040	1	88	56	10478	0.377215	0.5766	2.12622	GNAI3
Ion homeostasis	R-HSA-5578775	1	88	56	10478	0.377215	0.5766	2.12622	ATP1B3
Nucleotide-binding domain, leucine rich repeat containing receptor (NLR) signaling pathways	R-HSA-168643	1	88	57	10478	0.382474	0.578441	2.08892	APP
Ion transport by P-type ATPases	R-HSA-936837	1	88	57	10478	0.382474	0.578441	2.08892	ATP1B3
Iron uptake and transport	R-HSA-917937	1	88	58	10478	0.387688	0.582213	2.0529	FTH1
RHOQ GTPase cycle	R-HSA-9013406	1	88	59	10478	0.39286	0.585867	2.0181	STOM
E3 ubiquitin ligases ubiquitinate target proteins	R-HSA-8866654	1	88	59	10478	0.39286	0.585867	2.0181	HLA-A
GABA receptor activation	R-HSA-977443	1	88	60	10478	0.397988	0.591454	1.98447	GNAI3
Transcriptional Regulation by MECP2	R-HSA-8986944	1	88	62	10478	0.408115	0.604406	1.92045	MET
Cell-cell junction organization	R-HSA-421270	1	88	64	10478	0.418075	0.608626	1.86044	PVR
Hedgehog ligand biogenesis	R-HSA-5358346	1	88	64	10478	0.418075	0.608626	1.86044	NOTUM
COPII-mediated vesicle transport	R-HSA-204005	1	88	68	10478	0.437499	0.6326	1.751	CTSZ
SARS-CoV-2 Infection	R-HSA-9694516	1	88	72	10478	0.456282	0.657538	1.65372	MGAT5
RHOG GTPase cycle	R-HSA-9013408	1	88	74	10478	0.46544	0.666248	1.60903	MCAM
Cell death signalling via NRAGE, NRIF and NADE	R-HSA-204998	1	88	76	10478	0.474445	0.676875	1.56669	SQSTM1
Regulation of insulin secretion	R-HSA-422356	1	88	78	10478	0.4833	0.682681	1.52652	GNAS
RMTs methylate histone arginines	R-HSA-3214858	1	88	78	10478	0.4833	0.682681	1.52652	SMARCA4
Constitutive Signaling by Aberrant PI3K in Cancer	R-HSA-2219530	1	88	78	10478	0.4833	0.682681	1.52652	MET
Protein ubiquitination	R-HSA-8852135	1	88	79	10478	0.487672	0.686591	1.50719	HLA-A
DDX58/IFIH1-mediated induction of interferon-alpha/beta	R-HSA-168928	1	88	82	10478	0.50057	0.70031	1.45205	APP
MyD88 cascade initiated on plasma membrane	R-HSA-975871	1	88	85	10478	0.513147	0.706196	1.4008	APP
Toll Like Receptor 5 (TLR5) Cascade	R-HSA-168176	1	88	85	10478	0.513147	0.706196	1.4008	APP
Transport of bile salts and organic acids, metal ions and amine compounds	R-HSA-425366	1	88	85	10478	0.513147	0.706196	1.4008	SLC39A10
Transcriptional regulation of white adipocyte differentiation	R-HSA-381340	1	88	84	10478	0.50899	0.706196	1.41748	LPL
Toll Like Receptor 10 (TLR10) Cascade	R-HSA-168142	1	88	85	10478	0.513147	0.706196	1.4008	APP
MyD88-independent TLR4 cascade	R-HSA-166166	1	88	99	10478	0.56782	0.709368	1.20271	APP
Protein-protein interactions at synapses	R-HSA-6794362	1	88	86	10478	0.517269	0.709368	1.38451	PTPRF
Toll Like Receptor 3 (TLR3) Cascade	R-HSA-168164	1	88	94	10478	0.549029	0.709368	1.26668	APP
Response of EIF2AK4 (GCN2) to amino acid deficiency	R-HSA-9633012	1	88	100	10478	0.571485	0.709368	1.19068	RPL21
Potential therapeutics for SARS	R-HSA-9679191	1	88	88	10478	0.525411	0.709368	1.35305	ATP1B3
Antimicrobial peptides	R-HSA-6803157	1	88	95	10478	0.552851	0.709368	1.25335	CLU
Transcriptional regulation by RUNX3	R-HSA-8878159	1	88	95	10478	0.552851	0.709368	1.25335	CTGF
Formation of a pool of free 40S subunits	R-HSA-72689	1	88	100	10478	0.571485	0.709368	1.19068	RPL21
Cell junction organization	R-HSA-446728	1	88	91	10478	0.537369	0.709368	1.30844	PVR
RAC2 GTPase cycle	R-HSA-9013404	1	88	88	10478	0.525411	0.709368	1.35305	MCAM
Formation of the beta-catenin:TCF transactivating complex	R-HSA-201722	1	88	89	10478	0.52943	0.709368	1.33784	SMARCA4
Toll Like Receptor 9 (TLR9) Cascade	R-HSA-168138	1	88	96	10478	0.55664	0.709368	1.24029	APP
Class B/2 (Secretin family receptors)	R-HSA-373080	1	88	95	10478	0.552851	0.709368	1.25335	GNAS
p75 NTR receptor-mediated signalling	R-HSA-193704	1	88	97	10478	0.560398	0.709368	1.22751	SQSTM1
Platelet homeostasis	R-HSA-418346	1	88	88	10478	0.525411	0.709368	1.35305	GNAS
Peptide chain elongation	R-HSA-156902	1	88	88	10478	0.525411	0.709368	1.35305	RPL21
TRIF(TICAM1)-mediated TLR4 signaling	R-HSA-937061	1	88	99	10478	0.56782	0.709368	1.20271	APP
Opioid Signalling	R-HSA-111885	1	88	92	10478	0.541288	0.709368	1.29422	GNAI3
MyD88 dependent cascade initiated on endosome	R-HSA-975155	1	88	92	10478	0.541288	0.709368	1.29422	APP
TRAF6 mediated induction of NFkB and MAP kinases upon TLR7/8 or 9 activation	R-HSA-975138	1	88	91	10478	0.537369	0.709368	1.30844	APP
Eukaryotic Translation Termination	R-HSA-72764	1	88	92	10478	0.541288	0.709368	1.29422	RPL21
Selenocysteine synthesis	R-HSA-2408557	1	88	92	10478	0.541288	0.709368	1.29422	RPL21
Metabolism of nucleotides	R-HSA-15869	1	88	99	10478	0.56782	0.709368	1.20271	PAICS
Toll Like Receptor 7/8 (TLR7/8) Cascade	R-HSA-168181	1	88	93	10478	0.545175	0.709368	1.2803	APP
TNFR2 non-canonical NF-kB pathway	R-HSA-5668541	1	88	101	10478	0.575118	0.709368	1.17889	TNFSF9
MyD88:MAL(TIRAP) cascade initiated on plasma membrane	R-HSA-166058	1	88	101	10478	0.575118	0.709368	1.17889	APP
Eukaryotic Translation Elongation	R-HSA-156842	1	88	92	10478	0.541288	0.709368	1.29422	RPL21
Viral mRNA Translation	R-HSA-192823	1	88	88	10478	0.525411	0.709368	1.35305	RPL21
Nonsense Mediated Decay (NMD) independent of the Exon Junction Complex (EJC)	R-HSA-975956	1	88	94	10478	0.549029	0.709368	1.26668	RPL21
Toll Like Receptor TLR6:TLR2 Cascade	R-HSA-168188	1	88	101	10478	0.575118	0.709368	1.17889	APP
RAC3 GTPase cycle	R-HSA-9013423	1	88	94	10478	0.549029	0.709368	1.26668	MCAM
Diseases of programmed cell death	R-HSA-9645723	1	88	101	10478	0.575118	0.709368	1.17889	APP
Toll Like Receptor TLR1:TLR2 Cascade	R-HSA-168179	1	88	104	10478	0.585837	0.714354	1.14489	APP
Toll Like Receptor 2 (TLR2) Cascade	R-HSA-181438	1	88	104	10478	0.585837	0.714354	1.14489	APP
Signaling by TGFB family members	R-HSA-9006936	1	88	104	10478	0.585837	0.714354	1.14489	FSTL3
PI3K/AKT Signaling in Cancer	R-HSA-2219528	1	88	104	10478	0.585837	0.714354	1.14489	MET
PI5P, PP2A and IER3 Regulate PI3K/AKT Signaling	R-HSA-6811558	1	88	106	10478	0.592834	0.720832	1.12328	MET
Pre-NOTCH Expression and Processing	R-HSA-1912422	1	88	107	10478	0.596289	0.722979	1.11279	B4GALT1
Integration of energy metabolism	R-HSA-163685	1	88	108	10478	0.599714	0.725078	1.10248	GNAS
Stimuli-sensing channels	R-HSA-2672351	1	88	109	10478	0.603111	0.725089	1.09237	STOM
L13a-mediated translational silencing of Ceruloplasmin expression	R-HSA-156827	1	88	110	10478	0.606479	0.727027	1.08244	RPL21
SRP-dependent cotranslational protein targeting to membrane	R-HSA-1799339	1	88	111	10478	0.609819	0.727027	1.07269	RPL21
GTP hydrolysis and joining of the 60S ribosomal subunit	R-HSA-72706	1	88	111	10478	0.609819	0.727027	1.07269	RPL21
Hedgehog 'off' state	R-HSA-5610787	1	88	112	10478	0.613132	0.728945	1.06311	GNAS
Negative regulation of the PI3K/AKT network	R-HSA-199418	1	88	113	10478	0.616416	0.730633	1.0537	MET
Nonsense-Mediated Decay (NMD)	R-HSA-927802	1	88	114	10478	0.619672	0.730633	1.04446	RPL21
Nonsense Mediated Decay (NMD) enhanced by the Exon Junction Complex (EJC)	R-HSA-975957	1	88	114	10478	0.619672	0.730633	1.04446	RPL21
Eukaryotic Translation Initiation	R-HSA-72613	1	88	118	10478	0.632428	0.741587	1.00905	RPL21
Cap-dependent Translation Initiation	R-HSA-72737	1	88	118	10478	0.632428	0.741587	1.00905	RPL21
L1CAM interactions	R-HSA-373760	1	88	119	10478	0.63555	0.743212	1.00057	L1CAM
Metabolism of water-soluble vitamins and cofactors	R-HSA-196849	1	88	123	10478	0.647779	0.751354	0.968034	NNMT
MHC class II antigen presentation	R-HSA-2132295	1	88	123	10478	0.647779	0.751354	0.968034	IFI30
Cardiac conduction	R-HSA-5576891	1	88	129	10478	0.665366	0.765528	0.923009	ATP1B3
Glycerophospholipid biosynthesis	R-HSA-1483206	1	88	129	10478	0.665366	0.765528	0.923009	ALPI
Host Interactions of HIV factors	R-HSA-162909	1	88	129	10478	0.665366	0.765528	0.923009	HLA-A
Golgi-to-ER retrograde transport	R-HSA-8856688	1	88	133	10478	0.676605	0.776372	0.895249	GALNT2
Influenza Viral RNA Transcription and Replication	R-HSA-168273	1	88	134	10478	0.679356	0.777445	0.888569	RPL21
Toll Like Receptor 4 (TLR4) Cascade	R-HSA-166016	1	88	135	10478	0.682084	0.778485	0.881987	APP
Reproduction	R-HSA-1474165	1	88	141	10478	0.697975	0.792396	0.844455	B4GALT1
Death Receptor Signalling	R-HSA-73887	1	88	141	10478	0.697975	0.792396	0.844455	SQSTM1
ER to Golgi Anterograde Transport	R-HSA-199977	1	88	154	10478	0.729763	0.818079	0.77317	CTSZ
Cellular response to starvation	R-HSA-9711097	1	88	155	10478	0.732066	0.818079	0.768182	RPL21
Influenza Infection	R-HSA-168255	1	88	155	10478	0.732066	0.818079	0.768182	RPL21
CDC42 GTPase cycle	R-HSA-9013148	1	88	155	10478	0.732066	0.818079	0.768182	STOM
Metabolism of steroids	R-HSA-8957322	1	88	153	10478	0.72744	0.818079	0.778223	AKR1B1
Toll-like Receptor Cascades	R-HSA-168898	1	88	157	10478	0.736615	0.821019	0.758396	APP
Protein localization	R-HSA-9609507	1	88	163	10478	0.749809	0.833553	0.73048	APP
Regulation of expression of SLITs and ROBOs	R-HSA-9010553	1	88	169	10478	0.762348	0.840941	0.704545	RPL21
Apoptosis	R-HSA-109581	1	88	179	10478	0.781881	0.849353	0.665185	VIM
Fatty acid metabolism	R-HSA-8978868	1	88	177	10478	0.778106	0.849353	0.672702	PPT2
Major pathway of rRNA processing in the nucleolus and cytosol	R-HSA-6791226	1	88	182	10478	0.787425	0.85321	0.654221	RPL21
RAC1 GTPase cycle	R-HSA-9013149	1	88	185	10478	0.79283	0.856897	0.643612	MCAM
rRNA processing in the nucleus and cytosol	R-HSA-8868773	1	88	192	10478	0.804918	0.867771	0.620147	RPL21
rRNA processing	R-HSA-72312	1	88	202	10478	0.820987	0.88287	0.589446	RPL21
Neurotransmitter receptors and postsynaptic signal transmission	R-HSA-112314	1	88	205	10478	0.825547	0.885549	0.58082	GNAI3
Programmed Cell Death	R-HSA-5357801	1	88	209	10478	0.831449	0.887432	0.569704	VIM
Phospholipid metabolism	R-HSA-1483257	1	88	212	10478	0.835746	0.889799	0.561642	ALPI
G alpha (q) signalling events	R-HSA-416476	1	88	216	10478	0.841306	0.891285	0.551242	APP
Signaling by ROBO receptors	R-HSA-376176	1	88	216	10478	0.841306	0.891285	0.551242	RPL21
HIV Infection	R-HSA-162906	1	88	230	10478	0.859343	0.903682	0.517688	HLA-A
TCF dependent signaling in response to WNT	R-HSA-201681	1	88	230	10478	0.859343	0.903682	0.517688	SMARCA4
Transcriptional regulation by RUNX1	R-HSA-8878171	1	88	236	10478	0.866438	0.904476	0.504526	SMARCA4
Signaling by NOTCH	R-HSA-157118	1	88	233	10478	0.862935	0.904476	0.511022	B4GALT1
SLC-mediated transmembrane transport	R-HSA-425407	1	88	250	10478	0.881646	0.917668	0.476273	SLC39A10
Chromatin organization	R-HSA-4839726	1	88	273	10478	0.902999	0.929047	0.436147	SMARCA4
Chromatin modifying enzymes	R-HSA-3247509	1	88	273	10478	0.902999	0.929047	0.436147	SMARCA4
PIP3 activates AKT signaling	R-HSA-1257604	1	88	266	10478	0.896939	0.929047	0.447625	MET
Transmission across Chemical Synapses	R-HSA-112315	1	88	270	10478	0.900446	0.929047	0.440993	GNAI3
RAF/MAP kinase cascade	R-HSA-5673001	1	88	279	10478	0.907912	0.931861	0.426768	MET
MAPK1/MAPK3 signaling	R-HSA-5684996	1	88	285	10478	0.912579	0.934411	0.417783	MET
Translation	R-HSA-72766	1	88	290	10478	0.916288	0.93597	0.41058	RPL21
Intracellular signaling by second messengers	R-HSA-9006925	1	88	308	10478	0.9284	0.946084	0.386585	MET
MAPK family signaling cascades	R-HSA-5683057	1	88	324	10478	0.937701	0.953292	0.367494	MET
Signaling by WNT	R-HSA-195721	1	88	329	10478	0.940355	0.953725	0.361909	SMARCA4
Metabolism of RNA	R-HSA-8953854	1	88	669	10478	0.997065	0.999844	0.177979	RPL21
Cellular responses to stimuli	R-HSA-8953897	1	88	764	10478	0.998758	0.999844	0.155848	RPL21
Cellular responses to stress	R-HSA-2262752	1	88	750	10478	0.99859	0.999844	0.158758	RPL21

## Sheet: Reactome Down-regulated
description	annotation_id	genes_found	input_size	term_genes	universe	pval	pval_adj	relative_enrichment	genes
Signal Transduction	R-HSA-162582	46	158	2562	10478	0.101652	0.39089	1.19069	PCSK5, LAMA3, PAK2, PTRF, TPM3, CRKL, TMOD3, RCOR1, EFHD2, FN1, HGS, KHDRBS1, DDRGK1, SFPQ, DYNLL1, CTNNB1, RBMX, SPINT1, CXCL1, ARHGDIB, BAX, RBBP4, NRP2, DYNC1I2, LMNB1, PSMD4, PFN1, PSMD1, MMP2, LAMC2, MYL12A, SPARC, ATP6V1A, SFN, TXNL1, CDH1, LAMB3, TJP2, TAX1BP3, INHBA, MYL6, ANXA1, PPP1CA, CLIP1, TJP1, ALDH1A3
Immune System	R-HSA-168256	42	158	2006	10478	0.0132161	0.130632	1.38848	PAK2, TRIM29, HSPA8, PA2G4, CRKL, MMP1, PYGB, FN1, HSPA1A, COL17A1, DYNLL1, CTNNB1, SERPINB2, SERPINB3, LCN2, PCBP2, MAVS, DNAJC3, TXN, NPC2, CXCL1, SUGT1, PYCARD, DYNC1I2, LMNB1, PSMD4, PSMD1, MMP2, CTSH, SOD2, AIP, ACAA1, STX4, TCEB1, ATP6V1A, CFH, CDH1, PLAU, ANXA2, DBNL, ANXA1, CD70
Metabolism of proteins	R-HSA-392499	35	158	1940	10478	0.140047	0.443014	1.19643	EIF3C, HSPA8, COPG1, TMEM132A, MMP1, EIF4H, FN1, PFDN5, HGS, EIF2S2, DYNLL1, PCNA, IGFBP3, CTNNB1, MAVS, DNAJC3, TXN, DARS, GAS6, DYNC1I2, PSMD4, GALNT5, PSMD1, RPS15, MMP2, CTSH, MFI2, PMM2, IGFBP6, HNRNPK, TCEB1, ARCN1, TGFBI, INHBA, CD109
Disease	R-HSA-1643685	31	158	1669	10478	0.122795	0.429592	1.23176	PAK2, TPM3, RCOR1, FN1, HSPA1A, HGS, SFPQ, DYNLL1, TCEA1, CTNNB1, GALE, DNAJC3, TXN, SUGT1, RBBP4, PYCARD, VPS4B, DYNC1I2, LMNB1, PSMD4, PSMD1, CHMP6, RPS15, SOD2, PMM2, HNRNPK, TCEB1, CDH1, RRBP1, LMNA, GCLM
Innate Immune System	R-HSA-168249	26	158	1058	10478	0.00835611	0.105287	1.6297	PAK2, HSPA8, PA2G4, PYGB, HSPA1A, DYNLL1, CTNNB1, SERPINB3, LCN2, PCBP2, MAVS, DNAJC3, TXN, NPC2, CXCL1, SUGT1, PYCARD, PSMD4, PSMD1, CTSH, ACAA1, ATP6V1A, CFH, PLAU, ANXA2, DBNL
Metabolism	R-HSA-1430728	24	158	2106	10478	0.95458	0.966081	0.755743	CIAPIN1, CKMT1A, PYGB, CNDP2, TYMP, ADSS, COASY, GALE, TXN, DARS, UQCRC2, CA2, PSMD4, PSMD1, RPS15, HSD17B12, AIP, AKR1C2, ACAA1, DUT, PPP1CA, GMPS, GCLM, UGDH
Signaling by Rho GTPases	R-HSA-194315	22	158	705	10478	0.000877009	0.0213877	2.06945	PAK2, PTRF, TPM3, TMOD3, EFHD2, HGS, DDRGK1, DYNLL1, CTNNB1, RBMX, ARHGDIB, DYNC1I2, LMNB1, PFN1, MYL12A, SFN, TXNL1, CDH1, TJP2, TAX1BP3, MYL6, CLIP1
Signaling by Rho GTPases, Miro GTPases and RHOBTB3	R-HSA-9716542	22	158	721	10478	0.00117585	0.0261453	2.02353	PAK2, PTRF, TPM3, TMOD3, EFHD2, HGS, DDRGK1, DYNLL1, CTNNB1, RBMX, ARHGDIB, DYNC1I2, LMNB1, PFN1, MYL12A, SFN, TXNL1, CDH1, TJP2, TAX1BP3, MYL6, CLIP1
Infectious disease	R-HSA-5663205	22	158	875	10478	0.0118588	0.123753	1.66739	PAK2, RCOR1, HSPA1A, HGS, SFPQ, DYNLL1, TCEA1, CTNNB1, DNAJC3, TXN, SUGT1, RBBP4, PYCARD, VPS4B, DYNC1I2, PSMD4, PSMD1, CHMP6, RPS15, HNRNPK, TCEB1, CDH1
Gene expression (Transcription)	R-HSA-74160	22	158	1492	10478	0.580595	0.696714	0.977857	RBM14, PTRF, TCEA1, PCNA, IGFBP3, CTNNB1, MMP13, SRSF9, TXN, SUPT6H, BAX, TNKS1BP1, RBBP4, ALYREF, PSMD4, PSMD1, SOD2, SERPINB13, ITGA5, TCEB1, SFN, TJP1
Developmental Biology	R-HSA-1266738	21	158	1116	10478	0.168943	0.443014	1.24789	PAK2, HSPA8, ALCAM, DSC3, CTNNB1, RBBP4, DPYSL3, NRP2, EFNB1, PSMD4, PFN1, PSMD1, RPS15, MMP2, PKP2, ITGA5, DSG3, MYL12A, TCEB1, MYL6, PKP3
RNA Polymerase II Transcription	R-HSA-73857	21	158	1353	10478	0.479191	0.61659	1.0293	RBM14, TCEA1, PCNA, IGFBP3, CTNNB1, MMP13, SRSF9, TXN, SUPT6H, BAX, TNKS1BP1, RBBP4, ALYREF, PSMD4, PSMD1, SOD2, SERPINB13, ITGA5, TCEB1, SFN, TJP1
Post-translational protein modification	R-HSA-597592	21	158	1411	10478	0.561662	0.684865	0.986992	HSPA8, COPG1, TMEM132A, FN1, HGS, DYNLL1, PCNA, IGFBP3, MAVS, DNAJC3, GAS6, DYNC1I2, PSMD4, GALNT5, PSMD1, MFI2, PMM2, HNRNPK, TCEB1, ARCN1, CD109
Cytokine Signaling in Immune system	R-HSA-1280215	20	158	712	10478	0.00510716	0.0804378	1.86282	PAK2, TRIM29, HSPA8, CRKL, MMP1, FN1, SERPINB2, LCN2, CXCL1, LMNB1, PSMD4, PSMD1, MMP2, SOD2, AIP, STX4, TCEB1, ANXA2, ANXA1, CD70
Metabolism of RNA	R-HSA-8953854	18	158	669	10478	0.0119074	0.123753	1.7843	HSPA8, SF1, ANP32A, HSPA1A, SRSF9, PCBP2, RBMX, THUMPD1, HNRNPL, TNKS1BP1, ALYREF, PSMD4, PSMD1, RPS15, CTNNBL1, HNRNPK, CDC5L, HNRNPU
Generic Transcription Pathway	R-HSA-212436	18	158	1230	10478	0.591561	0.703788	0.970485	RBM14, TCEA1, PCNA, IGFBP3, CTNNB1, MMP13, TXN, BAX, TNKS1BP1, RBBP4, PSMD4, PSMD1, SOD2, SERPINB13, ITGA5, TCEB1, SFN, TJP1
Programmed Cell Death	R-HSA-5357801	17	158	209	10478	1.50833e-08	2.2806e-06	5.39416	PAK2, OPA1, DYNLL1, CTNNB1, BAX, LMNB1, PSMD4, PSMD1, CHMP6, HIST1H1B, DSG3, SFN, CDH1, TJP2, LMNA, DBNL, TJP1
Extracellular matrix organization	R-HSA-1474244	17	158	301	10478	2.78582e-06	0.000234009	3.74545	LAMA3, MMP1, FN1, NID2, COL17A1, MMP13, COL16A1, MMP2, ITGB4, DDR1, ITGA5, LAMC2, SPARC, CDH1, LAMB3, MMP14, ITGA6
Signaling by Interleukins	R-HSA-449147	17	158	459	10478	0.000548023	0.0147966	2.45617	PAK2, HSPA8, CRKL, MMP1, FN1, SERPINB2, LCN2, CXCL1, LMNB1, PSMD4, PSMD1, MMP2, SOD2, AIP, STX4, ANXA2, ANXA1
Neutrophil degranulation	R-HSA-6798695	17	158	478	10478	0.000863389	0.0213877	2.35854	HSPA8, PA2G4, PYGB, HSPA1A, DYNLL1, SERPINB3, LCN2, DNAJC3, NPC2, CXCL1, PYCARD, PSMD1, CTSH, ACAA1, PLAU, ANXA2, DBNL
Cellular responses to stress	R-HSA-2262752	17	158	750	10478	0.0594338	0.316422	1.50317	HSPA8, HSPA1A, EIF2S2, DYNLL1, DNAJC3, TXN, RBBP4, DYNC1I2, LMNB1, PSMD4, PSMD1, RPS15, SOD2, HIST1H1B, TCEB1, ATP6V1A, LMNA
Cellular responses to stimuli	R-HSA-8953897	17	158	764	10478	0.0681519	0.345791	1.47563	HSPA8, HSPA1A, EIF2S2, DYNLL1, DNAJC3, TXN, RBBP4, DYNC1I2, LMNB1, PSMD4, PSMD1, RPS15, SOD2, HIST1H1B, TCEB1, ATP6V1A, LMNA
Apoptosis	R-HSA-109581	16	158	179	10478	1.07085e-08	2.0239e-06	5.92773	PAK2, OPA1, DYNLL1, CTNNB1, BAX, LMNB1, PSMD4, PSMD1, HIST1H1B, DSG3, SFN, CDH1, TJP2, LMNA, DBNL, TJP1
Hemostasis	R-HSA-109582	16	158	621	10478	0.0249771	0.202213	1.70864	MMP1, RCOR1, FN1, SERPINB2, S100A10, GAS6, EPCAM, PFN1, ITGA5, STX4, SPARC, PLAU, ECM1, ITGA6, ANXA2, CD109
Axon guidance	R-HSA-422475	15	158	550	10478	0.0188754	0.162157	1.80863	PAK2, HSPA8, ALCAM, DPYSL3, NRP2, EFNB1, PSMD4, PFN1, PSMD1, RPS15, MMP2, ITGA5, MYL12A, TCEB1, MYL6
Nervous system development	R-HSA-9675108	15	158	575	10478	0.0268439	0.207082	1.72999	PAK2, HSPA8, ALCAM, DPYSL3, NRP2, EFNB1, PSMD4, PFN1, PSMD1, RPS15, MMP2, ITGA5, MYL12A, TCEB1, MYL6
Signaling by Receptor Tyrosine Kinases	R-HSA-9006934	14	158	521	10478	0.0256839	0.203795	1.78202	PCSK5, LAMA3, PAK2, CRKL, FN1, HGS, CTNNB1, SPINT1, BAX, NRP2, LAMC2, SPARC, ATP6V1A, LAMB3
Vesicle-mediated transport	R-HSA-5653656	13	158	672	10478	0.213654	0.449747	1.28291	HSPA8, COPG1, HGS, DYNLL1, BICD2, VPS4B, DYNC1I2, CHMP6, STX4, SPARC, ARCN1, SFN, TJP1
Cell Cycle	R-HSA-1640170	13	158	688	10478	0.238152	0.467644	1.25307	DYNLL1, PCNA, MCM6, RUVBL2, RBBP4, DYNC1I2, LMNB1, PSMD4, PSMD1, CHMP6, SFN, LMNA, CLIP1
Cell junction organization	R-HSA-446728	12	158	91	10478	1.02686e-08	2.0239e-06	8.74503	LAMA3, CLDN1, CDH3, COL17A1, CTNNB1, ITGB4, PVRL1, LAMC2, CDH1, LAMB3, ITGA6, CDH13
Cell-Cell communication	R-HSA-1500931	12	158	129	10478	5.20216e-07	4.91604e-05	6.16897	LAMA3, CLDN1, CDH3, COL17A1, CTNNB1, ITGB4, PVRL1, LAMC2, CDH1, LAMB3, ITGA6, CDH13
RHO GTPase cycle	R-HSA-9012999	12	158	449	10478	0.0388496	0.259914	1.77238	PAK2, PTRF, TPM3, TMOD3, EFHD2, HGS, DDRGK1, RBMX, ARHGDIB, LMNB1, TXNL1, TJP2
Membrane Trafficking	R-HSA-199991	12	158	633	10478	0.246604	0.476026	1.25718	HSPA8, COPG1, HGS, DYNLL1, BICD2, VPS4B, DYNC1I2, CHMP6, STX4, ARCN1, SFN, TJP1
Degradation of the extracellular matrix	R-HSA-1474228	11	158	140	10478	8.23426e-06	0.000565918	5.21058	LAMA3, MMP1, FN1, COL17A1, MMP13, COL16A1, MMP2, LAMC2, CDH1, LAMB3, MMP14
mRNA Splicing - Major Pathway	R-HSA-72163	11	158	183	10478	9.9048e-05	0.00394107	3.98624	HSPA8, SF1, SRSF9, PCBP2, RBMX, HNRNPL, ALYREF, CTNNBL1, HNRNPK, CDC5L, HNRNPU
mRNA Splicing	R-HSA-72172	11	158	191	10478	0.000144906	0.0049795	3.81927	HSPA8, SF1, SRSF9, PCBP2, RBMX, HNRNPL, ALYREF, CTNNBL1, HNRNPK, CDC5L, HNRNPU
Processing of Capped Intron-Containing Pre-mRNA	R-HSA-72203	11	158	244	10478	0.00115465	0.0261453	2.98968	HSPA8, SF1, SRSF9, PCBP2, RBMX, HNRNPL, ALYREF, CTNNBL1, HNRNPK, CDC5L, HNRNPU
RHO GTPase Effectors	R-HSA-195258	11	158	325	10478	0.0101285	0.116017	2.24456	PAK2, DYNLL1, CTNNB1, DYNC1I2, PFN1, MYL12A, SFN, CDH1, TAX1BP3, MYL6, CLIP1
Cell Cycle, Mitotic	R-HSA-69278	11	158	557	10478	0.219398	0.451949	1.30966	DYNLL1, PCNA, MCM6, RBBP4, DYNC1I2, LMNB1, PSMD4, PSMD1, CHMP6, LMNA, CLIP1
Transport of small molecules	R-HSA-382551	11	158	728	10478	0.542531	0.666623	1.00203	PCSK5, LSR, LRRC8A, EIF2S2, LCN2, NPC2, CA2, PSMD4, PSMD1, ATP6V1A, ANO1
Apoptotic execution phase	R-HSA-75153	10	158	52	10478	4.19533e-09	1.75442e-06	12.7532	PAK2, CTNNB1, LMNB1, HIST1H1B, DSG3, CDH1, TJP2, LMNA, DBNL, TJP1
Adaptive Immune System	R-HSA-1280218	10	158	759	10478	0.71679	0.803996	0.873735	PAK2, COL17A1, DYNLL1, DYNC1I2, PSMD4, PSMD1, CTSH, STX4, TCEB1, CDH1
Regulation of Insulin-like Growth Factor (IGF) transport and uptake by Insulin-like Growth Factor Binding Proteins (IGFBPs)	R-HSA-381426	9	158	125	10478	0.000110457	0.00417527	4.77478	TMEM132A, MMP1, FN1, IGFBP3, DNAJC3, GAS6, MMP2, MFI2, IGFBP6
Transcriptional Regulation by TP53	R-HSA-3700989	9	158	359	10478	0.0931544	0.39089	1.66253	TCEA1, PCNA, IGFBP3, TXN, BAX, TNKS1BP1, RBBP4, TCEB1, SFN
Apoptotic cleavage of cellular proteins	R-HSA-111465	8	158	38	10478	7.45636e-08	9.39502e-06	13.9614	CTNNB1, LMNB1, DSG3, CDH1, TJP2, LMNA, DBNL, TJP1
Collagen formation	R-HSA-1474290	8	158	90	10478	6.08906e-05	0.00270784	5.8948	LAMA3, COL17A1, MMP13, COL16A1, ITGB4, LAMC2, LAMB3, ITGA6
Mitotic Anaphase	R-HSA-68882	8	158	235	10478	0.0258788	0.203795	2.25758	DYNLL1, DYNC1I2, LMNB1, PSMD4, PSMD1, CHMP6, LMNA, CLIP1
Mitotic Metaphase and Anaphase	R-HSA-2555396	8	158	236	10478	0.0264557	0.206191	2.24802	DYNLL1, DYNC1I2, LMNB1, PSMD4, PSMD1, CHMP6, LMNA, CLIP1
M Phase	R-HSA-68886	8	158	415	10478	0.289168	0.504876	1.27839	DYNLL1, DYNC1I2, LMNB1, PSMD4, PSMD1, CHMP6, LMNA, CLIP1
Non-integrin membrane-ECM interactions	R-HSA-3000171	7	158	59	10478	2.74219e-05	0.00148078	7.86805	LAMA3, FN1, ITGB4, DDR1, LAMC2, LAMB3, ITGA6
Assembly of collagen fibrils and other multimeric structures	R-HSA-2022090	7	158	61	10478	3.41945e-05	0.00161569	7.61009	LAMA3, COL17A1, MMP13, ITGB4, LAMC2, LAMB3, ITGA6
Signaling by MET	R-HSA-6806834	7	158	79	10478	0.000181129	0.00595363	5.87614	LAMA3, CRKL, FN1, HGS, SPINT1, LAMC2, LAMB3
Response to elevated platelet cytosolic Ca2+	R-HSA-76005	7	158	134	10478	0.0041211	0.0689824	3.46429	FN1, GAS6, PFN1, STX4, SPARC, ECM1, CD109
Muscle contraction	R-HSA-397014	7	158	197	10478	0.0295571	0.215514	2.35642	PAK2, TPM3, TMOD3, MYL12A, ANXA2, MYL6, ANXA1
HIV Infection	R-HSA-162906	7	158	230	10478	0.0593164	0.316422	2.01833	PAK2, TCEA1, VPS4B, PSMD4, PSMD1, CHMP6, TCEB1
Platelet activation, signaling and aggregation	R-HSA-76002	7	158	263	10478	0.102893	0.39089	1.76508	FN1, GAS6, PFN1, STX4, SPARC, ECM1, CD109
Cell Cycle Checkpoints	R-HSA-69620	7	158	290	10478	0.148663	0.443014	1.60074	DYNLL1, MCM6, DYNC1I2, PSMD4, PSMD1, SFN, CLIP1
Diseases of signal transduction by growth factor receptors and second messengers	R-HSA-5663202	7	158	432	10478	0.47799	0.61659	1.07457	TPM3, FN1, CTNNB1, PSMD4, PSMD1, RRBP1, LMNA
Type I hemidesmosome assembly	R-HSA-446107	6	158	11	10478	4.64134e-09	1.75442e-06	36.1726	LAMA3, COL17A1, ITGB4, LAMC2, LAMB3, ITGA6
Laminin interactions	R-HSA-3000157	6	158	30	10478	4.70529e-06	0.00035572	13.2633	LAMA3, NID2, ITGB4, LAMC2, LAMB3, ITGA6
Gene and protein expression by JAK-STAT signaling after Interleukin-12 stimulation	R-HSA-8950505	6	158	38	10478	1.98021e-05	0.00124753	10.471	PAK2, SERPINB2, LMNB1, SOD2, AIP, ANXA2
Smooth Muscle Contraction	R-HSA-445355	6	158	40	10478	2.68557e-05	0.00148078	9.94747	PAK2, TPM3, MYL12A, ANXA2, MYL6, ANXA1
Interleukin-12 signaling	R-HSA-9020591	6	158	47	10478	6.88665e-05	0.00289239	8.46593	PAK2, SERPINB2, LMNB1, SOD2, AIP, ANXA2
Interleukin-12 family signaling	R-HSA-447115	6	158	57	10478	0.000205581	0.00647581	6.98068	PAK2, SERPINB2, LMNB1, SOD2, AIP, ANXA2
Collagen degradation	R-HSA-1442490	6	158	64	10478	0.000389477	0.0109054	6.21717	MMP1, COL17A1, MMP13, COL16A1, MMP2, MMP14
Cell-cell junction organization	R-HSA-421270	6	158	64	10478	0.000389477	0.0109054	6.21717	CLDN1, CDH3, CTNNB1, PVRL1, CDH1, CDH13
Interleukin-4 and Interleukin-13 signaling	R-HSA-6785807	6	158	108	10478	0.00578357	0.0841012	3.68425	HSPA8, MMP1, FN1, LCN2, MMP2, ANXA1
Post-translational protein phosphorylation	R-HSA-8957275	6	158	108	10478	0.00578357	0.0841012	3.68425	TMEM132A, FN1, IGFBP3, DNAJC3, GAS6, MFI2
Transcriptional regulation by RUNX2	R-HSA-8878166	6	158	120	10478	0.00953429	0.112624	3.31582	RBM14, MMP13, BAX, PSMD4, PSMD1, ITGA5
Platelet degranulation	R-HSA-114608	6	158	129	10478	0.0133051	0.130632	3.08449	FN1, GAS6, PFN1, SPARC, ECM1, CD109
Cell surface interactions at the vascular wall	R-HSA-202733	6	158	137	10478	0.0174424	0.155135	2.90437	MMP1, FN1, GAS6, EPCAM, ITGA5, ITGA6
Signaling by ROBO receptors	R-HSA-376176	6	158	216	10478	0.108305	0.401367	1.84212	PAK2, PSMD4, PFN1, PSMD1, RPS15, TCEB1
Apoptotic cleavage of cell adhesion proteins	R-HSA-351906	5	158	11	10478	3.1427e-07	3.39411e-05	30.1438	CTNNB1, DSG3, CDH1, TJP2, TJP1
Adherens junctions interactions	R-HSA-418990	5	158	33	10478	0.000123463	0.00444466	10.0479	CDH3, CTNNB1, PVRL1, CDH1, CDH13
MET promotes cell motility	R-HSA-8875878	5	158	41	10478	0.000353764	0.0106978	8.08737	LAMA3, CRKL, FN1, LAMC2, LAMB3
Integrin cell surface interactions	R-HSA-216083	5	158	85	10478	0.00911837	0.112199	3.90097	FN1, COL16A1, ITGA5, CDH1, ITGA6
Regulation of mRNA stability by proteins that bind AU-rich elements	R-HSA-450531	5	158	87	10478	0.0100292	0.116017	3.81129	HSPA8, ANP32A, HSPA1A, PSMD4, PSMD1
EPH-Ephrin signaling	R-HSA-2682334	5	158	92	10478	0.0125755	0.126761	3.60416	PAK2, EFNB1, MMP2, MYL12A, MYL6
Metabolism of nucleotides	R-HSA-15869	5	158	99	10478	0.0168285	0.151457	3.34932	TYMP, ADSS, TXN, DUT, GMPS
G1/S Transition	R-HSA-69206	5	158	129	10478	0.0454416	0.280006	2.57041	PCNA, MCM6, RBBP4, PSMD4, PSMD1
Golgi-to-ER retrograde transport	R-HSA-8856688	5	158	133	10478	0.0506328	0.294449	2.4931	COPG1, DYNLL1, BICD2, DYNC1I2, ARCN1
Mitotic G1 phase and G1/S transition	R-HSA-453279	5	158	147	10478	0.0714393	0.346483	2.25566	PCNA, MCM6, RBBP4, PSMD4, PSMD1
HCMV Infection	R-HSA-9609646	5	158	159	10478	0.0924942	0.390646	2.08542	DYNLL1, RBBP4, DYNC1I2, CHMP6, HNRNPK
S Phase	R-HSA-69242	5	158	160	10478	0.0943794	0.39089	2.07239	PCNA, MCM6, RBBP4, PSMD4, PSMD1
Mitotic G2-G2/M phases	R-HSA-453274	5	158	197	10478	0.176848	0.443014	1.68316	DYNLL1, RBBP4, DYNC1I2, PSMD4, PSMD1
G2/M Transition	R-HSA-69275	5	158	195	10478	0.171822	0.443014	1.70042	DYNLL1, RBBP4, DYNC1I2, PSMD4, PSMD1
Intra-Golgi and retrograde Golgi-to-ER traffic	R-HSA-6811442	5	158	202	10478	0.189654	0.443014	1.6415	COPG1, DYNLL1, BICD2, DYNC1I2, ARCN1
Separation of Sister Chromatids	R-HSA-2467813	5	158	190	10478	0.15951	0.443014	1.74517	DYNLL1, DYNC1I2, PSMD4, PSMD1, CLIP1
Translation	R-HSA-72766	5	158	290	10478	0.445139	0.592744	1.14339	EIF3C, EIF4H, EIF2S2, DARS, RPS15
Asparagine N-linked glycosylation	R-HSA-446203	5	158	304	10478	0.486197	0.622991	1.09073	COPG1, DYNLL1, DYNC1I2, PMM2, ARCN1
Metabolism of amino acids and derivatives	R-HSA-71291	5	158	371	10478	0.663192	0.760809	0.893753	CKMT1A, DARS, PSMD4, PSMD1, RPS15
Dissolution of Fibrin Clot	R-HSA-75205	4	158	13	10478	3.20099e-05	0.0016133	20.4051	SERPINB2, S100A10, PLAU, ANXA2
MET activates PTK2 signaling	R-HSA-8874081	4	158	30	10478	0.00100483	0.0237391	8.84219	LAMA3, FN1, LAMC2, LAMB3
Activation of Matrix Metalloproteinases	R-HSA-1592389	4	158	33	10478	0.00144865	0.0304218	8.03836	MMP1, MMP13, MMP2, MMP14
TP53 Regulates Transcription of Cell Cycle Genes	R-HSA-6791312	4	158	48	10478	0.00578474	0.0841012	5.52637	PCNA, BAX, TNKS1BP1, SFN
Regulation of Apoptosis	R-HSA-169911	4	158	52	10478	0.00768392	0.0984583	5.10127	PAK2, OPA1, PSMD4, PSMD1
AUF1 (hnRNP D0) binds and destabilizes mRNA	R-HSA-450408	4	158	55	10478	0.00934989	0.112199	4.82301	HSPA8, HSPA1A, PSMD4, PSMD1
HSP90 chaperone cycle for steroid hormone receptors (SHR) in the presence of ligand	R-HSA-3371497	4	158	55	10478	0.00934989	0.112199	4.82301	HSPA8, HSPA1A, DYNLL1, DYNC1I2
Ribosomal scanning and start codon recognition	R-HSA-72702	4	158	58	10478	0.0112351	0.123753	4.57355	EIF3C, EIF4H, EIF2S2, RPS15
Translation initiation complex formation	R-HSA-72649	4	158	58	10478	0.0112351	0.123753	4.57355	EIF3C, EIF4H, EIF2S2, RPS15
Activation of the mRNA upon binding of the cap-binding complex and eIFs, and subsequent binding to 43S	R-HSA-72662	4	158	59	10478	0.0119139	0.123753	4.49603	EIF3C, EIF4H, EIF2S2, RPS15
Semaphorin interactions	R-HSA-373755	4	158	65	10478	0.0165395	0.150649	4.08101	PAK2, DPYSL3, MYL12A, MYL6
Diseases of programmed cell death	R-HSA-9645723	4	158	101	10478	0.0661984	0.338149	2.62639	RBBP4, LMNB1, SOD2, LMNA
COPI-mediated anterograde transport	R-HSA-6807878	4	158	101	10478	0.0661984	0.338149	2.62639	COPG1, DYNLL1, DYNC1I2, ARCN1
GTP hydrolysis and joining of the 60S ribosomal subunit	R-HSA-72706	4	158	111	10478	0.086783	0.376141	2.38978	EIF3C, EIF4H, EIF2S2, RPS15
L13a-mediated translational silencing of Ceruloplasmin expression	R-HSA-156827	4	158	110	10478	0.0845983	0.376141	2.41151	EIF3C, EIF4H, EIF2S2, RPS15
Synthesis of DNA	R-HSA-69239	4	158	118	10478	0.102828	0.39089	2.24802	PCNA, MCM6, PSMD4, PSMD1
Eukaryotic Translation Initiation	R-HSA-72613	4	158	118	10478	0.102828	0.39089	2.24802	EIF3C, EIF4H, EIF2S2, RPS15
Cap-dependent Translation Initiation	R-HSA-72737	4	158	118	10478	0.102828	0.39089	2.24802	EIF3C, EIF4H, EIF2S2, RPS15
L1CAM interactions	R-HSA-373760	4	158	119	10478	0.105225	0.395773	2.22912	HSPA8, ALCAM, NRP2, ITGA5
Formation of the cornified envelope	R-HSA-6809371	4	158	127	10478	0.125294	0.429592	2.08871	DSC3, PKP2, DSG3, PKP3
Host Interactions of HIV factors	R-HSA-162909	4	158	129	10478	0.130549	0.436704	2.05632	PAK2, PSMD4, PSMD1, TCEB1
PTEN Regulation	R-HSA-6807070	4	158	139	10478	0.158133	0.443014	1.90839	RCOR1, RBBP4, PSMD4, PSMD1
Macroautophagy	R-HSA-1632852	4	158	136	10478	0.149639	0.443014	1.95048	HSPA8, DYNLL1, DYNC1I2, CHMP6
RHOA GTPase cycle	R-HSA-8980692	4	158	147	10478	0.181618	0.443014	1.80453	PTRF, DDRGK1, ARHGDIB, TJP2
ER to Golgi Anterograde Transport	R-HSA-199977	4	158	154	10478	0.203057	0.443014	1.72251	COPG1, DYNLL1, DYNC1I2, ARCN1
Beta-catenin independent WNT signaling	R-HSA-3858494	4	158	145	10478	0.175639	0.443014	1.82942	CTNNB1, PSMD4, PFN1, PSMD1
Late Phase of HIV Life Cycle	R-HSA-162599	4	158	136	10478	0.149639	0.443014	1.95048	TCEA1, VPS4B, CHMP6, TCEB1
C-type lectin receptors (CLRs)	R-HSA-5621481	4	158	141	10478	0.163894	0.443014	1.88132	PAK2, PYCARD, PSMD4, PSMD1
HIV Life Cycle	R-HSA-162587	4	158	149	10478	0.187664	0.443014	1.78031	TCEA1, VPS4B, CHMP6, TCEB1
Autophagy	R-HSA-9612973	4	158	151	10478	0.193775	0.443014	1.75673	HSPA8, DYNLL1, DYNC1I2, CHMP6
RHO GTPases Activate Formins	R-HSA-5663220	4	158	140	10478	0.161004	0.443014	1.89476	DYNLL1, DYNC1I2, PFN1, CLIP1
Cellular response to chemical stress	R-HSA-9711123	4	158	156	10478	0.209317	0.448283	1.70042	TXN, PSMD4, PSMD1, SOD2
G2/M Checkpoints	R-HSA-69481	4	158	164	10478	0.234885	0.46243	1.61747	MCM6, PSMD4, PSMD1, SFN
Regulation of expression of SLITs and ROBOs	R-HSA-9010553	4	158	169	10478	0.251236	0.476026	1.56962	PSMD4, PSMD1, RPS15, TCEB1
Transport to the Golgi and subsequent modification	R-HSA-948021	4	158	185	10478	0.304943	0.511548	1.43387	COPG1, DYNLL1, DYNC1I2, ARCN1
DNA Replication	R-HSA-69306	4	158	187	10478	0.31176	0.517443	1.41853	PCNA, MCM6, PSMD4, PSMD1
Cellular Senescence	R-HSA-2559583	4	158	195	10478	0.339157	0.534172	1.36034	TXN, RBBP4, LMNB1, HIST1H1B
Keratinization	R-HSA-6805567	4	158	207	10478	0.38038	0.550914	1.28148	DSC3, PKP2, DSG3, PKP3
Biological oxidations	R-HSA-211859	4	158	222	10478	0.431515	0.583587	1.19489	CNDP2, AIP, GCLM, UGDH
Transcriptional regulation by RUNX1	R-HSA-8878171	4	158	236	10478	0.47822	0.61659	1.12401	PSMD4, PSMD1, SERPINB13, TJP1
PIP3 activates AKT signaling	R-HSA-1257604	4	158	266	10478	0.572704	0.692141	0.99724	RCOR1, RBBP4, PSMD4, PSMD1
Deubiquitination	R-HSA-5688426	4	158	276	10478	0.602039	0.711158	0.961108	HGS, MAVS, PSMD4, PSMD1
Intracellular signaling by second messengers	R-HSA-9006925	4	158	308	10478	0.68741	0.776804	0.861253	RCOR1, RBBP4, PSMD4, PSMD1
MAPK family signaling cascades	R-HSA-5683057	4	158	324	10478	0.724991	0.809592	0.818722	PAK2, FN1, PSMD4, PSMD1
Signaling by WNT	R-HSA-195721	4	158	329	10478	0.736031	0.820707	0.806279	CTNNB1, PSMD4, PFN1, PSMD1
Class I MHC mediated antigen processing & presentation	R-HSA-983169	4	158	375	10478	0.822405	0.864979	0.707376	PSMD4, PSMD1, STX4, TCEB1
Metabolism of lipids	R-HSA-556833	4	158	742	10478	0.996785	0.998105	0.357501	HSD17B12, AKR1C2, ACAA1, PPP1CA
Anchoring fibril formation	R-HSA-2214320	3	158	15	10478	0.0013398	0.0289397	13.2633	LAMA3, LAMC2, LAMB3
The NLRP3 inflammasome	R-HSA-844456	3	158	16	10478	0.00163084	0.0333219	12.4343	TXN, SUGT1, PYCARD
TP53 Regulates Transcription of Genes Involved in G2 Cell Cycle Arrest	R-HSA-6804114	3	158	18	10478	0.00232439	0.0450574	11.0527	PCNA, BAX, SFN
Ephrin signaling	R-HSA-3928664	3	158	19	10478	0.0027299	0.0515951	10.471	PAK2, EFNB1, MYL12A
Listeria monocytogenes entry into host cells	R-HSA-8876384	3	158	20	10478	0.00317639	0.0585696	9.94747	HGS, CTNNB1, CDH1
Inflammasomes	R-HSA-622312	3	158	21	10478	0.00366515	0.0644384	9.47378	TXN, SUGT1, PYCARD
Deregulated CDK5 triggers multiple neurodegenerative pathways in Alzheimer's disease models	R-HSA-8862803	3	158	22	10478	0.00419734	0.0689824	9.04315	LMNB1, SOD2, LMNA
Neurodegenerative Diseases	R-HSA-8863678	3	158	22	10478	0.00419734	0.0689824	9.04315	LMNB1, SOD2, LMNA
RHOBTB2 GTPase cycle	R-HSA-9013418	3	158	23	10478	0.00477408	0.0767916	8.64997	TMOD3, RBMX, TXNL1
RHO GTPases activate PAKs	R-HSA-5627123	3	158	24	10478	0.00539638	0.0832584	8.28956	PAK2, MYL12A, MYL6
Defective Intrinsic Pathway for Apoptosis	R-HSA-9734009	3	158	25	10478	0.00606518	0.0849126	7.95797	LMNB1, SOD2, LMNA
Purinergic signaling in leishmaniasis infection	R-HSA-9660826	3	158	26	10478	0.00678137	0.0915485	7.6519	TXN, SUGT1, PYCARD
Cell recruitment (pro-inflammatory response)	R-HSA-9664424	3	158	26	10478	0.00678137	0.0915485	7.6519	TXN, SUGT1, PYCARD
Syndecan interactions	R-HSA-3000170	3	158	27	10478	0.00754573	0.0984583	7.3685	FN1, ITGB4, ITGA6
Endosomal Sorting Complex Required For Transport (ESCRT)	R-HSA-917729	3	158	32	10478	0.0121134	0.123753	6.21717	HGS, VPS4B, CHMP6
RHO GTPases activate IQGAPs	R-HSA-5626467	3	158	32	10478	0.0121134	0.123753	6.21717	CTNNB1, CDH1, CLIP1
RHOBTB GTPase Cycle	R-HSA-9706574	3	158	35	10478	0.015469	0.142617	5.68427	TMOD3, RBMX, TXNL1
RHOV GTPase cycle	R-HSA-9013424	3	158	38	10478	0.019297	0.163916	5.23551	PAK2, TPM3, TXNL1
RHOU GTPase cycle	R-HSA-9013420	3	158	40	10478	0.0221138	0.183714	4.97373	PAK2, HGS, TXNL1
RND3 GTPase cycle	R-HSA-9696264	3	158	42	10478	0.0251428	0.202213	4.73689	TMOD3, RBMX, TXNL1
Regulation of activated PAK-2p34 by proteasome mediated degradation	R-HSA-211733	3	158	49	10478	0.0374072	0.252499	4.06019	PAK2, PSMD4, PSMD1
Formation of the ternary complex, and subsequently, the 43S complex	R-HSA-72695	3	158	51	10478	0.0413799	0.269683	3.90097	EIF3C, EIF2S2, RPS15
COPI-independent Golgi-to-ER retrograde traffic	R-HSA-6811436	3	158	51	10478	0.0413799	0.269683	3.90097	DYNLL1, BICD2, DYNC1I2
Vif-mediated degradation of APOBEC3G	R-HSA-180585	3	158	53	10478	0.0455566	0.280006	3.75376	PSMD4, PSMD1, TCEB1
Signaling by ALK fusions and activated point mutants	R-HSA-9725370	3	158	55	10478	0.0499342	0.294283	3.61726	TPM3, FN1, RRBP1
Signaling by ALK in cancer	R-HSA-9700206	3	158	55	10478	0.0499342	0.294283	3.61726	TPM3, FN1, RRBP1
Intrinsic Pathway for Apoptosis	R-HSA-109606	3	158	55	10478	0.0499342	0.294283	3.61726	DYNLL1, BAX, SFN
Nucleotide-binding domain, leucine rich repeat containing receptor (NLR) signaling pathways	R-HSA-168643	3	158	57	10478	0.0545092	0.309842	3.49034	TXN, SUGT1, PYCARD
RNA Polymerase II Transcription Elongation	R-HSA-75955	3	158	58	10478	0.0568696	0.316422	3.43016	TCEA1, SUPT6H, TCEB1
Formation of RNA Pol II elongation complex	R-HSA-112382	3	158	58	10478	0.0568696	0.316422	3.43016	TCEA1, SUPT6H, TCEB1
FOXO-mediated transcription	R-HSA-9614085	3	158	65	10478	0.0747046	0.346483	3.06076	TXN, SOD2, SFN
Oxygen-dependent proline hydroxylation of Hypoxia-inducible Factor Alpha	R-HSA-1234176	3	158	65	10478	0.0747046	0.346483	3.06076	PSMD4, PSMD1, TCEB1
Orc1 removal from chromatin	R-HSA-68949	3	158	69	10478	0.0858765	0.376141	2.88332	MCM6, PSMD4, PSMD1
Plasma lipoprotein assembly, remodeling, and clearance	R-HSA-174824	3	158	70	10478	0.0887747	0.377043	2.84213	PCSK5, LSR, NPC2
trans-Golgi Network Vesicle Budding	R-HSA-199992	3	158	72	10478	0.094693	0.39089	2.76319	HSPA8, HGS, STX4
Cellular response to hypoxia	R-HSA-1234174	3	158	74	10478	0.100769	0.39089	2.6885	PSMD4, PSMD1, TCEB1
Nuclear Envelope (NE) Reassembly	R-HSA-2995410	3	158	75	10478	0.103865	0.392609	2.65266	LMNB1, CHMP6, LMNA
ECM proteoglycans	R-HSA-3000178	3	158	76	10478	0.106998	0.398474	2.61775	LAMA3, FN1, SPARC
Selective autophagy	R-HSA-9663891	3	158	81	10478	0.1232	0.429592	2.45617	HSPA8, DYNLL1, DYNC1I2
Cyclin E associated events during G1/S transition	R-HSA-69202	3	158	82	10478	0.126543	0.429592	2.42621	RBBP4, PSMD4, PSMD1
Degradation of beta-catenin by the destruction complex	R-HSA-195253	3	158	82	10478	0.126543	0.429592	2.42621	CTNNB1, PSMD4, PSMD1
RNA Polymerase II Pre-transcription Events	R-HSA-674695	3	158	81	10478	0.1232	0.429592	2.45617	TCEA1, SUPT6H, TCEB1
Cyclin A:Cdk2-associated events at S phase entry	R-HSA-69656	3	158	84	10478	0.133325	0.442078	2.36844	RBBP4, PSMD4, PSMD1
TNFR2 non-canonical NF-kB pathway	R-HSA-5668541	3	158	101	10478	0.195413	0.443014	1.9698	PSMD4, PSMD1, CD70
CLEC7A (Dectin-1) signaling	R-HSA-5607764	3	158	100	10478	0.191575	0.443014	1.98949	PYCARD, PSMD4, PSMD1
ER-Phagosome pathway	R-HSA-1236974	3	158	89	10478	0.150812	0.443014	2.23539	PSMD4, PSMD1, STX4
PCP/CE pathway	R-HSA-4086400	3	158	91	10478	0.158004	0.443014	2.18626	PSMD4, PFN1, PSMD1
Switching of origins to a post-replicative state	R-HSA-69052	3	158	89	10478	0.150812	0.443014	2.23539	MCM6, PSMD4, PSMD1
Transcriptional regulation by RUNX3	R-HSA-8878159	3	158	95	10478	0.172695	0.443014	2.0942	CTNNB1, PSMD4, PSMD1
Unfolded Protein Response (UPR)	R-HSA-381119	3	158	94	10478	0.168985	0.443014	2.11648	EIF2S2, DNAJC3, LMNA
MAPK6/MAPK4 signaling	R-HSA-5687128	3	158	88	10478	0.147257	0.443014	2.26079	PAK2, PSMD4, PSMD1
Amplification of signal from unattached kinetochores via a MAD2 inhibitory signal	R-HSA-141444	3	158	96	10478	0.176427	0.443014	2.07239	DYNLL1, DYNC1I2, CLIP1
Amplification of signal from the kinetochores	R-HSA-141424	3	158	96	10478	0.176427	0.443014	2.07239	DYNLL1, DYNC1I2, CLIP1
RHO GTPases activate PKNs	R-HSA-5625740	3	158	93	10478	0.1653	0.443014	2.13924	MYL12A, SFN, MYL6
ABC-family proteins mediated transport	R-HSA-382556	3	158	102	10478	0.19927	0.443014	1.95048	EIF2S2, PSMD4, PSMD1
Antigen processing-Cross presentation	R-HSA-1236975	3	158	104	10478	0.207039	0.444664	1.91297	PSMD4, PSMD1, STX4
Phase II - Conjugation of compounds	R-HSA-156580	3	158	109	10478	0.226747	0.451992	1.82522	CNDP2, GCLM, UGDH
Signaling by VEGF	R-HSA-194138	3	158	108	10478	0.222776	0.451992	1.84212	PAK2, CTNNB1, NRP2
Mitotic Spindle Checkpoint	R-HSA-69618	3	158	113	10478	0.242765	0.474239	1.76061	DYNLL1, DYNC1I2, CLIP1
EML4 and NUDC in mitotic spindle formation	R-HSA-9648025	3	158	117	10478	0.258964	0.485098	1.70042	DYNLL1, DYNC1I2, CLIP1
TCR signaling	R-HSA-202403	3	158	119	10478	0.267118	0.487126	1.67184	PAK2, PSMD4, PSMD1
MHC class II antigen presentation	R-HSA-2132295	3	158	123	10478	0.283514	0.49851	1.61747	DYNLL1, DYNC1I2, CTSH
Resolution of Sister Chromatid Cohesion	R-HSA-2500257	3	158	126	10478	0.29587	0.508676	1.57896	DYNLL1, DYNC1I2, CLIP1
Assembly of the pre-replicative complex	R-HSA-68867	3	158	127	10478	0.299997	0.511548	1.56653	MCM6, PSMD4, PSMD1
Fc epsilon receptor (FCERI) signaling	R-HSA-2454202	3	158	133	10478	0.324808	0.52102	1.49586	PAK2, PSMD4, PSMD1
Signaling by NTRKs	R-HSA-166520	3	158	134	10478	0.328947	0.522142	1.4847	PCSK5, CRKL, BAX
HCMV Early Events	R-HSA-9609690	3	158	134	10478	0.328947	0.522142	1.4847	DYNLL1, RBBP4, DYNC1I2
Chromosome Maintenance	R-HSA-73886	3	158	139	10478	0.349628	0.542279	1.43129	PCNA, RUVBL2, RBBP4
DNA Replication Pre-Initiation	R-HSA-69002	3	158	144	10478	0.370246	0.550914	1.38159	MCM6, PSMD4, PSMD1
Cellular response to starvation	R-HSA-9711097	3	158	155	10478	0.415133	0.571661	1.28354	EIF2S2, RPS15, ATP6V1A
Influenza Infection	R-HSA-168255	3	158	155	10478	0.415133	0.571661	1.28354	HSPA1A, DNAJC3, RPS15
SARS-CoV Infections	R-HSA-9679506	3	158	158	10478	0.427212	0.581932	1.25917	RCOR1, RBBP4, CHMP6
Ub-specific processing proteases	R-HSA-5689880	3	158	198	10478	0.577383	0.695066	1.00479	HGS, PSMD4, PSMD1
Mitotic Prometaphase	R-HSA-68877	3	158	204	10478	0.597735	0.708288	0.975242	DYNLL1, DYNC1I2, CLIP1
TCF dependent signaling in response to WNT	R-HSA-201681	3	158	230	10478	0.678367	0.771196	0.864997	CTNNB1, PSMD4, PSMD1
Neddylation	R-HSA-8951664	3	158	232	10478	0.68405	0.774165	0.85754	PSMD4, PSMD1, TCEB1
Diseases of metabolism	R-HSA-5668914	3	158	245	10478	0.719187	0.80549	0.812038	GALE, PMM2, GCLM
Leishmania infection	R-HSA-9658195	3	158	254	10478	0.741703	0.823388	0.783265	TXN, SUGT1, PYCARD
Chromatin modifying enzymes	R-HSA-3247509	3	158	273	10478	0.784542	0.84369	0.728752	RCOR1, RUVBL2, RBBP4
Chromatin organization	R-HSA-4839726	3	158	273	10478	0.784542	0.84369	0.728752	RCOR1, RUVBL2, RBBP4
RAF/MAP kinase cascade	R-HSA-5673001	3	158	279	10478	0.796801	0.853231	0.71308	FN1, PSMD4, PSMD1
MAPK1/MAPK3 signaling	R-HSA-5684996	3	158	285	10478	0.808476	0.858467	0.698068	FN1, PSMD4, PSMD1
Organelle biogenesis and maintenance	R-HSA-1852241	3	158	294	10478	0.824934	0.864979	0.676699	DYNLL1, DYNC1I2, SOD2
Antigen processing: Ubiquitination & Proteasome degradation	R-HSA-983168	3	158	307	10478	0.84658	0.8812	0.648044	PSMD4, PSMD1, TCEB1
G alpha (i) signalling events	R-HSA-418594	3	158	317	10478	0.861626	0.894766	0.627601	CXCL1, ANXA1, PPP1CA
Neuronal System	R-HSA-112316	3	158	410	10478	0.950124	0.964153	0.485242	HSPA8, EPB41L1, DBNL
GPCR downstream signalling	R-HSA-388396	3	158	628	10478	0.996638	0.998105	0.316798	CXCL1, ANXA1, PPP1CA
Signaling by GPCR	R-HSA-372790	3	158	702	10478	0.998744	0.998744	0.283404	CXCL1, ANXA1, PPP1CA
Breakdown of the nuclear lamina	R-HSA-352238	2	158	3	10478	0.000671166	0.0174966	44.211	LMNB1, LMNA
PTK6 Regulates Proteins Involved in RNA Processing	R-HSA-8849468	2	158	5	10478	0.0021931	0.0436311	26.5266	KHDRBS1, SFPQ
Fibronectin matrix formation	R-HSA-1566977	2	158	6	10478	0.0032571	0.0586279	22.1055	FN1, ITGA5
RUNX2 regulates genes involved in cell migration	R-HSA-8941332	2	158	8	10478	0.00596045	0.0849126	16.5791	MMP13, ITGA5
InlA-mediated entry of Listeria monocytogenes into host cells	R-HSA-8876493	2	158	9	10478	0.0075879	0.0984583	14.737	CTNNB1, CDH1
Purine ribonucleoside monophosphate biosynthesis	R-HSA-73817	2	158	11	10478	0.0113656	0.123753	12.0575	ADSS, GMPS
Glutathione synthesis and recycling	R-HSA-174403	2	158	12	10478	0.0135048	0.130893	11.0527	CNDP2, GCLM
Attenuation phase	R-HSA-3371568	2	158	14	10478	0.018257	0.158647	9.47378	HSPA8, HSPA1A
Nucleotide biosynthesis	R-HSA-8956320	2	158	14	10478	0.018257	0.158647	9.47378	ADSS, GMPS
Depolymerisation of the Nuclear Lamina	R-HSA-4419969	2	158	15	10478	0.0208597	0.175221	8.84219	LMNB1, LMNA
Formation of Senescence-Associated Heterochromatin Foci (SAHF)	R-HSA-2559584	2	158	16	10478	0.0236066	0.193985	8.28956	LMNB1, HIST1H1B
Diseases associated with glycosylation precursor biosynthesis	R-HSA-5609975	2	158	18	10478	0.0295141	0.215514	7.3685	GALE, PMM2
LDL clearance	R-HSA-8964038	2	158	19	10478	0.0326652	0.228656	6.98068	LSR, NPC2
Initiation of Nuclear Envelope (NE) Reformation	R-HSA-2995383	2	158	19	10478	0.0326652	0.228656	6.98068	LMNB1, LMNA
Transcription of E2F targets under negative control by DREAM complex	R-HSA-1362277	2	158	19	10478	0.0326652	0.228656	6.98068	PCNA, RBBP4
RHO GTPases Activate ROCKs	R-HSA-5627117	2	158	20	10478	0.0359417	0.244792	6.63165	MYL12A, MYL6
Signaling by Hippo	R-HSA-2028269	2	158	20	10478	0.0359417	0.244792	6.63165	TJP2, TJP1
RHO GTPases activate CIT	R-HSA-5625900	2	158	20	10478	0.0359417	0.244792	6.63165	MYL12A, MYL6
Sema4D induced cell migration and growth-cone collapse	R-HSA-416572	2	158	21	10478	0.0393393	0.260882	6.31585	MYL12A, MYL6
RHOBTB1 GTPase cycle	R-HSA-9013422	2	158	23	10478	0.0464801	0.281112	5.76665	RBMX, TXNL1
Response of Mtb to phagocytosis	R-HSA-9637690	2	158	23	10478	0.0464801	0.281112	5.76665	HGS, SFPQ
HSF1-dependent transactivation	R-HSA-3371571	2	158	24	10478	0.050215	0.294283	5.52637	HSPA8, HSPA1A
Basigin interactions	R-HSA-210991	2	158	25	10478	0.0540541	0.309582	5.30532	MMP1, ITGA6
Sema4D in semaphorin signaling	R-HSA-400685	2	158	25	10478	0.0540541	0.309582	5.30532	MYL12A, MYL6
G0 and Early G1	R-HSA-1538133	2	158	27	10478	0.0620293	0.325654	4.91233	PCNA, RBBP4
Infection with Mycobacterium tuberculosis	R-HSA-9635486	2	158	27	10478	0.0620293	0.325654	4.91233	HGS, SFPQ
G1/S-Specific Transcription	R-HSA-69205	2	158	28	10478	0.0661578	0.338149	4.73689	PCNA, RBBP4
Pyroptosis	R-HSA-5620971	2	158	28	10478	0.0661578	0.338149	4.73689	BAX, CHMP6
Interconversion of nucleotide di- and triphosphates	R-HSA-499943	2	158	30	10478	0.0746781	0.346483	4.4211	TXN, DUT
EPHA-mediated growth cone collapse	R-HSA-3928663	2	158	30	10478	0.0746781	0.346483	4.4211	MYL12A, MYL6
VEGFR2 mediated vascular permeability	R-HSA-5218920	2	158	29	10478	0.0703752	0.346483	4.57355	PAK2, CTNNB1
Activation of BH3-only proteins	R-HSA-114452	2	158	30	10478	0.0746781	0.346483	4.4211	DYNLL1, SFN
Budding and maturation of HIV virion	R-HSA-162588	2	158	29	10478	0.0703752	0.346483	4.57355	VPS4B, CHMP6
Pausing and recovery of Tat-mediated HIV elongation	R-HSA-167238	2	158	31	10478	0.0790629	0.36007	4.27848	TCEA1, TCEB1
Tat-mediated HIV elongation arrest and recovery	R-HSA-167243	2	158	31	10478	0.0790629	0.36007	4.27848	TCEA1, TCEB1
DNA strand elongation	R-HSA-69190	2	158	31	10478	0.0790629	0.36007	4.27848	PCNA, MCM6
Pausing and recovery of HIV elongation	R-HSA-167290	2	158	33	10478	0.0880647	0.376141	4.01918	TCEA1, TCEB1
Plasma lipoprotein clearance	R-HSA-8964043	2	158	33	10478	0.0880647	0.376141	4.01918	LSR, NPC2
HIV elongation arrest and recovery	R-HSA-167287	2	158	33	10478	0.0880647	0.376141	4.01918	TCEA1, TCEB1
Lysosome Vesicle Biogenesis	R-HSA-432720	2	158	35	10478	0.0973543	0.39089	3.78951	HSPA8, HGS
Late endosomal microautophagy	R-HSA-9615710	2	158	35	10478	0.0973543	0.39089	3.78951	HSPA8, CHMP6
Glutathione conjugation	R-HSA-156590	2	158	36	10478	0.102099	0.39089	3.68425	CNDP2, GCLM
Negative regulators of DDX58/IFIH1 signaling	R-HSA-936440	2	158	35	10478	0.0973543	0.39089	3.78951	PCBP2, MAVS
Striated Muscle Contraction	R-HSA-390522	2	158	36	10478	0.102099	0.39089	3.68425	TPM3, TMOD3
Detoxification of Reactive Oxygen Species	R-HSA-3299685	2	158	37	10478	0.106907	0.398474	3.58467	TXN, SOD2
RHOH GTPase cycle	R-HSA-9013407	2	158	38	10478	0.111774	0.406365	3.49034	PAK2, ARHGDIB
RND1 GTPase cycle	R-HSA-9696273	2	158	42	10478	0.131783	0.438891	3.15793	RBMX, TXNL1
EPH-ephrin mediated repulsion of cells	R-HSA-3928665	2	158	51	10478	0.179272	0.443014	2.60065	EFNB1, MMP2
RND2 GTPase cycle	R-HSA-9696270	2	158	43	10478	0.136908	0.443014	3.08449	RBMX, TXNL1
Tat-mediated elongation of the HIV-1 transcript	R-HSA-167246	2	158	43	10478	0.136908	0.443014	3.08449	TCEA1, TCEB1
SCF-beta-TrCP mediated degradation of Emi1	R-HSA-174113	2	158	54	10478	0.19564	0.443014	2.45617	PSMD4, PSMD1
XBP1(S) activates chaperone genes	R-HSA-381038	2	158	50	10478	0.173864	0.443014	2.65266	DNAJC3, LMNA
Aggrephagy	R-HSA-9646399	2	158	43	10478	0.136908	0.443014	3.08449	DYNLL1, DYNC1I2
Elastic fibre formation	R-HSA-1566948	2	158	45	10478	0.147284	0.443014	2.9474	FN1, ITGA5
IRE1alpha activates chaperones	R-HSA-381070	2	158	52	10478	0.184705	0.443014	2.55063	DNAJC3, LMNA
Signaling by Non-Receptor Tyrosine Kinases	R-HSA-9006927	2	158	54	10478	0.19564	0.443014	2.45617	KHDRBS1, SFPQ
Nuclear Envelope Breakdown	R-HSA-2980766	2	158	52	10478	0.184705	0.443014	2.55063	LMNB1, LMNA
Vpu mediated degradation of CD4	R-HSA-180534	2	158	51	10478	0.179272	0.443014	2.60065	PSMD4, PSMD1
HIV Transcription Elongation	R-HSA-167169	2	158	43	10478	0.136908	0.443014	3.08449	TCEA1, TCEB1
Formation of HIV-1 elongation complex containing HIV-1 Tat	R-HSA-167200	2	158	43	10478	0.136908	0.443014	3.08449	TCEA1, TCEB1
Extension of Telomeres	R-HSA-180786	2	158	51	10478	0.179272	0.443014	2.60065	PCNA, RUVBL2
Ubiquitin-dependent degradation of Cyclin D	R-HSA-75815	2	158	51	10478	0.179272	0.443014	2.60065	PSMD4, PSMD1
Neurexins and neuroligins	R-HSA-6794361	2	158	55	10478	0.201139	0.443014	2.41151	EPB41L1, DBNL
Formation of HIV elongation complex in the absence of HIV Tat	R-HSA-167152	2	158	45	10478	0.147284	0.443014	2.9474	TCEA1, TCEB1
Hh mutants are degraded by ERAD	R-HSA-5362768	2	158	55	10478	0.201139	0.443014	2.41151	PSMD4, PSMD1
Regulation of ornithine decarboxylase (ODC)	R-HSA-350562	2	158	50	10478	0.173864	0.443014	2.65266	PSMD4, PSMD1
Signaling by PTK6	R-HSA-8848021	2	158	54	10478	0.19564	0.443014	2.45617	KHDRBS1, SFPQ
Negative regulation of NOTCH4 signaling	R-HSA-9604323	2	158	53	10478	0.190162	0.443014	2.50251	PSMD4, PSMD1
Sensory processing of sound by outer hair cells of the cochlea	R-HSA-9662361	2	158	54	10478	0.19564	0.443014	2.45617	EPS8L2, EPB41L1
Collagen chain trimerization	R-HSA-8948216	2	158	44	10478	0.142076	0.443014	3.01438	COL17A1, COL16A1
RHOD GTPase cycle	R-HSA-9013405	2	158	54	10478	0.19564	0.443014	2.45617	EFHD2, LMNB1
p53-Independent G1/S DNA damage checkpoint	R-HSA-69613	2	158	51	10478	0.179272	0.443014	2.60065	PSMD4, PSMD1
TP53 Regulates Transcription of Cell Death Genes	R-HSA-5633008	2	158	44	10478	0.142076	0.443014	3.01438	IGFBP3, BAX
Autodegradation of the E3 ubiquitin ligase COP1	R-HSA-349425	2	158	51	10478	0.179272	0.443014	2.60065	PSMD4, PSMD1
Regulation of RUNX3 expression and activity	R-HSA-8941858	2	158	54	10478	0.19564	0.443014	2.45617	PSMD4, PSMD1
Degradation of AXIN	R-HSA-4641257	2	158	54	10478	0.19564	0.443014	2.45617	PSMD4, PSMD1
FBXL7 down-regulates AURKA during mitotic entry and in early mitosis	R-HSA-8854050	2	158	53	10478	0.190162	0.443014	2.50251	PSMD4, PSMD1
Cross-presentation of soluble exogenous antigens (endosomes)	R-HSA-1236978	2	158	48	10478	0.163134	0.443014	2.76319	PSMD4, PSMD1
Ubiquitin Mediated Degradation of Phosphorylated Cdc25A	R-HSA-69601	2	158	51	10478	0.179272	0.443014	2.60065	PSMD4, PSMD1
p53-Independent DNA Damage Response	R-HSA-69610	2	158	51	10478	0.179272	0.443014	2.60065	PSMD4, PSMD1
Stabilization of p53	R-HSA-69541	2	158	56	10478	0.206655	0.444664	2.36844	PSMD4, PSMD1
Degradation of DVL	R-HSA-4641258	2	158	56	10478	0.206655	0.444664	2.36844	PSMD4, PSMD1
ROS sensing by NFE2L2	R-HSA-8932339	2	158	56	10478	0.206655	0.444664	2.36844	PSMD4, PSMD1
Hh mutants abrogate ligand secretion	R-HSA-5387390	2	158	58	10478	0.217735	0.449747	2.28677	PSMD4, PSMD1
CDT1 association with the CDC6:ORC:origin complex	R-HSA-68827	2	158	57	10478	0.212187	0.449747	2.32689	PSMD4, PSMD1
Regulated Necrosis	R-HSA-5218859	2	158	57	10478	0.212187	0.449747	2.32689	BAX, CHMP6
mRNA 3'-end processing	R-HSA-72187	2	158	58	10478	0.217735	0.449747	2.28677	SRSF9, ALYREF
Iron uptake and transport	R-HSA-917937	2	158	58	10478	0.217735	0.449747	2.28677	LCN2, ATP6V1A
Metabolism of polyamines	R-HSA-351202	2	158	58	10478	0.217735	0.449747	2.28677	PSMD4, PSMD1
NIK-->noncanonical NF-kB signaling	R-HSA-5676590	2	158	58	10478	0.217735	0.449747	2.28677	PSMD4, PSMD1
Dectin-1 mediated noncanonical NF-kB signaling	R-HSA-5607761	2	158	59	10478	0.223294	0.451992	2.24802	PSMD4, PSMD1
GLI3 is processed to GLI3R by the proteasome	R-HSA-5610785	2	158	59	10478	0.223294	0.451992	2.24802	PSMD4, PSMD1
Degradation of GLI2 by the proteasome	R-HSA-5610783	2	158	59	10478	0.223294	0.451992	2.24802	PSMD4, PSMD1
Degradation of GLI1 by the proteasome	R-HSA-5610780	2	158	59	10478	0.223294	0.451992	2.24802	PSMD4, PSMD1
SCF(Skp2)-mediated degradation of p27/p21	R-HSA-187577	2	158	59	10478	0.223294	0.451992	2.24802	PSMD4, PSMD1
Defective CFTR causes cystic fibrosis	R-HSA-5678895	2	158	60	10478	0.228865	0.452938	2.21055	PSMD4, PSMD1
Regulation of PTEN gene transcription	R-HSA-8943724	2	158	61	10478	0.234446	0.46243	2.17431	RCOR1, RBBP4
TP53 Regulates Transcription of DNA Repair Genes	R-HSA-6796648	2	158	62	10478	0.240035	0.47012	2.13924	TCEA1, TCEB1
Regulation of HMOX1 expression and activity	R-HSA-9707587	2	158	64	10478	0.25123	0.476026	2.07239	PSMD4, PSMD1
Autodegradation of Cdh1 by Cdh1:APC/C	R-HSA-174084	2	158	63	10478	0.24563	0.476026	2.10528	PSMD4, PSMD1
Hedgehog ligand biogenesis	R-HSA-5358346	2	158	64	10478	0.25123	0.476026	2.07239	PSMD4, PSMD1
Asymmetric localization of PCP proteins	R-HSA-4608870	2	158	63	10478	0.24563	0.476026	2.10528	PSMD4, PSMD1
p53-Dependent G1/S DNA damage checkpoint	R-HSA-69580	2	158	65	10478	0.256834	0.483002	2.04051	PSMD4, PSMD1
Gap-filling DNA repair synthesis and ligation in TC-NER	R-HSA-6782210	2	158	65	10478	0.256834	0.483002	2.04051	TCEA1, PCNA
p53-Dependent G1 DNA Damage Response	R-HSA-69563	2	158	65	10478	0.256834	0.483002	2.04051	PSMD4, PSMD1
Activation of NF-kappaB in B cells	R-HSA-1169091	2	158	66	10478	0.262441	0.485098	2.00959	PSMD4, PSMD1
Dual incision in TC-NER	R-HSA-6782135	2	158	66	10478	0.262441	0.485098	2.00959	TCEA1, PCNA
G1/S DNA Damage Checkpoints	R-HSA-69615	2	158	67	10478	0.268048	0.487126	1.9796	PSMD4, PSMD1
APC/C:Cdc20 mediated degradation of Securin	R-HSA-174154	2	158	67	10478	0.268048	0.487126	1.9796	PSMD4, PSMD1
RNA Polymerase II Transcription Termination	R-HSA-73856	2	158	67	10478	0.268048	0.487126	1.9796	SRSF9, ALYREF
Signaling by BRAF and RAF1 fusions	R-HSA-6802952	2	158	67	10478	0.268048	0.487126	1.9796	FN1, LMNA
Regulation of RAS by GAPs	R-HSA-5658442	2	158	67	10478	0.268048	0.487126	1.9796	PSMD4, PSMD1
Collagen biosynthesis and modifying enzymes	R-HSA-1650814	2	158	67	10478	0.268048	0.487126	1.9796	COL17A1, COL16A1
Regulation of PTEN stability and activity	R-HSA-8948751	2	158	68	10478	0.273655	0.490244	1.95048	PSMD4, PSMD1
Regulation of HSF1-mediated heat shock response	R-HSA-3371453	2	158	69	10478	0.27926	0.497926	1.92222	HSPA8, HSPA1A
Sensory processing of sound by inner hair cells of the cochlea	R-HSA-9662360	2	158	69	10478	0.27926	0.497926	1.92222	EPS8L2, EPB41L1
Transcription of the HIV genome	R-HSA-167172	2	158	70	10478	0.284863	0.49851	1.89476	TCEA1, TCEB1
Loss of Nlp from mitotic centrosomes	R-HSA-380259	2	158	70	10478	0.284863	0.49851	1.89476	DYNLL1, DYNC1I2
Loss of proteins required for interphase microtubule organization from the centrosome	R-HSA-380284	2	158	70	10478	0.284863	0.49851	1.89476	DYNLL1, DYNC1I2
RHOB GTPase cycle	R-HSA-9013026	2	158	70	10478	0.284863	0.49851	1.89476	PTRF, TJP2
Cdc20:Phospho-APC/C mediated degradation of Cyclin A	R-HSA-174184	2	158	72	10478	0.296055	0.508676	1.84212	PSMD4, PSMD1
Translocation of SLC2A4 (GLUT4) to the plasma membrane	R-HSA-1445148	2	158	72	10478	0.296055	0.508676	1.84212	STX4, SFN
Regulation of RUNX2 expression and activity	R-HSA-8939902	2	158	72	10478	0.296055	0.508676	1.84212	PSMD4, PSMD1
CDK-mediated phosphorylation and removal of Cdc6	R-HSA-69017	2	158	72	10478	0.296055	0.508676	1.84212	PSMD4, PSMD1
APC:Cdc20 mediated degradation of cell cycle proteins prior to satisfation of the cell cycle checkpoint	R-HSA-179419	2	158	73	10478	0.301642	0.511548	1.81689	PSMD4, PSMD1
AURKA Activation by TPX2	R-HSA-8854518	2	158	73	10478	0.301642	0.511548	1.81689	DYNLL1, DYNC1I2
APC/C:Cdh1 mediated degradation of Cdc20 and other APC/C:Cdh1 targeted proteins in late mitosis/early G1	R-HSA-174178	2	158	73	10478	0.301642	0.511548	1.81689	PSMD4, PSMD1
RHOC GTPase cycle	R-HSA-9013106	2	158	74	10478	0.307221	0.511585	1.79234	PTRF, TJP2
RHOG GTPase cycle	R-HSA-9013408	2	158	74	10478	0.307221	0.511585	1.79234	PAK2, ARHGDIB
APC/C:Cdc20 mediated degradation of mitotic proteins	R-HSA-176409	2	158	75	10478	0.312793	0.517443	1.76844	PSMD4, PSMD1
Transport of Mature mRNA derived from an Intron-Containing Transcript	R-HSA-159236	2	158	75	10478	0.312793	0.517443	1.76844	SRSF9, ALYREF
The role of GTSE1 in G2/M progression after G2 checkpoint	R-HSA-8852276	2	158	76	10478	0.318355	0.517583	1.74517	PSMD4, PSMD1
Sensory processing of sound	R-HSA-9659379	2	158	76	10478	0.318355	0.517583	1.74517	EPS8L2, EPB41L1
Activation of APC/C and APC/C:Cdc20 mediated degradation of mitotic proteins	R-HSA-176814	2	158	76	10478	0.318355	0.517583	1.74517	PSMD4, PSMD1
ABC transporter disorders	R-HSA-5619084	2	158	77	10478	0.323907	0.52102	1.72251	PSMD4, PSMD1
Meiotic synapsis	R-HSA-1221632	2	158	77	10478	0.323907	0.52102	1.72251	LMNB1, LMNA
DNA Damage/Telomere Stress Induced Senescence	R-HSA-2559586	2	158	78	10478	0.329447	0.522142	1.70042	LMNB1, HIST1H1B
Transcription-Coupled Nucleotide Excision Repair (TC-NER)	R-HSA-6781827	2	158	79	10478	0.334975	0.529793	1.6789	TCEA1, PCNA
Regulation of APC/C activators between G1/S and early anaphase	R-HSA-176408	2	158	80	10478	0.34049	0.535157	1.65791	PSMD4, PSMD1
FCERI mediated NF-kB activation	R-HSA-2871837	2	158	81	10478	0.345991	0.540696	1.63744	PSMD4, PSMD1
Signaling by NOTCH4	R-HSA-9013694	2	158	81	10478	0.345991	0.540696	1.63744	PSMD4, PSMD1
Centrosome maturation	R-HSA-380287	2	158	82	10478	0.351477	0.542279	1.61747	DYNLL1, DYNC1I2
Downstream signaling events of B Cell Receptor (BCR)	R-HSA-1168372	2	158	82	10478	0.351477	0.542279	1.61747	PSMD4, PSMD1
DDX58/IFIH1-mediated induction of interferon-alpha/beta	R-HSA-168928	2	158	82	10478	0.351477	0.542279	1.61747	PCBP2, MAVS
Recruitment of mitotic centrosome proteins and complexes	R-HSA-380270	2	158	82	10478	0.351477	0.542279	1.61747	DYNLL1, DYNC1I2
Oncogenic MAPK signaling	R-HSA-6802957	2	158	84	10478	0.362402	0.546858	1.57896	FN1, LMNA
TP53 Regulates Metabolic Genes	R-HSA-5628897	2	158	84	10478	0.362402	0.546858	1.57896	TXN, SFN
Hedgehog 'on' state	R-HSA-5632684	2	158	84	10478	0.362402	0.546858	1.57896	PSMD4, PSMD1
Transport of Mature Transcript to Cytoplasm	R-HSA-72202	2	158	84	10478	0.362402	0.546858	1.57896	SRSF9, ALYREF
Viral mRNA Translation	R-HSA-192823	2	158	88	10478	0.384041	0.550914	1.50719	DNAJC3, RPS15
Protein-protein interactions at synapses	R-HSA-6794362	2	158	86	10478	0.373258	0.550914	1.54224	EPB41L1, DBNL
Regulation of PLK1 Activity at G2/M Transition	R-HSA-2565942	2	158	88	10478	0.384041	0.550914	1.50719	DYNLL1, DYNC1I2
Regulation of mitotic cell cycle	R-HSA-453276	2	158	87	10478	0.378659	0.550914	1.52452	PSMD4, PSMD1
Potential therapeutics for SARS	R-HSA-9679191	2	158	88	10478	0.384041	0.550914	1.50719	RCOR1, RBBP4
APC/C-mediated degradation of cell cycle proteins	R-HSA-174143	2	158	87	10478	0.378659	0.550914	1.52452	PSMD4, PSMD1
Cellular response to heat stress	R-HSA-3371556	2	158	89	10478	0.389402	0.555449	1.49026	HSPA8, HSPA1A
Peptide hormone metabolism	R-HSA-2980736	2	158	91	10478	0.400063	0.564475	1.4575	CTNNB1, INHBA
RAC3 GTPase cycle	R-HSA-9013423	2	158	94	10478	0.415891	0.571661	1.41099	PAK2, ARHGDIB
HDACs deacetylate histones	R-HSA-3214815	2	158	93	10478	0.410638	0.571661	1.42616	RCOR1, RBBP4
Post-translational modification: synthesis of GPI-anchored proteins	R-HSA-163125	2	158	93	10478	0.410638	0.571661	1.42616	MFI2, CD109
Recruitment of NuMA to mitotic centrosomes	R-HSA-380320	2	158	94	10478	0.415891	0.571661	1.41099	DYNLL1, DYNC1I2
Downstream TCR signaling	R-HSA-202424	2	158	97	10478	0.431509	0.583587	1.36735	PSMD4, PSMD1
Anchoring of the basal body to the plasma membrane	R-HSA-5620912	2	158	98	10478	0.436666	0.5895	1.3534	DYNLL1, DYNC1I2
VEGFA-VEGFR2 Pathway	R-HSA-4420097	2	158	99	10478	0.441799	0.592744	1.33973	PAK2, CTNNB1
COPI-dependent Golgi-to-ER retrograde traffic	R-HSA-6811434	2	158	99	10478	0.441799	0.592744	1.33973	COPG1, ARCN1
Response of EIF2AK4 (GCN2) to amino acid deficiency	R-HSA-9633012	2	158	100	10478	0.446905	0.592744	1.32633	EIF2S2, RPS15
Formation of a pool of free 40S subunits	R-HSA-72689	2	158	100	10478	0.446905	0.592744	1.32633	EIF3C, RPS15
UCH proteinases	R-HSA-5689603	2	158	101	10478	0.451986	0.59738	1.3132	PSMD4, PSMD1
Interleukin-1 signaling	R-HSA-9020702	2	158	102	10478	0.45704	0.601955	1.30032	PSMD4, PSMD1
Signaling by TGFB family members	R-HSA-9006936	2	158	104	10478	0.467068	0.611528	1.27532	INHBA, PPP1CA
RNA Polymerase I Transcription	R-HSA-73864	2	158	109	10478	0.491654	0.628918	1.21682	PTRF, RBBP4
Nucleotide Excision Repair	R-HSA-5696398	2	158	111	10478	0.501289	0.634798	1.19489	TCEA1, PCNA
Telomere Maintenance	R-HSA-157579	2	158	111	10478	0.501289	0.634798	1.19489	PCNA, RUVBL2
Signaling by the B Cell Receptor (BCR)	R-HSA-983705	2	158	111	10478	0.501289	0.634798	1.19489	PSMD4, PSMD1
Hedgehog 'off' state	R-HSA-5610787	2	158	112	10478	0.506063	0.63873	1.18422	PSMD4, PSMD1
HCMV Late Events	R-HSA-9610379	2	158	115	10478	0.520206	0.646835	1.15333	CHMP6, HNRNPK
Meiosis	R-HSA-1500620	2	158	116	10478	0.52486	0.650483	1.14339	LMNB1, LMNA
Selenoamino acid metabolism	R-HSA-2408522	2	158	116	10478	0.52486	0.650483	1.14339	DARS, RPS15
Cytoprotection by HMOX1	R-HSA-9707564	2	158	120	10478	0.543175	0.666623	1.10527	PSMD4, PSMD1
Oxidative Stress Induced Senescence	R-HSA-2559580	2	158	123	10478	0.556588	0.681978	1.07832	TXN, RBBP4
RUNX1 regulates transcription of genes involved in differentiation of HSCs	R-HSA-8939236	2	158	127	10478	0.574038	0.692141	1.04435	PSMD4, PSMD1
Immunoregulatory interactions between a Lymphoid and a non-Lymphoid cell	R-HSA-198933	2	158	130	10478	0.586797	0.699713	1.02025	COL17A1, CDH1
Influenza Viral RNA Transcription and Replication	R-HSA-168273	2	158	134	10478	0.603369	0.711617	0.989798	DNAJC3, RPS15
Interleukin-1 family signaling	R-HSA-446652	2	158	140	10478	0.627284	0.731832	0.947378	PSMD4, PSMD1
Mitotic Prophase	R-HSA-68875	2	158	140	10478	0.627284	0.731832	0.947378	LMNB1, LMNA
Reproduction	R-HSA-1474165	2	158	141	10478	0.63116	0.735219	0.940659	LMNB1, LMNA
Diseases of glycosylation	R-HSA-3781865	2	158	143	10478	0.638819	0.742996	0.927503	GALE, PMM2
Clathrin-mediated endocytosis	R-HSA-8856828	2	158	146	10478	0.650074	0.752189	0.908445	HSPA8, HGS
Signaling by Hedgehog	R-HSA-5358351	2	158	148	10478	0.657423	0.75764	0.896168	PSMD4, PSMD1
Metabolism of steroids	R-HSA-8957322	2	158	153	10478	0.675259	0.769978	0.866882	HSD17B12, AKR1C2
CDC42 GTPase cycle	R-HSA-9013148	2	158	155	10478	0.68218	0.773206	0.855696	PAK2, ARHGDIB
Disorders of transmembrane transporters	R-HSA-5619115	2	158	175	10478	0.74496	0.824582	0.757902	PSMD4, PSMD1
Fatty acid metabolism	R-HSA-8978868	2	158	177	10478	0.750619	0.825352	0.749338	HSD17B12, ACAA1
SUMO E3 ligases SUMOylate target proteins	R-HSA-3108232	2	158	181	10478	0.761616	0.827478	0.732779	PCNA, HNRNPK
RAC1 GTPase cycle	R-HSA-9013149	2	158	185	10478	0.772194	0.835509	0.716935	PAK2, ARHGDIB
Ion channel transport	R-HSA-983712	2	158	186	10478	0.774774	0.836756	0.71308	ATP6V1A, ANO1
SUMOylation	R-HSA-2990846	2	158	187	10478	0.777328	0.838317	0.709267	PCNA, HNRNPK
rRNA processing in the nucleus and cytosol	R-HSA-8868773	2	158	192	10478	0.789727	0.84806	0.690796	THUMPD1, RPS15
Cilium Assembly	R-HSA-5617833	2	158	201	10478	0.810528	0.858467	0.659865	DYNLL1, DYNC1I2
Peptide ligand-binding receptors	R-HSA-375276	2	158	199	10478	0.806069	0.858467	0.666497	CXCL1, ANXA1
rRNA processing	R-HSA-72312	2	158	202	10478	0.812723	0.859326	0.656599	THUMPD1, RPS15
Signaling by NOTCH	R-HSA-157118	2	158	233	10478	0.870438	0.90144	0.56924	PSMD4, PSMD1
Transmission across Chemical Synapses	R-HSA-112315	2	158	270	10478	0.917853	0.942794	0.491233	HSPA8, EPB41L1
Sensory Perception	R-HSA-9709957	2	158	285	10478	0.931996	0.952147	0.465379	EPS8L2, EPB41L1
Metabolism of carbohydrates	R-HSA-71387	2	158	295	10478	0.940117	0.957856	0.449603	PYGB, GALE
Signaling by Nuclear Receptors	R-HSA-9006931	2	158	297	10478	0.941628	0.958103	0.446575	MMP2, ALDH1A3
Class A/1 (Rhodopsin-like receptors)	R-HSA-373076	2	158	333	10478	0.963365	0.97013	0.398297	CXCL1, ANXA1
DNA Repair	R-HSA-73894	2	158	333	10478	0.963365	0.97013	0.398297	TCEA1, PCNA
GPCR ligand binding	R-HSA-500792	2	158	465	10478	0.993861	0.99782	0.285232	CXCL1, ANXA1
Inhibition of membrane repair	R-HSA-9635644	1	158	1	10478	0.0150792	0.140739	66.3165	HGS
Defective PMM2 causes PMM2-CDG (CDG-1a)	R-HSA-4043911	1	158	1	10478	0.0150792	0.140739	66.3165	PMM2
Defective GALE can cause Epimerase-deficiency galactosemia (EDG)	R-HSA-5609977	1	158	1	10478	0.0150792	0.140739	66.3165	GALE
Activation, translocation and oligomerization of BAX	R-HSA-114294	1	158	2	10478	0.0299325	0.215514	33.1582	BAX
Defective GCLC causes HAGGSD	R-HSA-5578999	1	158	2	10478	0.0299325	0.215514	33.1582	GCLM
Viral RNP Complexes in the Host Cell Nucleus	R-HSA-168330	1	158	2	10478	0.0299325	0.215514	33.1582	HSPA1A
Stimulation of the cell death response by PAK-2p34	R-HSA-211736	1	158	2	10478	0.0299325	0.215514	33.1582	PAK2
Regulation of PAK-2p34 activity by PS-GAP/RHG10	R-HSA-211728	1	158	2	10478	0.0299325	0.215514	33.1582	PAK2
Activation of BIM and translocation to mitochondria	R-HSA-111446	1	158	3	10478	0.0445631	0.278427	22.1055	DYNLL1
Formation of the active cofactor, UDP-glucuronate	R-HSA-173599	1	158	3	10478	0.0445631	0.278427	22.1055	UGDH
NTRK3 as a dependence receptor	R-HSA-9603505	1	158	3	10478	0.0445631	0.278427	22.1055	BAX
Regulation of gap junction activity	R-HSA-191650	1	158	3	10478	0.0445631	0.278427	22.1055	TJP1
The AIM2 inflammasome	R-HSA-844615	1	158	3	10478	0.0445631	0.278427	22.1055	PYCARD
Neurophilin interactions with VEGF and VEGFR	R-HSA-194306	1	158	4	10478	0.0589745	0.316422	16.5791	NRP2
Scavenging by Class H Receptors	R-HSA-3000497	1	158	4	10478	0.0589745	0.316422	16.5791	SPARC
Expression and Processing of Neurotrophins	R-HSA-9036866	1	158	4	10478	0.0589745	0.316422	16.5791	PCSK5
Antagonism of Activin by Follistatin	R-HSA-2473224	1	158	4	10478	0.0589745	0.316422	16.5791	INHBA
NGF processing	R-HSA-167060	1	158	4	10478	0.0589745	0.316422	16.5791	PCSK5
Signaling by MST1	R-HSA-8852405	1	158	5	10478	0.0731698	0.346483	13.2633	SPINT1
RUNX1 regulates expression of components of tight junctions	R-HSA-8935964	1	158	5	10478	0.0731698	0.346483	13.2633	TJP1
LRR FLII-interacting protein 1 (LRRFIP1) activates type I IFN production	R-HSA-3134973	1	158	5	10478	0.0731698	0.346483	13.2633	CTNNB1
Galactose catabolism	R-HSA-70370	1	158	5	10478	0.0731698	0.346483	13.2633	GALE
Synthesis of GDP-mannose	R-HSA-446205	1	158	5	10478	0.0731698	0.346483	13.2633	PMM2
Disinhibition of SNARE formation	R-HSA-114516	1	158	5	10478	0.0731698	0.346483	13.2633	STX4
CLEC7A/inflammasome pathway	R-HSA-5660668	1	158	6	10478	0.0871524	0.376141	11.0527	PYCARD
Metal sequestration by antimicrobial proteins	R-HSA-6799990	1	158	6	10478	0.0871524	0.376141	11.0527	LCN2
VLDL clearance	R-HSA-8964046	1	158	6	10478	0.0871524	0.376141	11.0527	LSR
Protein repair	R-HSA-5676934	1	158	6	10478	0.0871524	0.376141	11.0527	TXN
MET Receptor Activation	R-HSA-6806942	1	158	6	10478	0.0871524	0.376141	11.0527	SPINT1
TYSND1 cleaves peroxisomal proteins	R-HSA-9033500	1	158	7	10478	0.100925	0.39089	9.47378	ACAA1
Release of apoptotic factors from the mitochondria	R-HSA-111457	1	158	7	10478	0.100925	0.39089	9.47378	BAX
Suppression of apoptosis	R-HSA-9635465	1	158	7	10478	0.100925	0.39089	9.47378	SFPQ
NrCAM interactions	R-HSA-447038	1	158	7	10478	0.100925	0.39089	9.47378	NRP2
Nectin/Necl trans heterodimerization	R-HSA-420597	1	158	7	10478	0.100925	0.39089	9.47378	PVRL1
Aryl hydrocarbon receptor signalling	R-HSA-8937144	1	158	7	10478	0.100925	0.39089	9.47378	AIP
RUNX3 regulates WNT signaling	R-HSA-8951430	1	158	8	10478	0.114492	0.406365	8.28956	CTNNB1
HuR (ELAVL1) binds and stabilizes mRNA	R-HSA-450520	1	158	8	10478	0.114492	0.406365	8.28956	ANP32A
Nef and signal transduction	R-HSA-164944	1	158	8	10478	0.114492	0.406365	8.28956	PAK2
Binding of TCF/LEF:CTNNB1 to target gene promoters	R-HSA-4411364	1	158	8	10478	0.114492	0.406365	8.28956	CTNNB1
Recycling of eIF2:GDP	R-HSA-72731	1	158	8	10478	0.114492	0.406365	8.28956	EIF2S2
RUNX1 regulates transcription of genes involved in differentiation of keratinocytes	R-HSA-8939242	1	158	8	10478	0.114492	0.406365	8.28956	SERPINB13
Coenzyme A biosynthesis	R-HSA-196783	1	158	8	10478	0.114492	0.406365	8.28956	COASY
Formyl peptide receptors bind formyl peptides and many other ligands	R-HSA-444473	1	158	8	10478	0.114492	0.406365	8.28956	ANXA1
CHL1 interactions	R-HSA-447041	1	158	9	10478	0.127855	0.429592	7.3685	HSPA8
Prevention of phagosomal-lysosomal fusion	R-HSA-9636383	1	158	9	10478	0.127855	0.429592	7.3685	HGS
RHO GTPases Activate Rhotekin and Rhophilins	R-HSA-5666185	1	158	9	10478	0.127855	0.429592	7.3685	TAX1BP3
Transport of gamma-carboxylated protein precursors from the endoplasmic reticulum to the Golgi apparatus	R-HSA-159763	1	158	9	10478	0.127855	0.429592	7.3685	GAS6
Lipophagy	R-HSA-9613354	1	158	9	10478	0.127855	0.429592	7.3685	HSPA8
Erythrocytes take up oxygen and release carbon dioxide	R-HSA-1247673	1	158	9	10478	0.127855	0.429592	7.3685	CA2
Frs2-mediated activation	R-HSA-170968	1	158	12	10478	0.166753	0.443014	5.52637	CRKL
Creatine metabolism	R-HSA-71288	1	158	11	10478	0.153982	0.443014	6.02877	CKMT1A
S37 mutants of beta-catenin aren't phosphorylated	R-HSA-5358749	1	158	15	10478	0.203927	0.443014	4.4211	CTNNB1
Mismatch Repair	R-HSA-5358508	1	158	15	10478	0.203927	0.443014	4.4211	PCNA
MET activates RAP1 and RAC1	R-HSA-8875555	1	158	11	10478	0.153982	0.443014	6.02877	CRKL
T41 mutants of beta-catenin aren't phosphorylated	R-HSA-5358752	1	158	15	10478	0.203927	0.443014	4.4211	CTNNB1
Erythropoietin activates RAS	R-HSA-9027284	1	158	14	10478	0.191723	0.443014	4.73689	CRKL
Response of EIF2AK1 (HRI) to heme deficiency	R-HSA-9648895	1	158	15	10478	0.203927	0.443014	4.4211	EIF2S2
Activation of RAC1	R-HSA-428540	1	158	14	10478	0.191723	0.443014	4.73689	PAK2
Polymerase switching	R-HSA-69091	1	158	14	10478	0.191723	0.443014	4.73689	PCNA
Chk1/Chk2(Cds1) mediated inactivation of Cyclin B:Cdk1 complex	R-HSA-75035	1	158	13	10478	0.179332	0.443014	5.10127	SFN
Leading Strand Synthesis	R-HSA-69109	1	158	14	10478	0.191723	0.443014	4.73689	PCNA
GRB2:SOS provides linkage to MAPK signaling for Integrins	R-HSA-354194	1	158	15	10478	0.203927	0.443014	4.4211	FN1
Erythrocytes take up carbon dioxide and release oxygen	R-HSA-1237044	1	158	13	10478	0.179332	0.443014	5.10127	CA2
S33 mutants of beta-catenin aren't phosphorylated	R-HSA-5358747	1	158	15	10478	0.203927	0.443014	4.4211	CTNNB1
Synthesis of bile acids and bile salts via 24-hydroxycholesterol	R-HSA-193775	1	158	14	10478	0.191723	0.443014	4.73689	AKR1C2
Prolonged ERK activation events	R-HSA-169893	1	158	14	10478	0.191723	0.443014	4.73689	CRKL
Mismatch repair (MMR) directed by MSH2:MSH6 (MutSalpha)	R-HSA-5358565	1	158	14	10478	0.191723	0.443014	4.73689	PCNA
O2/CO2 exchange in erythrocytes	R-HSA-1480926	1	158	13	10478	0.179332	0.443014	5.10127	CA2
Cytosolic iron-sulfur cluster assembly	R-HSA-2564830	1	158	13	10478	0.179332	0.443014	5.10127	CIAPIN1
Activation of BAD and translocation to mitochondria	R-HSA-111447	1	158	15	10478	0.203927	0.443014	4.4211	SFN
TP53 Regulates Transcription of Death Receptors and Ligands	R-HSA-6803211	1	158	12	10478	0.166753	0.443014	5.52637	IGFBP3
Regulation of FOXO transcriptional activity by acetylation	R-HSA-9617629	1	158	10	10478	0.141017	0.443014	6.63165	TXN
Processive synthesis on the lagging strand	R-HSA-69183	1	158	15	10478	0.203927	0.443014	4.4211	PCNA
Regulation of localization of FOXO transcription factors	R-HSA-9614399	1	158	11	10478	0.153982	0.443014	6.02877	SFN
Peptide hormone biosynthesis	R-HSA-209952	1	158	14	10478	0.191723	0.443014	4.73689	INHBA
ALK mutants bind TKIs	R-HSA-9700645	1	158	12	10478	0.166753	0.443014	5.52637	FN1
p130Cas linkage to MAPK signaling for integrins	R-HSA-372708	1	158	15	10478	0.203927	0.443014	4.4211	FN1
Gamma-carboxylation, transport, and amino-terminal cleavage of proteins	R-HSA-159854	1	158	11	10478	0.153982	0.443014	6.02877	GAS6
alpha-linolenic acid (ALA) metabolism	R-HSA-2046106	1	158	13	10478	0.179332	0.443014	5.10127	ACAA1
Removal of the Flap Intermediate	R-HSA-69166	1	158	14	10478	0.191723	0.443014	4.73689	PCNA
InlB-mediated entry of Listeria monocytogenes into host cell	R-HSA-8875360	1	158	15	10478	0.203927	0.443014	4.4211	HGS
MET receptor recycling	R-HSA-8875656	1	158	10	10478	0.141017	0.443014	6.63165	CRKL
Removal of aminoterminal propeptides from gamma-carboxylated proteins	R-HSA-159782	1	158	10	10478	0.141017	0.443014	6.63165	GAS6
Gamma-carboxylation of protein precursors	R-HSA-159740	1	158	10	10478	0.141017	0.443014	6.63165	GAS6
alpha-linolenic (omega3) and linoleic (omega6) acid metabolism	R-HSA-2046104	1	158	13	10478	0.179332	0.443014	5.10127	ACAA1
Synthesis of bile acids and bile salts via 27-hydroxycholesterol	R-HSA-193807	1	158	15	10478	0.203927	0.443014	4.4211	AKR1C2
Caspase-mediated cleavage of cytoskeletal proteins	R-HSA-264870	1	158	12	10478	0.166753	0.443014	5.52637	DBNL
Mismatch repair (MMR) directed by MSH2:MSH3 (MutSbeta)	R-HSA-5358606	1	158	14	10478	0.191723	0.443014	4.73689	PCNA
RHOBTB3 ATPase cycle	R-HSA-9706019	1	158	10	10478	0.141017	0.443014	6.63165	HGS
CD28 dependent Vav1 pathway	R-HSA-389359	1	158	12	10478	0.166753	0.443014	5.52637	PAK2
Glycoprotein hormones	R-HSA-209822	1	158	12	10478	0.166753	0.443014	5.52637	INHBA
Signaling by Activin	R-HSA-1502540	1	158	15	10478	0.203927	0.443014	4.4211	INHBA
Unwinding of DNA	R-HSA-176974	1	158	11	10478	0.153982	0.443014	6.02877	MCM6
Suppression of phagosomal maturation	R-HSA-9637687	1	158	13	10478	0.179332	0.443014	5.10127	HGS
Pyrimidine salvage	R-HSA-73614	1	158	11	10478	0.153982	0.443014	6.02877	TYMP
NF-kB activation through FADD/RIP-1 pathway mediated by caspase-8 and -10	R-HSA-933543	1	158	13	10478	0.179332	0.443014	5.10127	MAVS
S45 mutants of beta-catenin aren't phosphorylated	R-HSA-5358751	1	158	15	10478	0.203927	0.443014	4.4211	CTNNB1
Pyrimidine catabolism	R-HSA-73621	1	158	12	10478	0.166753	0.443014	5.52637	TYMP
Apoptosis induced DNA fragmentation	R-HSA-140342	1	158	13	10478	0.179332	0.443014	5.10127	HIST1H1B
Androgen biosynthesis	R-HSA-193048	1	158	11	10478	0.153982	0.443014	6.02877	HSD17B12
Signaling by GSK3beta mutants	R-HSA-5339716	1	158	15	10478	0.203927	0.443014	4.4211	CTNNB1
Reversible hydration of carbon dioxide	R-HSA-1475029	1	158	12	10478	0.166753	0.443014	5.52637	CA2
Signaling by CTNNB1 phospho-site mutants	R-HSA-4839743	1	158	15	10478	0.203927	0.443014	4.4211	CTNNB1
Translation of Replicase and Assembly of the Replication Transcription Complex	R-HSA-9679504	1	158	14	10478	0.191723	0.443014	4.73689	CHMP6
Translation of Replicase and Assembly of the Replication Transcription Complex	R-HSA-9694676	1	158	14	10478	0.191723	0.443014	4.73689	CHMP6
TRAF3-dependent IRF activation pathway	R-HSA-918233	1	158	15	10478	0.203927	0.443014	4.4211	MAVS
Beta-oxidation of very long chain fatty acids	R-HSA-390247	1	158	11	10478	0.153982	0.443014	6.02877	ACAA1
Polo-like kinase mediated events	R-HSA-156711	1	158	16	10478	0.215948	0.449747	4.14478	RBBP4
Transcription of E2F targets under negative control by p107 (RBL1) and p130 (RBL2) in complex with HDAC1	R-HSA-1362300	1	158	16	10478	0.215948	0.449747	4.14478	RBBP4
Translesion synthesis by REV1	R-HSA-110312	1	158	16	10478	0.215948	0.449747	4.14478	PCNA
CRMPs in Sema3A signaling	R-HSA-399956	1	158	16	10478	0.215948	0.449747	4.14478	DPYSL3
Sema3A PAK dependent Axon repulsion	R-HSA-399954	1	158	16	10478	0.215948	0.449747	4.14478	PAK2
Glycogen breakdown (glycogenolysis)	R-HSA-70221	1	158	17	10478	0.227789	0.451992	3.90097	PYGB
Beta-catenin phosphorylation cascade	R-HSA-196299	1	158	17	10478	0.227789	0.451992	3.90097	CTNNB1
Vitamin B5 (pantothenate) metabolism	R-HSA-199220	1	158	17	10478	0.227789	0.451992	3.90097	COASY
Translesion synthesis by POLK	R-HSA-5655862	1	158	17	10478	0.227789	0.451992	3.90097	PCNA
Translesion synthesis by POLI	R-HSA-5656121	1	158	17	10478	0.227789	0.451992	3.90097	PCNA
Removal of the Flap Intermediate from the C-strand	R-HSA-174437	1	158	17	10478	0.227789	0.451992	3.90097	PCNA
Signaling by NTRK3 (TRKC)	R-HSA-9034015	1	158	17	10478	0.227789	0.451992	3.90097	BAX
Translesion Synthesis by POLH	R-HSA-110320	1	158	19	10478	0.250941	0.476026	3.49034	PCNA
Assembly of active LPL and LIPC lipase complexes	R-HSA-8963889	1	158	19	10478	0.250941	0.476026	3.49034	PCSK5
Nuclear events stimulated by ALK signaling in cancer	R-HSA-9725371	1	158	19	10478	0.250941	0.476026	3.49034	FN1
GABA synthesis, release, reuptake and degradation	R-HSA-888590	1	158	19	10478	0.250941	0.476026	3.49034	HSPA8
Protein methylation	R-HSA-8876725	1	158	19	10478	0.250941	0.476026	3.49034	HSPA8
Processive synthesis on the C-strand of the telomere	R-HSA-174414	1	158	19	10478	0.250941	0.476026	3.49034	PCNA
TP53 Regulates Transcription of Genes Involved in Cytochrome C Release	R-HSA-6803204	1	158	20	10478	0.262257	0.485098	3.31582	BAX
Lagging Strand Synthesis	R-HSA-69186	1	158	20	10478	0.262257	0.485098	3.31582	PCNA
Apoptotic factor-mediated response	R-HSA-111471	1	158	20	10478	0.262257	0.485098	3.31582	BAX
TP53 regulates transcription of additional cell cycle genes whose exact role in the p53 pathway remain uncertain	R-HSA-6804115	1	158	20	10478	0.262257	0.485098	3.31582	TNKS1BP1
CD209 (DC-SIGN) signaling	R-HSA-5621575	1	158	21	10478	0.273402	0.490244	3.15793	PAK2
Synthesis, secretion, and inactivation of Glucagon-like Peptide-1 (GLP-1)	R-HSA-381771	1	158	21	10478	0.273402	0.490244	3.15793	CTNNB1
Signal transduction by L1	R-HSA-445144	1	158	21	10478	0.273402	0.490244	3.15793	ITGA5
PCNA-Dependent Long Patch Base Excision Repair	R-HSA-5651801	1	158	21	10478	0.273402	0.490244	3.15793	PCNA
Negative regulation of MET activity	R-HSA-6807004	1	158	21	10478	0.273402	0.490244	3.15793	HGS
Chaperone Mediated Autophagy	R-HSA-9613829	1	158	22	10478	0.284381	0.49851	3.01438	HSPA8
Regulation of signaling by CBL	R-HSA-912631	1	158	22	10478	0.284381	0.49851	3.01438	CRKL
RA biosynthesis pathway	R-HSA-5365859	1	158	22	10478	0.284381	0.49851	3.01438	ALDH1A3
Telomere Extension By Telomerase	R-HSA-171319	1	158	23	10478	0.295195	0.508676	2.88332	RUVBL2
Nucleotide salvage	R-HSA-8956321	1	158	23	10478	0.295195	0.508676	2.88332	TYMP
Triglyceride catabolism	R-HSA-163560	1	158	24	10478	0.305846	0.511548	2.76319	PPP1CA
Deadenylation of mRNA	R-HSA-429947	1	158	24	10478	0.305846	0.511548	2.76319	TNKS1BP1
Synthesis of bile acids and bile salts via 7alpha-hydroxycholesterol	R-HSA-193368	1	158	24	10478	0.305846	0.511548	2.76319	AKR1C2
Incretin synthesis, secretion, and inactivation	R-HSA-400508	1	158	24	10478	0.305846	0.511548	2.76319	CTNNB1
Synthesis of very long-chain fatty acyl-CoAs	R-HSA-75876	1	158	24	10478	0.305846	0.511548	2.76319	HSD17B12
Other interleukin signaling	R-HSA-449836	1	158	24	10478	0.305846	0.511548	2.76319	STX4
Cytosolic tRNA aminoacylation	R-HSA-379716	1	158	24	10478	0.305846	0.511548	2.76319	DARS
TRAF6 mediated NF-kB activation	R-HSA-933542	1	158	25	10478	0.316337	0.517583	2.65266	MAVS
Signaling by Erythropoietin	R-HSA-9006335	1	158	25	10478	0.316337	0.517583	2.65266	CRKL
Gap-filling DNA repair synthesis and ligation in GG-NER	R-HSA-5696397	1	158	25	10478	0.316337	0.517583	2.65266	PCNA
Inactivation of CSF3 (G-CSF) signaling	R-HSA-9705462	1	158	25	10478	0.316337	0.517583	2.65266	TCEB1
Glucuronidation	R-HSA-156588	1	158	25	10478	0.316337	0.517583	2.65266	UGDH
DARPP-32 events	R-HSA-180024	1	158	26	10478	0.326671	0.52102	2.55063	PPP1CA
Downregulation of TGF-beta receptor signaling	R-HSA-2173788	1	158	26	10478	0.326671	0.52102	2.55063	PPP1CA
Miscellaneous transport and binding events	R-HSA-5223345	1	158	26	10478	0.326671	0.52102	2.55063	LRRC8A
Resolution of AP sites via the multiple-nucleotide patch replacement pathway	R-HSA-110373	1	158	26	10478	0.326671	0.52102	2.55063	PCNA
Polymerase switching on the C-strand of the telomere	R-HSA-174411	1	158	26	10478	0.326671	0.52102	2.55063	PCNA
Insulin receptor recycling	R-HSA-77387	1	158	26	10478	0.326671	0.52102	2.55063	ATP6V1A
Integrin signaling	R-HSA-354192	1	158	27	10478	0.33685	0.531646	2.45617	FN1
The role of Nef in HIV-1 replication and disease pathogenesis	R-HSA-164952	1	158	28	10478	0.346875	0.540696	2.36844	PAK2
Prefoldin mediated transfer of substrate to CCT/TriC	R-HSA-389957	1	158	28	10478	0.346875	0.540696	2.36844	PFDN5
Surfactant metabolism	R-HSA-5683826	1	158	29	10478	0.35675	0.542662	2.28677	CTSH
Tight junction interactions	R-HSA-420029	1	158	29	10478	0.35675	0.542662	2.28677	CLDN1
TNFs bind their physiological receptors	R-HSA-5669034	1	158	29	10478	0.35675	0.542662	2.28677	CD70
FOXO-mediated transcription of oxidative stress, metabolic and neuronal genes	R-HSA-9615017	1	158	29	10478	0.35675	0.542662	2.28677	SOD2
Downstream signal transduction	R-HSA-186763	1	158	29	10478	0.35675	0.542662	2.28677	CRKL
Glycogen metabolism	R-HSA-8982491	1	158	29	10478	0.35675	0.542662	2.28677	PYGB
Peroxisomal lipid metabolism	R-HSA-390918	1	158	29	10478	0.35675	0.542662	2.28677	ACAA1
Regulation of TP53 Activity through Acetylation	R-HSA-6804758	1	158	30	10478	0.366477	0.547542	2.21055	RBBP4
TRAF6 mediated IRF7 activation	R-HSA-933541	1	158	30	10478	0.366477	0.547542	2.21055	MAVS
Signaling by CSF3 (G-CSF)	R-HSA-9674555	1	158	30	10478	0.366477	0.547542	2.21055	TCEB1
Myogenesis	R-HSA-525793	1	158	30	10478	0.366477	0.547542	2.21055	CTNNB1
Recognition of DNA damage by PCNA-containing replication complex	R-HSA-110314	1	158	30	10478	0.366477	0.547542	2.21055	PCNA
RUNX2 regulates bone development	R-HSA-8941326	1	158	32	10478	0.385494	0.550914	2.07239	RBM14
Disassembly of the destruction complex and recruitment of AXIN to the membrane	R-HSA-4641262	1	158	31	10478	0.376057	0.550914	2.13924	CTNNB1
EGFR downregulation	R-HSA-182971	1	158	31	10478	0.376057	0.550914	2.13924	HGS
Glutamate binding, activation of AMPA receptors and synaptic plasticity	R-HSA-399721	1	158	31	10478	0.376057	0.550914	2.13924	EPB41L1
PERK regulates gene expression	R-HSA-381042	1	158	32	10478	0.385494	0.550914	2.07239	EIF2S2
Cooperation of Prefoldin and TriC/CCT in actin and tubulin folding	R-HSA-389958	1	158	32	10478	0.385494	0.550914	2.07239	PFDN5
Transferrin endocytosis and recycling	R-HSA-917977	1	158	31	10478	0.376057	0.550914	2.13924	ATP6V1A
FCERI mediated MAPK activation	R-HSA-2871796	1	158	32	10478	0.385494	0.550914	2.07239	PAK2
TGF-beta receptor signaling activates SMADs	R-HSA-2173789	1	158	32	10478	0.385494	0.550914	2.07239	PPP1CA
Sealing of the nuclear envelope (NE) by ESCRT-III	R-HSA-9668328	1	158	31	10478	0.376057	0.550914	2.13924	CHMP6
Trafficking of AMPA receptors	R-HSA-399719	1	158	31	10478	0.376057	0.550914	2.13924	EPB41L1
RNA Polymerase I Transcription Termination	R-HSA-73863	1	158	31	10478	0.376057	0.550914	2.13924	PTRF
Nuclear signaling by ERBB4	R-HSA-1251985	1	158	32	10478	0.385494	0.550914	2.07239	SPARC
Activation of the pre-replicative complex	R-HSA-68962	1	158	32	10478	0.385494	0.550914	2.07239	MCM6
Termination of translesion DNA synthesis	R-HSA-5656169	1	158	32	10478	0.385494	0.550914	2.07239	PCNA
Export of Viral Ribonucleoproteins from Nucleus	R-HSA-168274	1	158	33	10478	0.394788	0.559963	2.00959	HSPA1A
Plasma lipoprotein remodeling	R-HSA-8963899	1	158	33	10478	0.394788	0.559963	2.00959	PCSK5
CD28 co-stimulation	R-HSA-389356	1	158	33	10478	0.394788	0.559963	2.00959	PAK2
Transport of the SLBP independent Mature mRNA	R-HSA-159227	1	158	34	10478	0.403943	0.564475	1.95048	ALYREF
Telomere C-strand (Lagging Strand) Synthesis	R-HSA-174417	1	158	34	10478	0.403943	0.564475	1.95048	PCNA
Metabolic disorders of biological oxidation enzymes	R-HSA-5579029	1	158	34	10478	0.403943	0.564475	1.95048	GCLM
Synthesis of bile acids and bile salts	R-HSA-192105	1	158	34	10478	0.403943	0.564475	1.95048	AKR1C2
Signalling to ERKs	R-HSA-187687	1	158	34	10478	0.403943	0.564475	1.95048	CRKL
Signaling by WNT in cancer	R-HSA-4791275	1	158	34	10478	0.403943	0.564475	1.95048	CTNNB1
Generation of second messenger molecules	R-HSA-202433	1	158	34	10478	0.403943	0.564475	1.95048	PAK2
Transcriptional Regulation by E2F6	R-HSA-8953750	1	158	35	10478	0.412961	0.571661	1.89476	RBBP4
Transport of the SLBP Dependant Mature mRNA	R-HSA-159230	1	158	35	10478	0.412961	0.571661	1.89476	ALYREF
Metabolism of steroid hormones	R-HSA-196071	1	158	35	10478	0.412961	0.571661	1.89476	HSD17B12
Activation of ATR in response to replication stress	R-HSA-176187	1	158	36	10478	0.421842	0.575655	1.84212	MCM6
Signaling by high-kinase activity BRAF mutants	R-HSA-6802948	1	158	36	10478	0.421842	0.575655	1.84212	FN1
Nucleotide catabolism	R-HSA-8956319	1	158	36	10478	0.421842	0.575655	1.84212	TYMP
ROS and RNS production in phagocytes	R-HSA-1222556	1	158	36	10478	0.421842	0.575655	1.84212	ATP6V1A
Fatty acyl-CoA biosynthesis	R-HSA-75105	1	158	37	10478	0.430591	0.583587	1.79234	HSD17B12
Triglyceride metabolism	R-HSA-8979227	1	158	37	10478	0.430591	0.583587	1.79234	PPP1CA
Molecules associated with elastic fibres	R-HSA-2129379	1	158	38	10478	0.439207	0.591873	1.74517	FN1
Resolution of Abasic Sites (AP sites)	R-HSA-73933	1	158	39	10478	0.447694	0.592744	1.70042	PCNA
Transcriptional Regulation by VENTX	R-HSA-8853884	1	158	39	10478	0.447694	0.592744	1.70042	CTNNB1
Translesion synthesis by Y family DNA polymerases bypasses lesions on DNA template	R-HSA-110313	1	158	39	10478	0.447694	0.592744	1.70042	PCNA
Ovarian tumor domain proteases	R-HSA-5689896	1	158	39	10478	0.447694	0.592744	1.70042	MAVS
Platelet Aggregation (Plug Formation)	R-HSA-76009	1	158	39	10478	0.447694	0.592744	1.70042	FN1
MAP2K and MAPK activation	R-HSA-5674135	1	158	40	10478	0.456054	0.601705	1.65791	FN1
Dual Incision in GG-NER	R-HSA-5696400	1	158	41	10478	0.464288	0.609377	1.61747	PCNA
Transport of Mature mRNA Derived from an Intronless Transcript	R-HSA-159231	1	158	41	10478	0.464288	0.609377	1.61747	ALYREF
Deactivation of the beta-catenin transactivating complex	R-HSA-3769402	1	158	42	10478	0.472397	0.611528	1.57896	CTNNB1
RHOF GTPase cycle	R-HSA-9035034	1	158	42	10478	0.472397	0.611528	1.57896	LMNB1
Binding and Uptake of Ligands by Scavenger Receptors	R-HSA-2173782	1	158	42	10478	0.472397	0.611528	1.57896	SPARC
tRNA Aminoacylation	R-HSA-379724	1	158	42	10478	0.472397	0.611528	1.57896	DARS
Gamma carboxylation, hypusine formation and arylsulfatase activation	R-HSA-163841	1	158	42	10478	0.472397	0.611528	1.57896	GAS6
Transport of Mature mRNAs Derived from Intronless Transcripts	R-HSA-159234	1	158	42	10478	0.472397	0.611528	1.57896	ALYREF
EPHB-mediated forward signaling	R-HSA-3928662	1	158	42	10478	0.472397	0.611528	1.57896	EFNB1
Signaling by Retinoic Acid	R-HSA-5362517	1	158	43	10478	0.480385	0.61659	1.54224	ALDH1A3
Signaling by RAF1 mutants	R-HSA-9656223	1	158	43	10478	0.480385	0.61659	1.54224	FN1
Bile acid and bile salt metabolism	R-HSA-194068	1	158	45	10478	0.496002	0.631276	1.4737	AKR1C2
SUMOylation of DNA replication proteins	R-HSA-4615885	1	158	45	10478	0.496002	0.631276	1.4737	PCNA
Interleukin-10 signaling	R-HSA-6783783	1	158	45	10478	0.496002	0.631276	1.4737	CXCL1
Regulation of Complement cascade	R-HSA-977606	1	158	47	10478	0.511153	0.63873	1.41099	CFH
SUMOylation of RNA binding proteins	R-HSA-4570464	1	158	47	10478	0.511153	0.63873	1.41099	HNRNPK
Paradoxical activation of RAF signaling by kinase inactive BRAF	R-HSA-6802955	1	158	47	10478	0.511153	0.63873	1.41099	FN1
Signaling by moderate kinase activity BRAF mutants	R-HSA-6802946	1	158	47	10478	0.511153	0.63873	1.41099	FN1
RNA Polymerase I Transcription Initiation	R-HSA-73762	1	158	47	10478	0.511153	0.63873	1.41099	RBBP4
Signaling downstream of RAS mutants	R-HSA-9649948	1	158	47	10478	0.511153	0.63873	1.41099	FN1
Signaling by RAS mutants	R-HSA-6802949	1	158	47	10478	0.511153	0.63873	1.41099	FN1
Interleukin-3, Interleukin-5 and GM-CSF signaling	R-HSA-512988	1	158	48	10478	0.518557	0.645847	1.38159	CRKL
DNA Damage Bypass	R-HSA-73893	1	158	48	10478	0.518557	0.645847	1.38159	PCNA
Gap junction trafficking and regulation	R-HSA-157858	1	158	49	10478	0.525851	0.650643	1.3534	TJP1
Signaling by EGFR	R-HSA-177929	1	158	50	10478	0.533034	0.658454	1.32633	HGS
Neurotransmitter release cycle	R-HSA-112310	1	158	51	10478	0.540109	0.66502	1.30032	HSPA8
SARS-CoV-1 Infection	R-HSA-9678108	1	158	51	10478	0.540109	0.66502	1.30032	CHMP6
Intraflagellar transport	R-HSA-5620924	1	158	54	10478	0.560702	0.684799	1.22808	DYNLL1
Formation of TC-NER Pre-Incision Complex	R-HSA-6781823	1	158	54	10478	0.560702	0.684799	1.22808	TCEA1
RHOJ GTPase cycle	R-HSA-9013409	1	158	55	10478	0.567361	0.688483	1.20575	PAK2
Amino acids regulate mTORC1	R-HSA-9639288	1	158	55	10478	0.567361	0.688483	1.20575	ATP6V1A
Deadenylation-dependent mRNA decay	R-HSA-429914	1	158	55	10478	0.567361	0.688483	1.20575	TNKS1BP1
Transcriptional activation of mitochondrial biogenesis	R-HSA-2151201	1	158	56	10478	0.573919	0.692141	1.18422	SOD2
Golgi Associated Vesicle Biogenesis	R-HSA-432722	1	158	56	10478	0.573919	0.692141	1.18422	HSPA8
Chemokine receptors bind chemokines	R-HSA-380108	1	158	57	10478	0.580378	0.696714	1.16345	CXCL1
Complement cascade	R-HSA-166658	1	158	58	10478	0.586741	0.699713	1.14339	CFH
Signaling by ERBB4	R-HSA-1236394	1	158	58	10478	0.586741	0.699713	1.14339	SPARC
Signaling by PDGF	R-HSA-186797	1	158	58	10478	0.586741	0.699713	1.14339	CRKL
E3 ubiquitin ligases ubiquitinate target proteins	R-HSA-8866654	1	158	59	10478	0.593007	0.703788	1.12401	PCNA
RHOQ GTPase cycle	R-HSA-9013406	1	158	59	10478	0.593007	0.703788	1.12401	PAK2
rRNA modification in the nucleus and cytosol	R-HSA-6790901	1	158	60	10478	0.599179	0.708888	1.10527	THUMPD1
Ca2+ pathway	R-HSA-4086398	1	158	62	10478	0.611245	0.719784	1.06962	CTNNB1
Synthesis of substrates in N-glycan biosythesis	R-HSA-446219	1	158	63	10478	0.617142	0.723348	1.05264	PMM2
O-linked glycosylation of mucins	R-HSA-913709	1	158	63	10478	0.617142	0.723348	1.05264	GALNT5
Peroxisomal protein import	R-HSA-9033241	1	158	63	10478	0.617142	0.723348	1.05264	ACAA1
Cytosolic sensors of pathogen-associated DNA	R-HSA-1834949	1	158	64	10478	0.62295	0.729025	1.03619	CTNNB1
HDR through Homologous Recombination (HRR)	R-HSA-5685942	1	158	67	10478	0.639854	0.743057	0.989798	PCNA
Costimulation by the CD28 family	R-HSA-388841	1	158	69	10478	0.650703	0.752189	0.961108	PAK2
Circadian Clock	R-HSA-400253	1	158	69	10478	0.650703	0.752189	0.961108	PPP1CA
PKMTs methylate histone lysines	R-HSA-3214841	1	158	70	10478	0.656005	0.75716	0.947378	RBBP4
PRC2 methylates histones and DNA	R-HSA-212300	1	158	71	10478	0.661227	0.759708	0.934035	RBBP4
Defective pyroptosis	R-HSA-9710421	1	158	71	10478	0.661227	0.759708	0.934035	RBBP4
Deposition of new CENPA-containing nucleosomes at the centromere	R-HSA-606279	1	158	72	10478	0.666371	0.760991	0.921062	RBBP4
SARS-CoV-2 Infection	R-HSA-9694516	1	158	72	10478	0.666371	0.760991	0.921062	CHMP6
Nucleosome assembly	R-HSA-774815	1	158	72	10478	0.666371	0.760991	0.921062	RBBP4
ERCC6 (CSB) and EHMT2 (G9a) positively regulate rRNA expression	R-HSA-427389	1	158	74	10478	0.676425	0.770147	0.896168	RBBP4
Signaling by TGF-beta Receptor Complex	R-HSA-170834	1	158	75	10478	0.681339	0.773206	0.884219	PPP1CA
Extra-nuclear estrogen signaling	R-HSA-9009391	1	158	77	10478	0.690946	0.779635	0.861253	MMP2
Signaling by Insulin receptor	R-HSA-74752	1	158	78	10478	0.695641	0.782596	0.850211	ATP6V1A
Biosynthesis of the N-glycan precursor (dolichol lipid-linked oligosaccharide, LLO) and transfer to a nascent protein	R-HSA-446193	1	158	78	10478	0.695641	0.782596	0.850211	PMM2
Protein ubiquitination	R-HSA-8852135	1	158	79	10478	0.700265	0.786627	0.839449	PCNA
Global Genome Nucleotide Excision Repair (GG-NER)	R-HSA-5696399	1	158	84	10478	0.722358	0.807844	0.789482	PCNA
Peptide chain elongation	R-HSA-156902	1	158	88	10478	0.738861	0.82144	0.753596	RPS15
RAC2 GTPase cycle	R-HSA-9013404	1	158	88	10478	0.738861	0.82144	0.753596	PAK2
Formation of the beta-catenin:TCF transactivating complex	R-HSA-201722	1	158	89	10478	0.742832	0.823433	0.745129	CTNNB1
Base Excision Repair	R-HSA-73884	1	158	90	10478	0.746743	0.825348	0.73685	PCNA
Opioid Signalling	R-HSA-111885	1	158	92	10478	0.754389	0.825352	0.720831	PPP1CA
Eukaryotic Translation Elongation	R-HSA-156842	1	158	92	10478	0.754389	0.825352	0.720831	RPS15
Interferon gamma signaling	R-HSA-877300	1	158	91	10478	0.750595	0.825352	0.728752	TRIM29
Chaperonin-mediated protein folding	R-HSA-390466	1	158	91	10478	0.750595	0.825352	0.728752	PFDN5
Selenocysteine synthesis	R-HSA-2408557	1	158	92	10478	0.754389	0.825352	0.720831	RPS15
Eukaryotic Translation Termination	R-HSA-72764	1	158	92	10478	0.754389	0.825352	0.720831	RPS15
Respiratory electron transport	R-HSA-611105	1	158	93	10478	0.758125	0.825854	0.71308	UQCRC2
Mitochondrial biogenesis	R-HSA-1592230	1	158	93	10478	0.758125	0.825854	0.71308	SOD2
G2/M DNA damage checkpoint	R-HSA-69473	1	158	93	10478	0.758125	0.825854	0.71308	SFN
Nonsense Mediated Decay (NMD) independent of the Exon Junction Complex (EJC)	R-HSA-975956	1	158	94	10478	0.761805	0.827478	0.705494	RPS15
Antimicrobial peptides	R-HSA-6803157	1	158	95	10478	0.76543	0.830222	0.698068	LCN2
Protein folding	R-HSA-391251	1	158	97	10478	0.772515	0.835509	0.683675	PFDN5
Positive epigenetic regulation of rRNA expression	R-HSA-5250913	1	158	104	10478	0.795679	0.853231	0.637658	RBBP4
Phase I - Functionalization of compounds	R-HSA-211945	1	158	106	10478	0.801855	0.856218	0.625627	AIP
Cargo recognition for clathrin-mediated endocytosis	R-HSA-8856825	1	158	106	10478	0.801855	0.856218	0.625627	HGS
RNA Polymerase I Promoter Clearance	R-HSA-73854	1	158	108	10478	0.807846	0.858467	0.614041	RBBP4
Amyloid fiber formation	R-HSA-977225	1	158	109	10478	0.810774	0.858467	0.608408	TGFBI
Stimuli-sensing channels	R-HSA-2672351	1	158	109	10478	0.810774	0.858467	0.608408	ANO1
SRP-dependent cotranslational protein targeting to membrane	R-HSA-1799339	1	158	111	10478	0.816497	0.860909	0.597446	RPS15
O-linked glycosylation	R-HSA-5173105	1	158	111	10478	0.816497	0.860909	0.597446	GALNT5
Nonsense-Mediated Decay (NMD)	R-HSA-927802	1	158	114	10478	0.824761	0.864979	0.581723	RPS15
Nonsense Mediated Decay (NMD) enhanced by the Exon Junction Complex (EJC)	R-HSA-975957	1	158	114	10478	0.824761	0.864979	0.581723	RPS15
Signaling by NTRK1 (TRKA)	R-HSA-187037	1	158	115	10478	0.827432	0.865199	0.576665	CRKL
Respiratory electron transport, ATP synthesis by chemiosmotic coupling, and heat production by uncoupling proteins.	R-HSA-163200	1	158	115	10478	0.827432	0.865199	0.576665	UQCRC2
Activation of anterior HOX genes in hindbrain development during early embryogenesis	R-HSA-5617472	1	158	119	10478	0.83772	0.87354	0.557281	RBBP4
Activation of HOX genes during differentiation	R-HSA-5619507	1	158	119	10478	0.83772	0.87354	0.557281	RBBP4
Metabolism of water-soluble vitamins and cofactors	R-HSA-196849	1	158	123	10478	0.847398	0.8812	0.539158	COASY
HDR through Homologous Recombination (HRR) or Single Strand Annealing (SSA)	R-HSA-5693567	1	158	130	10478	0.862974	0.894936	0.510127	PCNA
Homology Directed Repair	R-HSA-5693538	1	158	136	10478	0.87506	0.904987	0.487621	PCNA
HATs acetylate histones	R-HSA-3214847	1	158	141	10478	0.884319	0.913313	0.470329	RUVBL2
Epigenetic regulation of gene expression	R-HSA-212165	1	158	146	10478	0.892895	0.920912	0.454222	RBBP4
Regulation of TP53 Activity	R-HSA-5633007	1	158	160	10478	0.913692	0.941077	0.414478	RBBP4
Protein localization	R-HSA-9609507	1	158	163	10478	0.917596	0.942794	0.406849	ACAA1
DNA Double-Strand Break Repair	R-HSA-5693532	1	158	165	10478	0.920102	0.943797	0.401918	PCNA
The citric acid (TCA) cycle and respiratory electron transport	R-HSA-1428517	1	158	166	10478	0.921326	0.943797	0.399497	UQCRC2
Factors involved in megakaryocyte development and platelet production	R-HSA-983231	1	158	168	10478	0.923718	0.944968	0.394741	RCOR1
Major pathway of rRNA processing in the nucleolus and cytosol	R-HSA-6791226	1	158	182	10478	0.938558	0.957558	0.364376	RPS15
Metabolism of vitamins and cofactors	R-HSA-196854	1	158	190	10478	0.945711	0.960964	0.349034	COASY
Interferon Signaling	R-HSA-913531	1	158	199	10478	0.952772	0.965544	0.333249	TRIM29
Neurotransmitter receptors and postsynaptic signal transmission	R-HSA-112314	1	158	205	10478	0.956965	0.9672	0.323495	EPB41L1
G alpha (q) signalling events	R-HSA-416476	1	158	216	10478	0.963714	0.97013	0.307021	ANXA1
ESR-mediated signaling	R-HSA-8939211	1	158	221	10478	0.966423	0.971564	0.300074	MMP2
